# Supplementary material for: Molecular karyotyping and gene expression analysis in childhood cancer patients
Source: J Mol Med (Berl). 2020 Jun 23;98(8):1107–23. doi: 10.1007/s00109-020-01937-4 (PMC7769790; doi:10.1007/s00109-020-01937-4)
Supplement: Supplementary file 2 — (XLSX 46980 kb) [file 109_2020_1937_MOESM2_ESM.xlsx]

## Sheet: all data 0N
genes	logFC	AveExpr	t	P.Value	adj.P.Val	B	FC
ANAPC4	0.512058	4.38163	5.26559	9.47091e-07	0.0142073	5.40777	1.42608
BBC3	2.04503	4.33772	7.7026	1.68211e-11	2.52333e-07	15.4818	4.12681
PPM1D	1.13842	4.61224	6.38935	7.23084e-09	5.42349e-05	9.98388	2.2014
CDKN1A	1.08204	9.56107	5.75536	1.18578e-07	0.000592927	7.24608	2.11702
SRGAP2	-0.495538	5.62295	-5.40535	5.27866e-07	0.00197963	6.00368	0.709297
MORC2	-0.467261	5.08507	-5.2533	9.96696e-07	0.0029891	5.4097	0.723337
STXBP1	-0.413473	5.5893	-5.2094	1.19556e-06	0.0029891	5.23873	0.750814
SEC61A2	0.781657	2.51903	4.97425	3.12858e-06	0.00586649	4.26248	1.7191
PLK3	1.0206	4.8984	4.99776	2.84444e-06	0.00586649	4.43274	2.02877
C12orf45	0.901809	2.20458	4.92662	3.79137e-06	0.00631938	4.04902	1.86841
KIAA1614	-0.734235	3.40831	-4.87175	4.72529e-06	0.00644401	3.937	0.601137
ILKAP	0.614326	4.04607	4.88183	4.53838e-06	0.00644401	4.00294	1.53084
CDKL5	-0.897887	3.10958	-4.81029	6.03786e-06	0.00646957	3.67457	0.536672
A1BG-AS1	-0.683836	1.56874	-4.8364	5.44191e-06	0.00646957	3.48219	0.622508
DCUN1D2	0.653136	3.53704	4.82397	5.71802e-06	0.00646957	3.78828	1.57258
SYTL3	-0.998222	0.54103	-4.75171	7.61562e-06	0.00714012	2.83481	0.500617
CLP1	0.457638	3.73256	4.76552	7.21093e-06	0.00714012	3.57636	1.37329
KIF3C	-0.641709	4.62084	-4.73253	8.21438e-06	0.00724846	3.45415	0.640953
MDM2	0.8407	7.2538	4.62632	1.24539e-05	0.010379	3.07295	1.79092
CHTF8	-0.527118	5.62241	-4.61192	1.31715e-05	0.0103992	3.00442	0.693939
SRGAP3	-1.31038	1.98002	-4.53553	1.77025e-05	0.0112797	2.44121	0.403215
CEP41	-0.503654	3.62616	-4.56633	1.57185e-05	0.0112797	2.86306	0.705318
BLOC1S2	0.550012	5.78968	4.53054	1.80462e-05	0.0112797	2.71225	1.4641
IER5	0.648863	6.31386	4.55977	1.61219e-05	0.0112797	2.82476	1.56793
FBXW7	0.704546	4.33262	4.53433	1.77842e-05	0.0112797	2.74078	1.62963
MSANTD2	0.803061	3.10062	4.498	2.04497e-05	0.0122706	2.61804	1.7448
STPG1	-0.674845	2.62942	-4.44862	2.46984e-05	0.0138859	2.39911	0.6264
ZNF79	0.745313	2.804	4.44551	2.4993e-05	0.0138859	2.39931	1.67634
BANP	-0.579214	2.84707	-4.42335	2.71918e-05	0.0140657	2.34336	0.669328
DNAJC2	0.443713	4.5453	4.43061	2.64519e-05	0.0140657	2.36466	1.3601
WDR31	-0.803316	2.14754	-4.40401	2.92618e-05	0.0143553	2.1698	0.573031
DDX55	0.480216	3.65874	4.39201	3.06225e-05	0.0143553	2.25388	1.39495
LTV1	0.499281	4.19369	4.39347	3.04539e-05	0.0143553	2.23724	1.41351
PAFAH2	-0.563102	3.37206	-4.38247	3.17474e-05	0.0144316	2.22182	0.676845
DISP1	-0.737315	2.71835	-4.3704	3.32278e-05	0.0146603	2.14777	0.599855
WDTC1	-0.433589	6.01587	-4.34456	3.66252e-05	0.015439	2.05297	0.740418
ADAT2	0.885305	1.86873	4.34149	3.7051e-05	0.015439	1.96492	1.84716
NHSL1	-0.644646	2.93012	-4.32657	3.91867e-05	0.0158876	2.02916	0.63965
GPS2	1.53986	-0.361026	4.31195	4.13937e-05	0.0163407	1.26269	2.90766
SLC25A25	-0.876147	4.13966	-4.2935	4.43509e-05	0.0170592	1.88345	0.544821
FOSL2	-0.882128	7.35639	-4.2697	4.8469e-05	0.0177337	1.82381	0.542566
PHF14	-0.351914	4.82106	-4.27212	4.80341e-05	0.0177337	1.81735	0.783544
PPP1R3B	-0.727993	5.27381	-4.21462	5.94555e-05	0.017857	1.60965	0.603743
MLLT3	-0.690326	3.89196	-4.24492	5.31456e-05	0.017857	1.75238	0.619714
KSR1	-0.632411	3.50603	-4.2028	6.21086e-05	0.017857	1.61748	0.645097
MINDY1	-0.579079	3.5446	-4.20164	6.2376e-05	0.017857	1.61432	0.669391
IQSEC2	-0.438299	3.81482	-4.21783	5.87558e-05	0.017857	1.66024	0.738004
NAIF1	-0.422596	2.87667	-4.22313	5.76147e-05	0.017857	1.68457	0.746081
GOLPH3L	-0.410491	4.92238	-4.19855	6.30904e-05	0.017857	1.56538	0.752367
PCGF6	0.457653	3.53018	4.22548	5.71153e-05	0.017857	1.68419	1.37331
PNN	0.560989	5.58068	4.21539	5.92879e-05	0.017857	1.61036	1.47528
NAA25	0.594741	4.37673	4.2116	6.01239e-05	0.017857	1.62282	1.5102
VCPKMT	0.598636	2.46179	4.24769	5.26013e-05	0.017857	1.75858	1.51428
POLR1C	0.6613	3.72764	4.21522	5.93251e-05	0.017857	1.63987	1.58151
CLEC16A	-0.496427	4.60812	-4.16913	7.03041e-05	0.0195302	1.47081	0.70886
SNHG12	1.24934	2.05145	4.15778	7.32935e-05	0.0199905	1.44164	2.37732
EGR1	-1.87871	7.70695	-4.15211	7.48325e-05	0.0200458	1.42174	0.271928
BTG2	1.89304	4.03877	4.14684	7.62909e-05	0.0200779	1.43165	3.71416
KAT14	-0.471528	3.74471	-4.142	7.76561e-05	0.0200848	1.41083	0.7212
MIR34A	1.69388	2.65924	4.13262	8.0364e-05	0.0204329	1.37752	3.23526
TTI1	-0.427945	3.99579	-4.11258	8.64621e-05	0.021617	1.30686	0.74332
DCAF13	0.409211	5.23958	4.10287	8.95726e-05	0.0220275	1.2293	1.32796
PCDHB13	-0.951345	1.64624	-4.09834	9.10584e-05	0.0220317	1.08507	0.51715
PIP4K2C	-0.578876	3.50317	-4.08806	9.45237e-05	0.0221555	1.2275	0.669485
SMARCAL1	-0.4226	4.80483	-4.09139	9.33893e-05	0.0221555	1.20951	0.746079
SLC25A42	-0.468034	2.71859	-4.07342	9.9679e-05	0.0223554	1.19358	0.722949
MFSD8	0.577637	3.44006	4.07295	9.98474e-05	0.0223554	1.19249	1.4924
OVGP1	1.6311	-0.69451	4.07385	9.95234e-05	0.0223554	0.518606	3.09748
NUP35	0.607042	2.60807	4.06162	0.000104028	0.0226162	1.15561	1.52313
RAP2B	0.693571	5.98617	4.06226	0.000103787	0.0226162	1.09689	1.61728
CSRNP1	-1.10559	4.07185	-4.03473	0.000114629	0.023058	1.0087	0.464712
OPHN1	-0.765196	3.40468	-4.03933	0.000112745	0.023058	1.08525	0.588373
TXNDC9	0.437622	4.78311	4.02976	0.000116699	0.023058	0.993432	1.35437
SETD4	0.526175	3.42708	4.04654	0.000109851	0.023058	1.10675	1.44011
OSGEP	0.537448	3.93317	4.03282	0.000115423	0.023058	1.02738	1.4514
ARID3A	0.83274	4.47058	4.02948	0.000116819	0.023058	1.03248	1.78106
LRP5L	1.42969	-0.122134	4.03022	0.000116506	0.023058	0.67446	2.69388
PSMG3-AS1	-0.541311	4.12684	-4.01249	0.000124174	0.0240715	0.969212	0.687146
NUMA1	-0.535217	7.21996	-4.01028	0.000125164	0.0240715	0.934771	0.690055
CNNM3	-0.551054	3.6616	-4.00593	0.00012713	0.0241403	0.968655	0.682522
RBM28	0.41392	4.42783	4.00184	0.000129008	0.0241907	0.91408	1.3323
FUT10	-0.541242	3.40604	-3.99352	0.000132914	0.0246153	0.929729	0.687179
PAN3	0.469427	4.93465	3.98027	0.000139361	0.0254946	0.830192	1.38456
GTF2F2	0.468039	4.49229	3.97091	0.000144097	0.0260434	0.810657	1.38323
ZNF618	-0.605895	5.14596	-3.9581	0.00015083	0.0263939	0.751625	0.657064
PFDN4	0.615337	4.65101	3.9572	0.000151315	0.0263939	0.758224	1.53192
SNHG1	0.875163	3.774	3.9611	0.000149226	0.0263939	0.809543	1.83421
THSD1	0.776914	2.8626	3.94095	0.000160316	0.0276425	0.773163	1.71346
CNNM4	-0.728842	2.78483	-3.93702	0.000162567	0.0276698	0.759804	0.603388
CTPS2	-0.359196	3.58354	-3.93427	0.000164163	0.0276698	0.736499	0.779599
ZFP2	-1.29999	-0.621975	-3.91308	0.000176959	0.0294951	-0.0776415	0.406129
KIAA0355	-0.738183	4.79621	-3.89443	0.000188997	0.0311555	0.565543	0.599494
RALGAPA2	-0.695359	2.79242	-3.86789	0.000207496	0.0331195	0.543487	0.617555
TSPYL5	-0.486035	4.69191	-3.86784	0.000207535	0.0331195	0.475616	0.713985
ATG13	-0.389522	6.32269	-3.87273	0.000204001	0.0331195	0.472945	0.763382
ZNF224	0.809855	2.66588	3.8599	0.000213399	0.0336968	0.520465	1.75303
CYR61	-1.45205	9.44345	-3.85176	0.000219573	0.0343106	0.493836	0.365502
FAM212A	0.994199	2.0011	3.84779	0.000222645	0.034432	0.452302	1.99197
HUNK	-1.03522	3.67069	-3.83723	0.000231023	0.0347366	0.450716	0.487941
PHF21A	-0.512618	5.33777	-3.83731	0.000230961	0.0347366	0.360873	0.700949
TRAF6	-0.430744	3.45652	-3.83598	0.000232036	0.0347366	0.419752	0.741879
PSMA2	0.629666	2.51239	3.83371	0.000233877	0.0347366	0.439774	1.54721
FBXL20	-0.52781	4.32679	-3.82845	0.000238213	0.0350337	0.364527	0.693607
NOCT	-0.881601	1.9833	-3.81594	0.000248827	0.035208	0.385503	0.542765
FAM168A	-0.441459	6.29573	-3.82097	0.000244505	0.035208	0.304923	0.73639
DCAF4	0.424643	3.80993	3.8222	0.000243462	0.035208	0.35615	1.34224
NDUFAF6	0.457202	3.04304	3.81475	0.000249864	0.035208	0.372778	1.37288
SNRPD1	0.472856	4.7818	3.81062	0.00025348	0.035208	0.278494	1.38785
SNRPA1	0.591621	3.48945	3.81125	0.000252922	0.035208	0.33711	1.50694
BCAS2	0.403444	4.79772	3.80128	0.00026185	0.0360368	0.254533	1.32266
MAP2K5	-0.477291	4.52311	-3.78578	0.000276312	0.0372769	0.219107	0.718325
RHBDD1	-0.454245	5.31282	-3.78369	0.000278316	0.0372769	0.192378	0.729892
RPP38	0.561556	2.44052	3.78426	0.000277773	0.0372769	0.288936	1.47586
DPM1	0.417001	4.98561	3.77598	0.000285851	0.0379473	0.165512	1.33515
TRAF4	0.55945	4.13419	3.77208	0.000289724	0.0381242	0.175782	1.47371
COL11A2	1.3799	-0.473808	3.76548	0.000296415	0.0386654	-0.269632	2.6025
SNHG15	0.665314	2.57226	3.75116	0.000311421	0.03992	0.18036	1.58591
UCHL3	0.674253	1.64448	3.75018	0.000312477	0.03992	0.162457	1.59577
TFAP2E	2.00315	-1.77813	3.74875	0.000314016	0.03992	-0.534893	4.00875
SEC1P	-2.0358	-1.84318	-3.74205	0.00032134	0.0401835	-0.973138	0.243873
THRA	-0.405711	5.8354	-3.74196	0.000321446	0.0401835	0.0529979	0.754864
S100B	-1.99032	-5.27184	-3.73271	0.000331829	0.0409094	-1.74689	0.251683
NUDCD3	-0.358921	6.18095	-3.73194	0.000332707	0.0409094	0.0219085	0.779748
BBX	-0.767977	5.87976	-3.72585	0.000339736	0.0410739	0.00402988	0.587241
BCCIP	0.376082	4.88277	3.72369	0.00034226	0.0410739	0.00174151	1.29781
RPL23P8	1.61645	-0.575607	3.72479	0.000340968	0.0410739	-0.609329	3.06619
AKNA	-0.847327	4.88657	-3.71863	0.00034825	0.0411972	0.00949258	0.555814
CBX3	0.306661	6.89199	3.71818	0.00034878	0.0411972	0.00940464	1.23684
MYO18A	-0.618372	5.65262	-3.70471	0.000365242	0.0422519	-0.0567974	0.651406
TRIM68	-0.492601	3.21795	-3.70755	0.000361705	0.0422519	0.0534177	0.710743
PDK2	-0.47247	4.38366	-3.70397	0.000366159	0.0422519	-0.0218029	0.72073
GALK2	-0.370775	3.35309	-3.7009	0.000370027	0.0423723	0.0122464	0.773367
ITK	-2.47431	-3.85977	-3.69779	0.000373972	0.0424997	-1.05335	0.179953
TTC23	-0.396402	4.08704	-3.67549	0.000403513	0.0454345	-0.0862773	0.759751
RGCC	0.863791	4.87588	3.67378	0.000405854	0.0454345	-0.147418	1.81981
SNORD104	2.40818	-2.51595	3.6684	0.000413351	0.0459309	-1.2331	5.30804
CLASP1	-0.466281	5.87535	-3.66473	0.000418541	0.0461657	-0.188306	0.723828
SLC22A23	-0.67491	4.44379	-3.6578	0.000428488	0.0462962	-0.157784	0.626371
TOM1L2	-0.366593	5.51994	-3.65993	0.000425406	0.0462962	-0.201278	0.775612
PRPF39	0.902291	4.35313	3.65746	0.000428983	0.0462962	-0.179191	1.86903
LINC00173	-2.66793	-3.61094	-3.63165	0.000468133	0.0465988	-1.76011	0.157352
TMCC2	-0.825976	1.94646	-3.62911	0.00047217	0.0465988	-0.235735	0.5641
XRRA1	-0.650892	3.29978	-3.64175	0.000452434	0.0465988	-0.140242	0.636886
DNAJB1	-0.341633	6.53963	-3.62957	0.000471431	0.0465988	-0.284229	0.789148
PRDX3	0.295918	6.7973	3.63381	0.000464734	0.0465988	-0.256964	1.22767
LUC7L2	0.356556	4.45467	3.64503	0.000447437	0.0465988	-0.227363	1.28037
CRLS1	0.368494	4.73831	3.65104	0.000438416	0.0465988	-0.21509	1.291
CAPN15	0.428799	5.10931	3.63594	0.000461399	0.0465988	-0.26894	1.34611
TADA1	0.457819	2.5979	3.63448	0.000463682	0.0465988	-0.158553	1.37346
ZNF202	0.500397	3.39225	3.65028	0.000439554	0.0465988	-0.146907	1.4146
PTS	0.594328	3.56079	3.63019	0.00047044	0.0465988	-0.245825	1.50977
C7orf43	0.735615	2.71526	3.63629	0.000460862	0.0465988	-0.154772	1.66511
FABP5	1.35003	0.212942	3.63951	0.000455864	0.0465988	-0.307036	2.54917
FRRS1	-0.98645	2.25762	-3.62282	0.000482285	0.0469789	-0.20554	0.504718
SSR4P1	-0.68798	1.38473	-3.62297	0.000482039	0.0469789	-0.220305	0.620722
AFG3L1P	0.898416	2.23313	3.61703	0.000491792	0.0475959	-0.214396	1.86402
ZNF843	-0.975028	0.860191	-3.61443	0.00049611	0.0476651	-0.38844	0.50873
C9orf64	-0.43469	4.2625	-3.61279	0.000498862	0.0476651	-0.287283	0.739853
KIAA1671	-0.714185	2.37451	-3.60451	0.00051294	0.0476873	-0.247455	0.60955
NCOA2	-0.640203	5.57956	-3.60988	0.000503769	0.0476873	-0.348981	0.641623
NOP58	0.448666	5.24685	3.60462	0.000512753	0.0476873	-0.370175	1.36478
DECR2	0.691405	3.01601	3.60514	0.000511852	0.0476873	-0.276213	1.61486
MRPL38	0.76832	0.60478	3.60332	0.000514989	0.0476873	-0.360057	1.70328
KLF7	-1.0447	5.4322	-3.59412	0.000531141	0.0488813	-0.403835	0.484744
AMOTL2	-1.17507	7.43773	-3.58412	0.000549254	0.049161	-0.36376	0.442864
ZNF438	-0.43044	3.41345	-3.57573	0.000564883	0.049161	-0.383966	0.742035
TARS2	-0.367958	3.60063	-3.58278	0.000551711	0.049161	-0.352737	0.774879
ZER1	-0.342888	6.17067	-3.57475	0.000566739	0.049161	-0.461954	0.788462
TAF7	-0.337471	6.43831	-3.58731	0.000543413	0.049161	-0.417343	0.791427
NUBP1	0.404645	2.92022	3.58677	0.000544387	0.049161	-0.321765	1.32376
LUC7L3	0.600727	5.83301	3.58582	0.000546133	0.049161	-0.425393	1.51648
SNHG3	0.805954	3.14329	3.57787	0.000560848	0.049161	-0.386955	1.7483
ATAD3B	0.988167	3.00274	3.58081	0.000555356	0.049161	-0.364199	1.98366
AGAP4	1.24523	0.919175	3.57463	0.000566952	0.049161	-0.363926	2.37056
BCL2L13	-0.314185	5.78946	-3.56727	0.00058107	0.0495263	-0.487412	0.804305
EXOSC2	0.392838	3.63691	3.56805	0.00057955	0.0495263	-0.411662	1.31297
SESN1	0.738618	4.61535	3.56959	0.000576581	0.0495263	-0.42921	1.66858
ZNF682	0.989825	0.846677	3.56478	0.000585918	0.0496574	-0.437242	1.98594
MBD5	-0.612552	4.39326	-3.56146	0.000592453	0.0499291	-0.46567	0.654039
HACL1	0.33794	3.42163	3.55437	0.0006066	0.0502449	-0.428401	1.26395
PARL	0.338965	4.77336	3.55289	0.000609597	0.0502449	-0.516285	1.26485
ANKLE2	0.35643	6.24049	3.55652	0.000602284	0.0502449	-0.509156	1.28025
MICU3	0.589581	2.80266	3.55552	0.000604292	0.0502449	-0.414099	1.50481
ZNF354B	0.668954	2.23103	3.55097	0.000613516	0.0502916	-0.401548	1.58992
IFT20	0.442817	4.21645	3.54751	0.000620626	0.0505978	-0.507368	1.35926
TRIT1	0.372392	3.46237	3.53724	0.000642161	0.0517906	-0.506039	1.2945
LINS1	0.565378	2.50223	3.53871	0.000639034	0.0517906	-0.435652	1.47978
IRF2BP2	0.407948	6.1782	3.53529	0.000646326	0.0518478	-0.577	1.3268
WDR55	0.387927	4.5319	3.52386	0.000671296	0.053281	-0.592095	1.30851
SRSF11	0.784519	6.76755	3.5245	0.000669861	0.053281	-0.57906	1.72252
TXNDC5	-1.10697	2.90268	-3.51899	0.000682208	0.0535801	-0.49544	0.464268
IPP	-0.647885	3.51503	-3.5204	0.00067903	0.0535801	-0.515531	0.638215
FILIP1L	-0.968877	5.80571	-3.50086	0.000724299	0.0546379	-0.687378	0.510904
PIK3CB	-0.504438	4.16618	-3.50718	0.000709367	0.0546379	-0.607981	0.704935
ATF7IP	-0.484371	6.0327	-3.50284	0.000719586	0.0546379	-0.681594	0.714809
HNRNPA3	0.289783	6.98771	3.49991	0.000726572	0.0546379	-0.651096	1.22246
HSPA14	0.354718	4.42437	3.50678	0.000710306	0.0546379	-0.64576	1.27874
CPSF4	0.376202	4.19528	3.50448	0.000715707	0.0546379	-0.639565	1.29792
SETD6	0.422906	2.46568	3.50527	0.000713855	0.0546379	-0.534817	1.34063
NOP16	0.677556	3.43822	3.50123	0.000723432	0.0546379	-0.616722	1.59943
PAXBP1	0.784583	3.9602	3.49913	0.000728457	0.0546379	-0.641711	1.72259
KDM4A	-0.514973	5.30419	-3.49403	0.000740792	0.0552867	-0.689879	0.699806
TRMT1L	-0.576969	4.03461	-3.48895	0.000753286	0.0557182	-0.629426	0.670371
WDR74	0.39272	3.84828	3.48866	0.000754003	0.0557182	-0.663823	1.31287
PRR34	-1.09356	-0.199155	-3.48185	0.0007711	0.0562225	-0.910856	0.468605
ZNF222	0.647766	1.30091	3.4815	0.000771983	0.0562225	-0.637975	1.56674
CCDC84	1.1466	2.17861	3.48146	0.000772072	0.0562225	-0.607154	2.21392
ZBTB4	-0.328819	7.49677	-3.47572	0.000786762	0.0566625	-0.720808	0.796188
SNRPB2	0.341446	5.32734	3.47323	0.000793222	0.0566625	-0.766957	1.26703
PBDC1	0.421078	4.43833	3.47502	0.000788589	0.0566625	-0.74321	1.33893
PLCB2	1.99527	-2.50275	3.47435	0.000790327	0.0566625	-1.67428	3.9869
IFIT2	-0.649958	3.36925	-3.45806	0.000833663	0.0569329	-0.72173	0.637299
PLCL1	-0.594711	2.79351	-3.45376	0.00084547	0.0569329	-0.696236	0.662177
SNPH	-0.517354	3.68289	-3.45344	0.000846346	0.0569329	-0.731823	0.698652
NFATC1	-0.500824	3.50552	-3.45901	0.000831068	0.0569329	-0.72825	0.706703
AMBRA1	-0.379699	4.74063	-3.45548	0.000840724	0.0569329	-0.794534	0.768598
RXRA	-0.357495	6.65078	-3.45636	0.000838308	0.0569329	-0.804861	0.780519
ATN1	-0.300247	7.66076	-3.46845	0.000805763	0.0569329	-0.726862	0.812114
EMC8	0.33536	4.54696	3.45921	0.000830519	0.0569329	-0.790714	1.26169
FAS	0.420309	6.00463	3.45728	0.000835772	0.0569329	-0.814154	1.33821
POLR2K	0.445169	4.91397	3.46111	0.000825363	0.0569329	-0.797952	1.36147
PSMG1	0.469929	4.99719	3.45806	0.000833661	0.0569329	-0.809138	1.38504
CCT6B	0.639812	1.35396	3.46145	0.000824448	0.0569329	-0.66961	1.55813
ULK3	0.659735	3.62303	3.46362	0.000818606	0.0569329	-0.712319	1.57979
KAT7	-0.329886	4.94413	-3.44947	0.000857384	0.0571627	-0.834949	0.795599
MRPS36	0.473102	3.51711	3.45063	0.000854147	0.0571627	-0.759964	1.38809
PDCL3	0.426898	3.09069	3.44489	0.00087031	0.0577678	-0.747634	1.34434
MARCH8	-0.396089	5.66867	-3.44063	0.000882488	0.0578087	-0.865755	0.759915
CUX1	-0.280379	6.55889	-3.44089	0.000881745	0.0578087	-0.852514	0.823375
TEX30	0.691451	3.23359	3.44223	0.000877901	0.0578087	-0.756509	1.61491
WASF2	-0.407055	7.34521	-3.43628	0.000895097	0.0583798	-0.84816	0.754161
TUFT1	-0.830423	3.64872	-3.4329	0.000905023	0.0585183	-0.862599	0.562364
SELENON	-0.436571	7.83706	-3.4332	0.000904125	0.0585183	-0.831836	0.738889
RAB30	-0.63849	5.30455	-3.43067	0.000911612	0.0586914	-0.893451	0.642385
ZNF497	-0.920074	0.513807	-3.4283	0.000918673	0.0586951	-0.934984	0.528482
LRRC66	1.64366	-0.816064	3.42802	0.000919496	0.0586951	-1.3116	3.12457
ARID5B	-0.726329	7.4534	-3.41662	0.000954219	0.0587483	-0.872515	0.60444
MAML3	-0.699651	3.65904	-3.42331	0.000933696	0.0587483	-0.812401	0.615721
TTBK2	-0.621073	3.91353	-3.418	0.000949953	0.0587483	-0.853755	0.650187
BCL9	-0.580931	3.77577	-3.42019	0.000943209	0.0587483	-0.83058	0.668532
CREB3L4	-0.542834	1.95043	-3.4125	0.000967054	0.0587483	-0.789512	0.686421
VIPAS39	-0.388542	4.40592	-3.41339	0.000964258	0.0587483	-0.89256	0.763901
TAF6	-0.369227	4.86747	-3.41807	0.00094974	0.0587483	-0.905107	0.774197
PRKRIP1	0.438859	4.07125	3.4237	0.000932507	0.0587483	-0.869415	1.35553
TMEM126A	0.453186	3.6703	3.42071	0.000941608	0.0587483	-0.865409	1.36906
PUS1	0.527188	3.5144	3.41261	0.000966695	0.0587483	-0.879567	1.44112
RGS3	0.68843	6.34613	3.41792	0.000950192	0.0587483	-0.908362	1.61153
HDAC10	1.10793	0.277514	3.41241	0.000967325	0.0587483	-0.887044	2.15536
CRYBB2P1	0.42378	2.55635	3.4104	0.00097365	0.058894	-0.822205	1.34144
BBC3	1.81078	4.33772	6.81206	1.06117e-09	1.59185e-05	11.6118	3.50833
PPM1D	1.10598	4.61224	6.18803	1.77813e-08	8.89124e-05	9.11486	2.15245
CDKN1A	1.16647	9.56107	6.2373	1.42801e-08	8.89124e-05	9.09665	2.24462
MORC2	-0.525022	5.08507	-5.81698	9.07959e-08	0.000340507	7.62692	0.694949
IER5	0.739771	6.31386	5.21759	1.15573e-06	0.00323893	5.26928	1.66991
SRGAP2	-0.478591	5.62295	-5.18998	1.29548e-06	0.00323893	5.16514	0.717678
TRMT1L	-0.84246	4.03461	-4.79459	6.42657e-06	0.0137721	3.65051	0.557692
ZNF274	-0.638764	3.39623	-4.72017	8.62406e-06	0.0143865	3.38918	0.642263
THSD1	0.930866	2.8626	4.71996	8.63131e-06	0.0143865	3.35234	1.90642
PLK3	0.956542	4.8984	4.67812	1.01725e-05	0.0152598	3.25671	1.94065
ZNF438	-0.579231	3.41345	-4.65194	1.12695e-05	0.0153685	3.15958	0.66932
KAT14	-0.529562	3.74471	-4.53249	1.79106e-05	0.0210421	2.7389	0.692765
NHSL1	-0.682402	2.93012	-4.49248	2.08865e-05	0.0210421	2.60291	0.623127
CLP1	0.433114	3.73256	4.47669	2.21886e-05	0.0210421	2.54895	1.35014
BANP	-0.600126	2.84707	-4.47496	2.23354e-05	0.0210421	2.48837	0.659696
CLUAP1	-0.436143	4.31895	-4.45783	2.38461e-05	0.0210421	2.47957	0.739108
SNPH	-0.69528	3.68289	-4.45792	2.38377e-05	0.0210421	2.47695	0.617589
BTG2	2.0135	4.03877	4.41303	2.82786e-05	0.0227388	2.30095	4.0376
WDR31	-0.833589	2.14754	-4.4082	2.88006e-05	0.0227388	2.10445	0.561132
RAP2B	0.747705	5.98617	4.38802	3.10889e-05	0.0233182	2.2224	1.67912
ERF	0.596358	5.56164	4.32981	3.87124e-05	0.0276536	2.01905	1.51189
ZNF618	-0.665302	5.14596	-4.29962	4.33484e-05	0.0295577	1.9187	0.630556
ZFHX2	-1.51869	0.352575	-4.233	5.55472e-05	0.0362288	0.81023	0.349004
STXBP1	-0.334029	5.5893	-4.19567	6.37646e-05	0.0382783	1.55867	0.793318
LINC00638	-1.31544	0.0102959	-4.19555	6.37929e-05	0.0382783	0.489333	0.401802
ZNF79	0.703077	2.804	4.16497	7.13875e-05	0.0411878	1.45834	1.62797
TCEANC2	-0.744695	3.3243	-4.1422	7.75984e-05	0.0415733	1.40365	0.596794
TOB1	0.678852	5.85095	4.14574	7.65997e-05	0.0415733	1.39282	1.60086
GOLPH3L	-0.407481	4.92238	-4.12549	8.24838e-05	0.0426669	1.33773	0.753938
TRAF4	0.609705	4.13419	4.09707	9.14812e-05	0.0442681	1.24567	1.52595
TNS2	-0.508106	6.75146	-4.09806	9.11537e-05	0.0442681	1.23979	0.703145
ATXN7L1	-0.691027	3.18399	-4.07568	9.88644e-05	0.0463458	1.19675	0.619413
CYR61	-1.52131	9.44345	-4.06139	0.000104114	0.0473276	1.15391	0.348369
CEP41	-0.4498	3.62616	-4.03385	0.000114993	0.0496403	1.06431	0.732144
SNX4	0.311851	4.68314	4.03186	0.00011582	0.0496403	1.02803	1.2413
CLP1	0.62242	3.73256	6.53884	3.68428e-09	3.19273e-05	10.6289	1.53946
PPM1D	1.13801	4.61224	6.39411	7.07797e-09	3.19273e-05	10.0446	2.20077
ZNF438	-0.777353	3.41345	-6.30992	1.0325e-08	3.19273e-05	9.64189	0.583436
THSD1	1.23835	2.8626	6.30316	1.06417e-08	3.19273e-05	9.49083	2.35928
SDHAF4	-1.1435	1.98934	-6.34773	8.71623e-09	3.19273e-05	9.26679	0.452659
EIF1AD	0.612978	4.23786	6.19519	1.72244e-08	4.30639e-05	9.22092	1.52941
CDKN1A	1.16238	9.56107	6.06751	3.0322e-08	6.49801e-05	8.5383	2.23827
ELOVL4	0.934111	3.38472	6.02162	3.71182e-08	6.96013e-05	8.44174	1.91071
KBTBD3	-1.3892	1.3246	-5.98171	4.4235e-08	7.37299e-05	7.41745	0.381776
ERF	0.816668	5.56164	5.86402	7.40016e-08	0.00011101	7.85196	1.76133
ZNF512	-0.689234	3.71095	-5.83392	8.43567e-08	0.00011504	7.67835	0.620183
KIAA1143	-0.751293	4.59	-5.78915	1.02446e-07	0.000128067	7.54501	0.594071
ZNF654	0.708771	4.2615	5.72576	1.34745e-07	0.000146153	7.28185	1.63441
TRIM69	-0.795729	4.51232	-5.72293	1.364e-07	0.000146153	7.27316	0.576052
MLLT3	-0.919258	3.89196	-5.6285	2.04677e-07	0.00020469	6.87498	0.528781
ATXN7L1	-0.938493	3.18399	-5.59559	2.35614e-07	0.000220903	6.67774	0.521778
ZCCHC7	-0.69525	4.3041	-5.53281	3.07892e-07	0.000259846	6.50585	0.617602
METTL15	-0.695956	3.19674	-5.52984	3.11795e-07	0.000259846	6.47731	0.6173
CCDC71	-0.547545	4.21746	-5.47891	3.86987e-07	0.000288041	6.29444	0.684184
PHRF1	0.467069	5.61477	5.47288	3.96983e-07	0.000288041	6.26782	1.3823
BANP	-0.716843	2.84707	-5.46919	4.0323e-07	0.000288041	6.16204	0.608427
BRPF1	0.471474	4.54474	5.43742	4.61136e-07	0.000306161	6.12761	1.38653
TRIM65	-0.488769	4.34463	-5.43321	4.69416e-07	0.000306161	6.11317	0.712633
TMEM87A	0.645205	5.53242	5.3863	5.71868e-07	0.000340783	5.92482	1.56396
RBM25	0.752845	6.39887	5.37861	5.90651e-07	0.000340783	5.89782	1.68511
MFSD14A	0.815932	6.09324	5.37872	5.90375e-07	0.000340783	5.89743	1.76044
FKRP	0.493041	4.39173	5.34115	6.91047e-07	0.000383941	5.74954	1.40741
CTBP2	-0.444747	5.4016	-5.29863	8.2536e-07	0.000410902	5.57691	0.734713
MRPS27	-0.335569	5.78559	-5.29021	8.54832e-07	0.000410902	5.54386	0.792471
MFSD8	0.744683	3.44006	5.28712	8.6592e-07	0.000410902	5.51884	1.67561
TMX1	0.586799	5.74065	5.2792	8.94947e-07	0.000410902	5.50306	1.50191
ATP6V0A2	0.706362	4.33831	5.27669	9.04357e-07	0.000410902	5.49755	1.63168
AHCTF1	0.620488	5.07056	5.27135	9.2465e-07	0.000410902	5.47406	1.5374
KRCC1	-0.764208	5.12336	-5.25869	9.74617e-07	0.000410902	5.4255	0.588776
LARP6	-0.58743	5.93865	-5.25118	1.00551e-06	0.000410902	5.39083	0.665527
EPHA2	1.33352	3.33074	5.25436	9.9233e-07	0.000410902	5.38986	2.52016
PNRC1	-0.837275	6.34713	-5.24285	1.04088e-06	0.000410902	5.36202	0.5597
ADPGK	0.4542	5.71575	5.24308	1.03988e-06	0.000410902	5.36179	1.37002
RNF149	0.548716	5.46777	5.23167	1.09027e-06	0.000419227	5.31715	1.46278
SRGAP2B	-1.23426	2.16163	-5.22121	1.13856e-06	0.000419227	5.22853	0.425059
STPG1	-0.789469	2.62942	-5.21967	1.14581e-06	0.000419227	5.1704	0.578557
EXT1	0.514409	7.91803	5.20041	1.24087e-06	0.000443199	5.20398	1.42841
BBC3	1.36418	4.33772	5.13057	1.65449e-06	0.000534245	4.93484	2.57429
TOR1A	0.478368	5.99607	5.1291	1.66451e-06	0.000534245	4.92161	1.39317
SRGAP2	-0.468249	5.62295	-5.12774	1.67386e-06	0.000534245	4.91244	0.722842
HEIH	-0.82305	3.07139	-5.13283	1.63923e-06	0.000534245	4.90368	0.565246
NRAV	-0.765134	2.12796	-5.14091	1.5857e-06	0.000534245	4.80511	0.588399
LETM1	0.651095	5.05079	5.09371	1.92432e-06	0.00060139	4.78506	1.57036
DNAL4	-0.632458	3.41409	-5.0739	2.08665e-06	0.000626298	4.71842	0.645077
ZNF274	-0.667648	3.39623	-5.0738	2.08752e-06	0.000626298	4.71649	0.629532
DERL1	0.606731	6.10299	5.05636	2.24149e-06	0.000659307	4.64447	1.5228
HMGCR	1.49465	6.26309	5.05063	2.29446e-06	0.000661909	4.63278	2.81795
FAM57A	0.617972	5.13805	5.04474	2.35017e-06	0.000665188	4.59505	1.53472
ETAA1	-0.684986	3.67272	-5.01912	2.60827e-06	0.000713653	4.51521	0.622012
ZNF316	0.700468	4.88617	5.01834	2.61655e-06	0.000713653	4.49556	1.62503
SLC36A1	0.727489	4.93891	4.99957	2.82369e-06	0.000756396	4.42768	1.65575
USP21	-0.638307	3.72484	-4.98552	2.98905e-06	0.000786644	4.38618	0.642466
JAZF1	-0.48749	5.50244	-4.97014	3.18095e-06	0.000822715	4.30826	0.713265
FAM50B	-0.87296	2.60969	-4.96052	3.30705e-06	0.000840832	4.22823	0.546026
TTC23	-0.535362	4.08704	-4.94197	3.56401e-06	0.000891061	4.22622	0.689985
B3GNT2	0.654296	3.77298	4.92396	3.83218e-06	0.000915602	4.15729	1.57385
TOB1	0.818319	5.85095	4.92683	3.78811e-06	0.000915602	4.15119	1.76335
LOC339803	-0.642876	3.26635	-4.92311	3.84527e-06	0.000915602	4.14742	0.640435
APEX2	-0.471583	3.90962	-4.89397	4.32271e-06	0.000982499	4.04574	0.721173
PHF21A	-0.654284	5.33777	-4.89914	4.23405e-06	0.000982499	4.04293	0.635391
NSUN6	-0.717452	2.05977	-4.89745	4.26281e-06	0.000982499	3.9477	0.608171
PSMD11	0.30855	5.97587	4.88596	4.46386e-06	0.000999438	3.99407	1.23846
RPUSD3	-0.635479	3.57146	-4.87678	4.63098e-06	0.00102161	3.9844	0.643727
LFNG	1.99999	1.21426	4.86919	4.77389e-06	0.00103787	3.67574	3.99996
SNPH	-0.728705	3.68289	-4.83959	5.37306e-06	0.00113523	3.8474	0.603445
CBR4	-0.564161	3.35817	-4.84034	5.357e-06	0.00113523	3.84561	0.676349
DCAF4	0.532882	3.80993	4.83038	5.57404e-06	0.00114543	3.80687	1.44682
DTWD1	-0.466355	5.61417	-4.83266	5.52362e-06	0.00114543	3.79029	0.723791
LBX2-AS1	-0.823291	2.27807	-4.81309	5.97116e-06	0.00121045	3.67759	0.565151
EMP1	0.758712	9.30426	4.80647	6.13033e-06	0.00122615	3.7146	1.69198
SC5D	0.752708	5.58837	4.80239	6.2304e-06	0.00122977	3.68558	1.68495
DDX18	0.482144	5.90815	4.79476	6.42211e-06	0.00125114	3.65543	1.39682
SLC20A1	0.969717	6.98872	4.78746	6.61073e-06	0.00125277	3.64809	1.95846
TEX10	0.456605	5.28869	4.78566	6.65831e-06	0.00125277	3.61852	1.37231
TMEM39A	0.625652	5.61034	4.7848	6.68102e-06	0.00125277	3.61725	1.54291
SLC25A42	-0.545239	2.71859	-4.77966	6.81838e-06	0.00125618	3.61187	0.685278
DHRS4-AS1	-0.678233	4.04008	-4.77495	6.94696e-06	0.00125618	3.60204	0.62493
LINC00662	-0.703693	3.04704	-4.77219	7.02306e-06	0.00125618	3.59474	0.613999
ZNF79	0.797209	2.804	4.76881	7.11788e-06	0.00125618	3.54897	1.73774
ZFP2	-1.63184	-0.621975	-4.77178	7.03462e-06	0.00125618	2.2712	0.322676
FAM86C2P	-0.812563	1.13404	-4.76426	7.24707e-06	0.00126411	3.37886	0.569369
ZNF574	0.566807	4.27691	4.74839	7.71614e-06	0.00133046	3.48633	1.48124
FAM220A	-0.508582	4.24208	-4.73353	8.18197e-06	0.00139475	3.45024	0.702913
TRMT1L	-0.789242	4.03461	-4.72368	8.50584e-06	0.00141114	3.42494	0.578648
MED17	0.469512	4.58922	4.72154	8.57765e-06	0.00141114	3.38961	1.38464
PIGG	0.469931	5.30414	4.71863	8.67668e-06	0.00141114	3.37068	1.38504
SCAF4	0.451618	5.43196	4.71653	8.74849e-06	0.00141114	3.36364	1.36757
CACNA2D4	-1.22916	0.536968	-4.71662	8.74558e-06	0.00141114	2.83743	0.426565
CEP19	-0.714195	2.57819	-4.71023	8.96823e-06	0.0014312	3.3504	0.609545
DNAJC2	0.469672	4.5453	4.70209	9.25983e-06	0.00146218	3.31726	1.38479
NAA25	0.660212	4.37673	4.69427	9.54837e-06	0.00146272	3.30181	1.58031
DEGS1	0.424688	7.24005	4.68892	9.7508e-06	0.00146272	3.28756	1.34228
TMEM41A	0.573515	4.09231	4.69003	9.7086e-06	0.00146272	3.28515	1.48814
SNAI3-AS1	-0.835218	1.56896	-4.69845	9.39313e-06	0.00146272	3.20463	0.560499
THAP10	-1.02354	1.35051	-4.69347	9.5783e-06	0.00146272	2.97599	0.491906
VRK3	-0.457044	4.22576	-4.674	1.0338e-05	0.00152039	3.23286	0.728477
RWDD2B	-0.492615	4.3776	-4.67508	1.02946e-05	0.00152039	3.22955	0.710736
BLOC1S5	-0.614736	3.5537	-4.65524	1.11253e-05	0.00158943	3.17889	0.65305
DDX20	0.398061	4.42338	4.65923	1.09531e-05	0.00158943	3.16025	1.31774
RBM28	0.479472	4.42783	4.65621	1.10832e-05	0.00158943	3.15554	1.39423
LINC00847	-0.908826	2.67136	-4.6523	1.12537e-05	0.00159261	3.09925	0.532618
IER5	0.66541	6.31386	4.6404	1.17888e-05	0.00163744	3.0978	1.58602
LSG1	0.39866	5.13245	4.64239	1.16978e-05	0.00163744	3.09234	1.31828
ELAC1	-0.668438	2.37094	-4.63449	1.20639e-05	0.00166027	3.06623	0.629187
CBARP	1.01184	2.39725	4.61331	1.31005e-05	0.00178656	3.02573	2.01649
CNRIP1	-0.429807	5.21951	-4.61006	1.32673e-05	0.001793	2.97276	0.742361
STRADB	-0.680026	4.23952	-4.6024	1.36676e-05	0.00183061	2.96479	0.624154
HMGCS1	1.27062	6.02816	4.59207	1.4227e-05	0.00184996	2.93409	2.41265
HDDC3	-0.723968	1.71162	-4.59116	1.42774e-05	0.00184996	2.86419	0.60543
WDR31	-0.825882	2.14754	-4.59065	1.43054e-05	0.00184996	2.85434	0.564137
MAP10	-0.987787	1.23831	-4.59336	1.41558e-05	0.00184996	2.58259	0.504251
PDP2	0.710881	3.61239	4.58615	1.45575e-05	0.0018617	2.9274	1.6368
BRD1	0.429041	5.10834	4.58461	1.46444e-05	0.0018617	2.88262	1.34634
GGNBP2	0.423666	6.19909	4.57215	1.53683e-05	0.00193731	2.84818	1.34133
UBC	0.581718	9.2701	4.56443	1.58344e-05	0.00197944	2.85298	1.49663
CHCHD4	-0.563398	2.85877	-4.56206	1.598e-05	0.00198113	2.84178	0.676706
BEND3	0.959954	1.77731	4.54805	1.68679e-05	0.00207406	2.74441	1.94525
ZFYVE28	-0.56173	3.13057	-4.54581	1.70143e-05	0.00207505	2.79019	0.677489
TCHP	-0.481252	3.95421	-4.51928	1.88449e-05	0.00225287	2.68697	0.716356
MARCH6	0.460346	6.83357	4.52161	1.86767e-05	0.00225287	2.67359	1.37587
CHPF2	0.590901	6.80342	4.51821	1.89228e-05	0.00225287	2.66497	1.50619
CLUAP1	-0.43231	4.31895	-4.5121	1.93725e-05	0.00226975	2.63952	0.741074
PLK3	0.921642	4.8984	4.51371	1.92524e-05	0.00226975	2.63449	1.89427
NOP58	0.563716	5.24685	4.51014	1.95185e-05	0.00226975	2.61328	1.47807
WDR43	0.684183	5.88688	4.50568	1.98557e-05	0.00228758	2.60716	1.60679
FTL	-0.7398	11.9756	-4.50409	1.99768e-05	0.00228758	2.55756	0.598822
NOP56	0.710681	5.96119	4.49846	2.04131e-05	0.00231839	2.58281	1.63658
USP36	0.532313	5.84979	4.49666	2.0555e-05	0.00231839	2.57158	1.44625
DHX30	0.338095	5.86883	4.48829	2.12249e-05	0.00237608	2.53658	1.26409
KAT14	-0.504582	3.74471	-4.48143	2.17899e-05	0.00240529	2.55697	0.704864
SAMD13	-1.73991	-1.42309	-4.48123	2.18065e-05	0.00240529	1.38253	0.299389
NCL	0.421486	9.01688	4.4717	2.2616e-05	0.00240681	2.53165	1.33931
MTA3	-0.379865	4.78745	-4.47614	2.22351e-05	0.00240681	2.49835	0.768509
FAS	0.547712	6.00463	4.47682	2.21777e-05	0.00240681	2.49492	1.46177
DHX15	0.462599	6.84697	4.47162	2.26225e-05	0.00240681	2.49463	1.37802
CAMTA2	-0.374028	5.21105	-4.47224	2.25692e-05	0.00240681	2.4818	0.771625
POM121C	0.467074	4.33132	4.46847	2.28968e-05	0.00241884	2.47742	1.3823
DENND2C	0.916844	2.57448	4.46635	2.30832e-05	0.00242009	2.51075	1.88798
ILF3	0.424265	7.65766	4.46453	2.32442e-05	0.00242009	2.49142	1.34189
POFUT2	0.492599	5.88164	4.4624	2.3434e-05	0.00242009	2.44594	1.40698
GEMIN4	0.493689	4.7244	4.46106	2.3554e-05	0.00242009	2.44147	1.40804
FZD7	0.778848	6.32993	4.45886	2.37526e-05	0.00242389	2.44262	1.71576
SLC2A1	0.933791	5.01792	4.44748	2.48064e-05	0.00249745	2.39174	1.91029
IL22RA1	-2.5673	-1.72058	-4.44784	2.47723e-05	0.00249745	0.422267	0.168719
TNFSF9	0.977432	2.20283	4.43377	2.61352e-05	0.00259639	2.40036	1.96896
POP1	0.725516	3.28599	4.43476	2.60372e-05	0.00259639	2.39928	1.65349
R3HDM2	-0.438424	4.89512	-4.43099	2.64132e-05	0.00260674	2.33519	0.73794
CD164	0.436207	8.96394	4.42484	2.70383e-05	0.00265099	2.36911	1.35304
RBM12	0.626325	6.0772	4.41675	2.7882e-05	0.00271596	2.29385	1.54363
TCEANC2	-0.760347	3.3243	-4.41488	2.80803e-05	0.00271763	2.33457	0.590354
ZNF585B	-0.592862	3.24975	-4.41092	2.85055e-05	0.00272364	2.32144	0.663026
C12orf66	-0.603556	2.12974	-4.41174	2.84169e-05	0.00272364	2.26775	0.65813
PPP1R3B	-0.757974	5.27381	-4.40382	2.92833e-05	0.00278025	2.23532	0.591326
VIPAS39	-0.500435	4.40592	-4.39666	3.00886e-05	0.00283873	2.24206	0.706894
SURF6	0.397824	4.86263	4.3917	3.06588e-05	0.0028566	2.19943	1.31752
NIM1K	-1.29007	0.419061	-4.39215	3.06059e-05	0.0028566	1.62792	0.408931
TMEM97	0.74334	5.07796	4.3812	3.19003e-05	0.00295393	2.15778	1.67405
HACL1	0.412832	3.42163	4.37842	3.22367e-05	0.00296676	2.20368	1.3313
THAP8	-0.686994	3.23873	-4.37573	3.25667e-05	0.00297886	2.19621	0.621147
TATDN3	-0.558883	3.35202	-4.37342	3.28516e-05	0.00298671	2.18584	0.678827
ZCCHC2	0.701799	4.03612	4.36769	3.35702e-05	0.00303333	2.15268	1.62653
POMT2	0.477735	4.52812	4.36612	3.37688e-05	0.00303333	2.11929	1.39256
TOMM20	0.327711	7.40839	4.35979	3.45843e-05	0.00308449	2.12268	1.25502
POLR1C	0.681264	3.72764	4.35853	3.47496e-05	0.00308449	2.10939	1.60354
KIF27	-0.925402	1.04609	-4.35591	3.50934e-05	0.00309669	1.83149	0.526534
LSM2	-0.580804	4.28979	-4.35138	3.56972e-05	0.00311564	2.07578	0.668591
LRRC41	0.402437	6.60835	4.35119	3.57236e-05	0.00311564	2.06932	1.32174
HOXD8	-0.773402	3.70829	-4.34926	3.59844e-05	0.00312024	2.10727	0.585036
ATG4C	-0.596431	3.55915	-4.33117	3.85162e-05	0.00328285	2.03568	0.661388
SPPL3	0.454803	5.92765	4.33229	3.83539e-05	0.00328285	1.98977	1.3706
SLC2A1-AS1	-1.38413	-1.5149	-4.3314	3.84825e-05	0.00328285	1.04784	0.383121
NHSL1	-0.633269	2.93012	-4.32519	3.93892e-05	0.00333829	2.00627	0.644714
RSAD1	-0.397308	4.60637	-4.32093	4.00238e-05	0.00335685	1.95744	0.759274
EFNB1	0.750145	5.12615	4.32072	4.00557e-05	0.00335685	1.94646	1.68196
TIGD2	-0.91562	3.06447	-4.31307	4.12205e-05	0.00342819	1.98094	0.530116
C2orf81	-0.798264	2.3338	-4.31214	4.1364e-05	0.00342819	1.94203	0.575041
TRIM68	-0.571663	3.21795	-4.309	4.18529e-05	0.00344965	1.97416	0.672841
MTIF3	-0.519102	4.3771	-4.30045	4.3214e-05	0.00354237	1.89211	0.697806
CCDC47	0.596189	6.56615	4.29717	4.37469e-05	0.00356656	1.87771	1.51172
MTA2	0.314146	6.18727	4.28568	4.5665e-05	0.00370281	1.82643	1.24328
FST	0.870365	7.44758	4.2747	4.7573e-05	0.00379597	1.82964	1.82813
RNF14	-0.383504	5.33166	-4.27495	4.75292e-05	0.00379597	1.7853	0.766574
ANAPC13	-0.402251	5.85637	-4.27474	4.7566e-05	0.00379597	1.78024	0.756677
RNF19B	0.68972	3.5948	4.2671	4.89397e-05	0.00388436	1.82523	1.61297
MORN4	-0.646371	2.87266	-4.26519	4.92895e-05	0.00389153	1.82672	0.638885
VCP	0.452009	8.52387	4.25846	5.05378e-05	0.00394562	1.79525	1.36794
ZNF480	-0.530165	4.06706	-4.25589	5.10234e-05	0.00394562	1.75273	0.692476
DYRK3	0.515033	4.05317	4.25587	5.10267e-05	0.00394562	1.74197	1.42903
TIGD3	2.14504	-2.46827	4.2562	5.09637e-05	0.00394562	0.482963	4.42306
ZNF22	-0.515726	3.58403	-4.25317	5.15421e-05	0.00394834	1.76596	0.699441
SRGAP2C	-0.919375	1.38179	-4.25293	5.15883e-05	0.00394834	1.76243	0.528738
VASN	0.642849	8.44531	4.24476	5.31775e-05	0.00396898	1.75057	1.56141
NKRF	0.489792	3.03827	4.24474	5.31808e-05	0.00396898	1.74983	1.40424
TMED7	0.428118	7.07348	4.24871	5.24027e-05	0.00396898	1.72489	1.34548
COQ9	-0.367962	4.30545	-4.24638	5.28569e-05	0.00396898	1.71259	0.774877
ZNF618	-0.648311	5.14596	-4.24968	5.22138e-05	0.00396898	1.69622	0.638027
CCDC113	-0.54547	2.5236	-4.23256	5.56368e-05	0.00410365	1.71726	0.685168
DCAKD	-0.481997	4.29511	-4.2333	5.54856e-05	0.00410365	1.66969	0.715986
TGFBR3L	-1.92416	-1.34486	-4.23174	5.58059e-05	0.00410365	0.75391	0.263494
TMCC1-AS1	-0.963886	0.066075	-4.2262	5.69642e-05	0.00416839	1.22134	0.512674
SLC12A2	0.727377	4.5677	4.2224	5.77704e-05	0.00418654	1.61642	1.65563
C7orf13	-0.808803	1.8611	-4.2235	5.75353e-05	0.00418654	1.60759	0.570855
SAR1B	0.369742	5.87079	4.20923	6.06522e-05	0.00437425	1.56094	1.29212
TMEM201	0.695981	3.5594	4.20335	6.19842e-05	0.00441308	1.58415	1.61999
SLX4IP	-0.767378	1.95844	-4.2004	6.26616e-05	0.00441308	1.557	0.587484
LRRC8A	0.658843	6.24215	4.20128	6.24594e-05	0.00441308	1.54087	1.57882
SETD1A	0.31772	5.30834	4.2024	6.21999e-05	0.00441308	1.53255	1.24636
HMGN3-AS1	-0.833655	0.454914	-4.20422	6.17838e-05	0.00441308	1.38448	0.561106
AMZ2	-0.410308	5.44448	-4.19823	6.31654e-05	0.00442777	1.5178	0.752463
RAD54L2	0.511027	4.23893	4.19679	6.35015e-05	0.00443063	1.54424	1.42506
IRF2	-0.528214	4.61929	-4.1931	6.43711e-05	0.00444991	1.53242	0.693413
TBC1D15	0.345042	5.82173	4.1937	6.42283e-05	0.00444991	1.50765	1.27019
RMDN3	0.382529	4.85738	4.1883	6.55181e-05	0.00450843	1.49207	1.30362
SIRT1	0.561768	5.15433	4.18535	6.62336e-05	0.00453685	1.47565	1.47608
HEXIM1	0.557093	5.6183	4.18283	6.68523e-05	0.00455842	1.47493	1.4713
C19orf25	-0.493428	3.9284	-4.17895	6.78116e-05	0.00458166	1.50596	0.710335
PRPF40A	0.33427	6.73493	4.17655	6.84149e-05	0.00458166	1.46585	1.26074
DFFA	-0.332489	5.4206	-4.17881	6.78475e-05	0.00458166	1.45202	0.794165
CCDC92	-0.436929	6.05948	-4.17703	6.82935e-05	0.00458166	1.44613	0.738706
TMBIM6	0.476952	9.33933	4.17367	6.9143e-05	0.00458944	1.52116	1.3918
TAF12	-0.53598	4.62034	-4.17404	6.90483e-05	0.00458944	1.45108	0.68969
PTPN18	-0.419604	4.38791	-4.17046	6.99624e-05	0.00462337	1.45402	0.74763
NPTN	0.388738	7.14209	4.16694	7.08719e-05	0.00466294	1.44816	1.30925
STRBP	-0.474384	3.04984	-4.16265	7.19965e-05	0.00466785	1.48064	0.719774
CCDC28A	-0.882612	2.75426	-4.16143	7.23199e-05	0.00466785	1.47069	0.542385
MMAA	-0.543884	3.28669	-4.14996	7.54245e-05	0.00466785	1.44308	0.685922
TTC9C	-0.541921	3.98637	-4.14928	7.56141e-05	0.00466785	1.41245	0.686856
FBXO8	-0.390262	4.24083	-4.15452	7.41768e-05	0.00466785	1.40997	0.762991
C3orf18	-0.46429	3.90582	-4.1517	7.49475e-05	0.00466785	1.40932	0.724827
TPBG	0.492747	7.02214	4.15151	7.49978e-05	0.00466785	1.39654	1.40712
KXD1	-0.412156	5.37729	-4.16266	7.19948e-05	0.00466785	1.39464	0.751499
NOP2	0.592405	4.94528	4.15965	7.27925e-05	0.00466785	1.39107	1.50776
SLC25A44	0.558892	4.90898	4.15977	7.27619e-05	0.00466785	1.38908	1.47314
PISD	0.560691	4.29792	4.15395	7.43298e-05	0.00466785	1.37921	1.47498
MIR100HG	-0.449583	7.18105	-4.1518	7.49179e-05	0.00466785	1.37671	0.732254
TRMT10C	0.568606	4.39971	4.15343	7.44717e-05	0.00466785	1.37338	1.48309
RIOK1	0.374135	4.5196	4.14981	7.54664e-05	0.00466785	1.36825	1.29606
ATAD1	0.458018	5.94597	4.14972	7.54913e-05	0.00466785	1.35718	1.37365
SERINC1	0.458746	8.82781	4.14767	7.60616e-05	0.00467623	1.42712	1.37435
RNF135	-0.377555	4.15828	-4.13846	7.86675e-05	0.0048094	1.35437	0.769741
MIER3	0.441704	4.47003	4.13776	7.8869e-05	0.0048094	1.33717	1.35821
ARID3A	0.852508	4.47058	4.13652	7.92288e-05	0.00481179	1.36393	1.80564
ZFP90	-0.558879	4.78098	-4.12996	8.11485e-05	0.00481234	1.32317	0.678829
TFB2M	0.52002	3.88166	4.13072	8.0926e-05	0.00481234	1.32066	1.43398
MFSD11	0.443868	4.23067	4.12992	8.11628e-05	0.00481234	1.31777	1.36025
USF2	-0.450177	6.48546	-4.13248	8.04074e-05	0.00481234	1.30532	0.731953
PHF13	0.542093	5.21736	4.13424	7.98903e-05	0.00481234	1.30245	1.45608
LDLRAP1	-0.30316	4.79468	-4.13096	8.08538e-05	0.00481234	1.30052	0.810475
RRP15	0.424999	4.26332	4.12858	8.1561e-05	0.00481691	1.30129	1.34257
THAP2	-0.903366	2.10577	-4.12205	8.35281e-05	0.00487551	1.31363	0.534638
TMED5	0.545554	6.25781	4.12209	8.35132e-05	0.00487551	1.27323	1.45958
SLC16A1	0.689855	6.01993	4.12212	8.35043e-05	0.00487551	1.27203	1.61312
TXNDC11	0.38294	5.27801	4.11812	8.47312e-05	0.00491961	1.24624	1.304
ZFHX2	-1.39397	0.352575	-4.11745	8.49396e-05	0.00491961	0.873513	0.380517
RNF139	0.488611	5.50441	4.11241	8.6515e-05	0.00499158	1.22993	1.40309
NUTM2B-AS1	-0.65127	2.86997	-4.11111	8.69254e-05	0.00499605	1.29008	0.63672
SLC19A2	0.80539	3.33168	4.09493	9.21958e-05	0.00526078	1.19697	1.74762
NT5C3A	0.502053	4.45635	4.09482	9.22329e-05	0.00526078	1.18629	1.41623
EIF3B	0.444214	7.35694	4.09004	9.38483e-05	0.00531821	1.19794	1.36057
TNFRSF10B	0.59808	6.92398	4.08974	9.39488e-05	0.00531821	1.18549	1.5137
PRDM15	0.637678	2.9271	4.07803	9.80282e-05	0.00550757	1.21025	1.55582
N6AMT1	-0.426192	3.21603	-4.07896	9.76982e-05	0.00550757	1.20493	0.744223
FTH1	-0.983783	9.32626	-4.0684	0.000101507	0.00563964	1.16985	0.505652
C15orf41	-0.488264	3.96632	-4.06923	0.000101204	0.00563964	1.13454	0.712882
RHNO1	-0.422314	4.49651	-4.06964	0.000101051	0.00563964	1.10136	0.746227
CSRNP2	0.425208	4.94736	4.06008	0.000104609	0.00579058	1.06215	1.34277
ZNF839	-0.769761	1.7186	-4.05535	0.000106412	0.00586869	1.08839	0.586515
MED18	-0.505292	3.48508	-4.05087	0.00010815	0.00594272	1.1041	0.704518
ETFBKMT	-0.730586	1.59097	-4.04904	0.000108865	0.00596018	1.02415	0.602659
ANKLE2	0.40856	6.24049	4.04799	0.000109278	0.00596101	1.02045	1.32736
SATB2	-0.562285	4.37008	-4.04276	0.000111359	0.00605253	1.04417	0.677229
ZNF324	0.496895	2.9569	4.03902	0.000112872	0.00609227	1.0664	1.41117
TBC1D10A	0.578085	3.20114	4.03795	0.000113309	0.00609227	1.05638	1.49287
DOT1L	0.658563	4.76579	4.03801	0.000113285	0.00609227	0.997339	1.57851
RARG	-0.475383	6.63398	-4.03174	0.000115872	0.00620783	0.959423	0.719276
ATP13A1	0.502636	5.72719	4.03019	0.00011652	0.00622032	0.954922	1.4168
SIRT5	-0.555026	2.75424	-4.02734	0.00011772	0.00626214	1.04646	0.680645
SMUG1	-0.467742	3.74111	-4.01727	0.000122062	0.00647017	0.977802	0.723096
SLC35E2B	-0.523025	5.87805	-4.01425	0.000123392	0.00651763	0.900409	0.695911
FGFRL1	0.645457	5.43567	4.0071	0.000126601	0.00666367	0.877508	1.56423
IST1	0.232136	6.54009	4.00493	0.000127587	0.00669209	0.883392	1.17457
NAA15	0.488415	5.64304	4.0022	0.000128845	0.00673449	0.860332	1.4029
SEMA4C	0.587548	4.492	3.99986	0.000129931	0.00676768	0.88655	1.50269
LONRF3	2.55262	-3.27645	3.9971	0.000131221	0.00681122	-0.77148	5.86698
PPP1R11	-0.373691	5.61234	-3.99522	0.000132106	0.00683352	0.831658	0.771806
ZNF529	0.415734	3.5295	3.99104	0.000134097	0.0069127	0.892951	1.33398
ZSCAN26	-0.561183	3.39826	-3.9862	0.000136442	0.0069916	0.906088	0.677746
ZBTB11	0.498734	4.72878	3.98595	0.00013656	0.0069916	0.829613	1.41297
OXNAD1	-0.475202	2.45092	-3.98389	0.000137572	0.00701943	0.908114	0.719366
SLC2A6	0.789184	3.72322	3.98189	0.000138559	0.00702204	0.844603	1.7281
SSBP2	-0.4353	4.9808	-3.98193	0.000138538	0.00702204	0.7976	0.73954
YIPF5	0.424166	7.18976	3.97999	0.0001395	0.00704594	0.821983	1.3418
NUP153	0.634335	5.85805	3.97314	0.000142956	0.00719627	0.767643	1.55222
SYPL1	0.397429	6.86847	3.97198	0.000143548	0.00720191	0.78708	1.31716
TTLL1	-0.434865	3.57975	-3.96524	0.000147039	0.00729017	0.808606	0.739763
SYNCRIP	0.391508	7.60782	3.96568	0.000146811	0.00729017	0.799139	1.31176
DDX55	0.432142	3.65874	3.96392	0.000147738	0.00729017	0.799043	1.34924
USP15	0.334557	5.40659	3.96455	0.000147402	0.00729017	0.734533	1.26099
PDCD2L	-0.868851	0.620624	-3.96437	0.000147499	0.00729017	0.717403	0.547583
ZNF32	-0.461645	4.03669	-3.96247	0.000148503	0.00730392	0.767467	0.726158
NCDN	0.362042	5.3382	3.95777	0.00015101	0.00740293	0.711807	1.28524
EVL	-0.347883	5.23863	-3.95172	0.000154294	0.00753929	0.695257	0.785736
LOC100507557	-0.813364	1.84144	-3.93867	0.000161618	0.00783473	0.750496	0.569053
LINC00339	-0.571281	3.34167	-3.93247	0.000165214	0.00783473	0.721701	0.673019
PRPSAP2	-0.39941	3.43214	-3.93533	0.000163547	0.00783473	0.718277	0.758168
GPR68	0.77387	5.00688	3.9366	0.000162812	0.00783473	0.679	1.70985
AKAP8	0.471404	4.71456	3.93835	0.000161804	0.00783473	0.65076	1.38646
DNAJB9	0.699073	5.58121	3.93581	0.000163266	0.00783473	0.645689	1.62346
LINC01184	-0.392676	4.52231	-3.93187	0.000165563	0.00783473	0.644618	0.761715
ARID4B	0.504641	5.21823	3.93221	0.000165363	0.00783473	0.638816	1.41877
ELOA	0.36687	5.77642	3.93346	0.000164631	0.00783473	0.635334	1.28955
IL17RA	0.494413	5.451	3.93312	0.000164835	0.00783473	0.632134	1.40875
ARRB2	-0.653535	2.28638	-3.92907	0.000167214	0.00786255	0.734001	0.635721
ZNF26	0.502739	3.12282	3.92822	0.000167723	0.00786255	0.697216	1.4169
POLR2B	0.448226	6.67741	3.92932	0.000167067	0.00786255	0.640622	1.36436
ARMCX4	0.520401	3.79003	3.92318	0.000170743	0.00792758	0.659131	1.43435
CTDSP1	-0.330384	6.83518	-3.92407	0.000170205	0.00792758	0.620026	0.795325
TRIM35	0.332861	4.83809	3.9221	0.0001714	0.00792758	0.605517	1.25951
RIPK1	0.376314	5.75121	3.92086	0.000172149	0.00792758	0.59412	1.29802
EFCAB6	-0.784584	1.0197	-3.9226	0.000171092	0.00792758	0.561188	0.580519
LRP5L	1.39073	-0.122134	3.92065	0.000172281	0.00792758	0.468293	2.62211
OST4	-0.615131	6.55277	-3.9187	0.000173472	0.00795797	0.595115	0.652871
BTG2	1.78827	4.03877	3.91685	0.000174613	0.00797802	0.691961	3.454
TRAM2-AS1	-0.455308	3.24409	-3.91541	0.000175505	0.00797802	0.663333	0.729354
LSM3	-0.4814	4.72775	-3.91605	0.000175106	0.00797802	0.583484	0.716282
LOC100287015	-1.05263	0.446271	-3.91401	0.000176373	0.00799328	0.464853	0.48209
UBE2O	0.438655	4.59955	3.90751	0.000180473	0.00812997	0.571712	1.35534
C5orf15	0.3533	6.44256	3.90753	0.000180462	0.00812997	0.561957	1.27748
SPAG16	-0.377356	3.54149	-3.90481	0.000182205	0.0081834	0.61469	0.769847
TAB1	-0.375334	4.65892	-3.90245	0.000183726	0.0082026	0.556048	0.770927
CEBPD	-1.1429	5.77219	-3.90267	0.000183586	0.0082026	0.534578	0.452847
TTC7B	-0.344874	4.79719	-3.90043	0.00018504	0.00823677	0.532505	0.787377
PPAN	0.805782	0.877669	3.89923	0.000185827	0.00824473	0.568177	1.74809
DIS3	0.502601	6.05692	3.89848	0.000186319	0.00824473	0.531021	1.41677
TWNK	0.549884	3.22082	3.89761	0.000186892	0.0082458	0.598997	1.46397
RNASEH2B	-0.368484	4.47994	-3.89649	0.000187633	0.00824951	0.540587	0.774596
TP53INP1	0.896844	6.4292	3.89582	0.000188076	0.00824951	0.527485	1.86199
SH3RF3	0.394854	4.52398	3.89378	0.000189432	0.00828476	0.51854	1.31481
EPHA4	0.751843	4.14661	3.89154	0.000190934	0.00832615	0.52327	1.68394
SURF4	0.526059	8.63939	3.89034	0.000191744	0.00833727	0.589487	1.43999
BRF2	0.597172	2.45917	3.88792	0.000193385	0.00838429	0.605595	1.51275
C2CD2L	0.70434	2.82219	3.88355	0.000196384	0.00846538	0.592088	1.6294
RAB4A	-0.332521	5.0014	-3.8837	0.000196282	0.00846538	0.47458	0.794148
TSC22D4	-0.498798	5.38993	-3.88099	0.00019816	0.00851745	0.459916	0.707696
SPATA7	-0.559219	3.2982	-3.87712	0.000200878	0.00860964	0.54887	0.67867
ZNFX1	0.57938	6.98872	3.87348	0.000203464	0.00867461	0.474955	1.49421
NFIC	-0.407551	7.48633	-3.87336	0.000203551	0.00867461	0.469828	0.753902
ZNF524	-0.736271	3.45989	-3.86613	0.000208783	0.00882241	0.499059	0.600289
PCGF2	-0.48716	5.33984	-3.8665	0.000208518	0.00882241	0.411003	0.713428
RPS2P32	-1.08755	-0.347171	-3.86657	0.000208463	0.00882241	0.180743	0.470559
TSPY26P	-0.730911	2.42688	-3.86106	0.000212529	0.00893039	0.521219	0.602523
MYBBP1A	0.432637	5.81277	3.86111	0.000212496	0.00893039	0.400591	1.3497
PNN	0.514328	5.58068	3.85831	0.000214589	0.00899174	0.38935	1.42833
TRIM62	0.503475	2.69427	3.85126	0.000219962	0.0091088	0.471622	1.41762
ZNF827	-0.6417	4.55673	-3.85146	0.000219804	0.0091088	0.41233	0.640957
LYRM7	-0.434841	4.32112	-3.85267	0.000218873	0.0091088	0.404603	0.739775
KIF1B	0.607232	6.49634	3.85196	0.000219421	0.0091088	0.374838	1.52333
HK2	0.657512	5.63641	3.85066	0.000220418	0.0091088	0.366144	1.57736
ZNF282	0.367438	4.86915	3.84567	0.000224301	0.00924379	0.358346	1.29006
ZNF502	-0.445584	2.21606	-3.83645	0.000231652	0.00940194	0.447632	0.734287
LYRM1	-0.444019	4.12357	-3.83624	0.000231823	0.00940194	0.361699	0.735084
TRAF4	0.567644	4.13419	3.83848	0.000230016	0.00940194	0.3494	1.4821
C15orf39	0.53835	5.07115	3.8389	0.000229678	0.00940194	0.324359	1.45231
CLUH	0.464233	5.65971	3.83615	0.000231899	0.00940194	0.318277	1.37958
MIR663AHG	-2.84716	-3.20031	-3.83817	0.000230268	0.00940194	0.118323	0.138969
GAN	0.473855	3.1005	3.83468	0.000233086	0.00942457	0.402651	1.38882
SUPT5H	0.316969	6.89314	3.83317	0.000234318	0.00944893	0.34437	1.24571
RAB35	0.35146	5.94988	3.83222	0.000235103	0.00945519	0.310489	1.27585
TRIM11	0.439418	3.87994	3.82483	0.000241244	0.00967619	0.335519	1.35606
CUL2	0.310733	5.78049	3.82359	0.000242284	0.00969199	0.277678	1.24034
RNF5	-0.604458	3.80193	-3.81899	0.000246197	0.00982236	0.318906	0.657718
GEMIN6	-0.535077	2.95015	-3.81459	0.000250002	0.00992621	0.368936	0.690122
HNRNPK	0.277232	8.67102	3.81369	0.000250785	0.00992621	0.345033	1.21187
B4GALT3	0.357379	4.28416	3.8138	0.000250692	0.00992621	0.265448	1.2811
DIRC2	0.456679	4.05332	3.80944	0.000254527	0.0100174	0.269424	1.37238
AIDA	-0.763947	6.07573	-3.8088	0.000255093	0.0100174	0.239798	0.588883
CTDNEP1	-0.382613	6.07355	-3.81026	0.000253798	0.0100174	0.232512	0.767047
ANKRD26	-0.616094	3.67465	-3.80705	0.000256644	0.010052	0.320146	0.652435
SLC2A4RG	-0.601707	5.94963	-3.80571	0.000257843	0.0100727	0.215265	0.658974
QRICH1	0.282125	6.15331	3.80129	0.000261835	0.0102021	0.214998	1.21598
NSDHL	0.658759	4.73921	3.79787	0.000264961	0.0102971	0.199699	1.57872
ETV3	0.462115	5.0286	3.79439	0.000268185	0.0103687	0.182239	1.37756
NTAN1	-0.487789	5.55754	-3.79462	0.00026797	0.0103687	0.179197	0.713117
CDADC1	-0.404101	2.97491	-3.79016	0.000272149	0.0104412	0.284743	0.755707
ATP2B1	0.839066	7.06538	3.79032	0.000272002	0.0104412	0.223938	1.78889
GTF3A	-0.549006	6.07475	-3.79121	0.000271163	0.0104412	0.171079	0.683491
TSPYL5	-0.472235	4.69191	-3.78796	0.000274228	0.0104702	0.180144	0.720847
DUSP19	-1.04681	0.331999	-3.78789	0.000274302	0.0104702	0.0546553	0.484038
CTF1	-0.599309	3.17527	-3.78328	0.000278718	0.0106118	0.246618	0.66007
TM9SF3	0.469436	8.23956	3.77873	0.000283141	0.0107529	0.217576	1.38457
TRIM3	0.52589	4.14821	3.77551	0.00028631	0.0108274	0.170229	1.43982
TRERF1	-0.690591	4.64976	-3.77527	0.000286546	0.0108274	0.161644	0.6196
REPIN1	-0.40361	5.28479	-3.77372	0.000288093	0.0108585	0.114123	0.755964
SGPP1	0.433079	5.13408	3.77137	0.000290438	0.0108998	0.112407	1.35011
MXI1	-0.565966	5.29443	-3.77117	0.000290642	0.0108998	0.11092	0.675503
NME6	-0.398461	3.27779	-3.76607	0.000295811	0.0110571	0.200756	0.758667
ATP6V0A1	0.497569	5.41648	3.76558	0.000296309	0.0110571	0.0917375	1.41183
MAGI3	-0.49818	3.69686	-3.76425	0.000297672	0.0110803	0.180226	0.707999
SLC35A5	0.366856	5.36061	3.76269	0.000299286	0.0111128	0.0819387	1.28954
AES	-0.4516	7.36888	-3.75995	0.000302129	0.0111631	0.115876	0.731232
TXNDC15	0.30734	6.217	3.76039	0.000301671	0.0111631	0.0789845	1.23742
FAM200B	-0.486909	3.88204	-3.75532	0.000306988	0.0112047	0.109174	0.713552
ATP8B1	0.699186	6.86897	3.75539	0.000306912	0.0112047	0.0852362	1.62359
PAPD7	0.572438	4.74316	3.75541	0.00030689	0.0112047	0.0779915	1.48703
SYTL3	-0.757557	0.54103	-3.75569	0.000306591	0.0112047	0.0720596	0.591497
ZNF610	-1.20132	1.19977	-3.75688	0.00030534	0.0112047	0.0531682	0.434878
OSER1-AS1	-0.596918	2.81739	-3.75412	0.000308265	0.011224	0.17966	0.661165
POLB	-0.594182	2.36746	-3.74824	0.00031457	0.0112746	0.180054	0.66242
FAM131A	-0.581702	2.70629	-3.74792	0.000314916	0.0112746	0.170144	0.668175
TMEM230	-0.477081	6.81255	-3.74917	0.000313565	0.0112746	0.0647697	0.71843
TNS2	-0.469471	6.75146	-3.75011	0.00031255	0.0112746	0.0603988	0.72223
C1GALT1C1	0.492123	4.72433	3.75103	0.000311562	0.0112746	0.0555974	1.40651
YPEL3	-0.77858	5.06015	-3.74902	0.000313725	0.0112746	0.0494153	0.58294
TPGS2	-0.404674	6.14037	-3.74905	0.000313696	0.0112746	0.0408037	0.755407
CACNB3	-0.409413	4.1087	-3.74705	0.000315858	0.0112814	0.0881175	0.75293
TRIM52-AS1	-0.498212	1.97336	-3.74558	0.000317461	0.0113117	0.167677	0.707984
GNL2	0.441956	6.06312	3.73742	0.000326495	0.0116061	0.0114108	1.35844
IRGQ	0.484242	4.18758	3.73052	0.000334331	0.0118565	0.00475772	1.39885
ZNF768	-0.375928	4.63002	-3.7296	0.000335392	0.0118661	-0.00171018	0.770609
TSHZ1	-0.539585	5.17805	-3.72816	0.000337055	0.0118852	-0.0204203	0.687969
SNX14	0.469584	5.6869	3.72707	0.000338309	0.0118852	-0.0297845	1.38471
TGIF1	-0.544601	5.75159	-3.72746	0.000337864	0.0118852	-0.0332165	0.685581
MTHFSD	-0.44254	3.25171	-3.72085	0.000345602	0.0119731	0.0816073	0.735838
MC1R	0.812104	1.25117	3.7223	0.000343894	0.0119731	0.0518121	1.75577
SAR1A	0.276856	7.73327	3.72351	0.000342466	0.0119731	0.030176	1.21155
MDM2	0.676137	7.2538	3.72349	0.000342488	0.0119731	0.0102666	1.59786
NUP43	-0.402328	4.45155	-3.72124	0.000345147	0.0119731	0.00048885	0.756636
FUT11	0.365969	5.02149	3.72188	0.000344387	0.0119731	-0.0401633	1.28875
PTEN	-0.34228	6.58305	-3.71945	0.000347273	0.01199	-0.0505162	0.788794
PLK2	0.672102	5.32182	3.7191	0.000347687	0.01199	-0.0539728	1.59339
HSF2	0.385578	3.77826	3.71756	0.000349522	0.0120256	-0.00230037	1.30638
TNFRSF10D	0.819092	5.55968	3.71511	0.000352475	0.0120719	-0.0623291	1.7643
MIR924HG	-2.64782	-3.01308	-3.71558	0.000351902	0.0120719	-1.23675	0.159561
KIF3C	-0.493105	4.62084	-3.7124	0.000355752	0.0121564	-0.046953	0.710494
MIER2	0.362789	4.10127	3.70708	0.000362297	0.0123098	-0.0560908	1.28591
LURAP1L	-0.641679	5.35298	-3.70757	0.000361681	0.0123098	-0.0933854	0.640967
DZIP1	-0.373799	5.83367	-3.70625	0.000363317	0.0123098	-0.100919	0.771748
GLTP	-0.404901	5.64958	-3.70609	0.000363526	0.0123098	-0.101746	0.755288
C3orf67	-0.682335	1.52548	-3.703	0.000367374	0.0124121	0.0268728	0.623156
FAM86JP	-0.734042	0.792003	-3.69823	0.000373418	0.0125857	-0.069458	0.601217
SMU1	0.282141	5.82986	3.69762	0.000374189	0.0125857	-0.121693	1.216
FBXO27	-0.586739	1.75607	-3.69415	0.000378647	0.0126956	0.0150422	0.665846
ETFRF1	-0.467315	3.63665	-3.69376	0.000379151	0.0126956	-0.068041	0.72331
GLIS1	-0.636374	2.56352	-3.68896	0.000385417	0.0128221	-0.015526	0.643328
MEG9	1.46245	0.349295	3.6889	0.000385491	0.0128221	-0.0300794	2.75576
POPDC3	-0.595303	3.91204	-3.68939	0.000384856	0.0128221	-0.0921964	0.661905
GGACT	-0.486562	2.34828	-3.68626	0.000388982	0.0128296	-0.00867679	0.713724
STAMBP	-0.32894	4.47633	-3.68738	0.000387498	0.0128296	-0.126378	0.796121
ZNF398	0.462168	4.38116	3.68614	0.000389138	0.0128296	-0.139093	1.37761
JDP2	-0.566991	6.49484	-3.68712	0.000387836	0.0128296	-0.144996	0.675023
RAD17	-0.339305	4.44406	-3.68287	0.000393491	0.0129163	-0.133714	0.790422
FAM192A	-0.26522	5.38588	-3.68311	0.000393179	0.0129163	-0.171756	0.832072
ZNF135	-0.574177	2.14161	-3.68084	0.000396233	0.0129497	-0.0212672	0.671669
B4GALT4	0.356654	4.67215	3.68098	0.000396036	0.0129497	-0.168596	1.28045
POGLUT1	0.404852	3.98157	3.67915	0.000398516	0.0129789	-0.119124	1.32395
POLL	-0.426484	3.93874	-3.6789	0.000398858	0.0129789	-0.123983	0.744073
DKC1	0.38508	5.32484	3.67689	0.000401595	0.0130397	-0.189265	1.30593
AP5Z1	0.53323	5.71655	3.67518	0.000403939	0.0130874	-0.186356	1.44717
MAFK	0.52553	4.34308	3.67282	0.000407185	0.0131642	-0.181605	1.43946
SQLE	0.736104	6.16318	3.66719	0.000415053	0.0133714	-0.190168	1.66567
C7orf73	-0.419375	5.74104	-3.66696	0.000415377	0.0133714	-0.223825	0.747748
TM9SF2	0.450482	7.89278	3.6634	0.000420427	0.013505	-0.154451	1.3665
PTCD2	-0.429812	3.63142	-3.6613	0.000423435	0.0135725	-0.141025	0.742359
OTUD6B-AS1	-0.482409	4.34187	-3.66024	0.000424968	0.0135858	-0.200331	0.715781
COLGALT1	0.426287	7.10496	3.65976	0.000425661	0.0135858	-0.207164	1.34377
CARD8	-0.483792	3.92638	-3.65905	0.000426683	0.0135895	-0.164057	0.715096
SEC61A2	0.575709	2.51903	3.65818	0.000427946	0.0136009	-0.0995204	1.49041
PBX2	-0.39718	4.71043	-3.65687	0.00042985	0.0136205	-0.23767	0.759341
S1PR3	0.97462	5.20281	3.65608	0.000430998	0.0136205	-0.249728	1.96512
TMEM185B	0.478914	4.99492	3.65588	0.000431287	0.0136205	-0.250249	1.39369
EIF2AK3	0.641164	4.39667	3.65417	0.000433806	0.0136426	-0.219848	1.55959
VTI1B	-0.332215	5.8585	-3.65477	0.000432921	0.0136426	-0.260126	0.794316
SLC39A7	0.523521	7.52348	3.65071	0.000438919	0.0137745	-0.203286	1.43746
NUDT18	-0.674613	3.0707	-3.64937	0.000440914	0.0137782	-0.149219	0.6265
ST3GAL3	-0.285606	4.01859	-3.64966	0.000440472	0.0137782	-0.23325	0.820397
PHF23	0.548624	5.55947	3.64878	0.000441791	0.0137782	-0.273011	1.46269
URB2	0.600351	3.64149	3.64756	0.000443615	0.0138064	-0.210321	1.51609
SOAT1	0.532998	6.60169	3.64574	0.000446368	0.0138346	-0.253989	1.44693
UXS1	0.380966	5.35147	3.64608	0.000445856	0.0138346	-0.284314	1.30221
ZNF335	0.457997	4.39403	3.64462	0.00044805	0.0138581	-0.274098	1.37363
LOC101930085	-0.518917	3.36445	-3.64268	0.000451011	0.0138931	-0.189796	0.697895
ITGB1BP1	-0.452917	6.2192	-3.64266	0.000451032	0.0138931	-0.294155	0.730564
TMEM59	0.395258	7.63763	3.64108	0.000453458	0.0139392	-0.236042	1.31518
UBIAD1	0.424269	4.00065	3.64043	0.000454449	0.0139411	-0.265684	1.34189
PLEKHO2	0.475802	6.02448	3.63973	0.000455523	0.0139455	-0.300703	1.39069
PIGBOS1	-0.601106	1.85723	-3.63827	0.000457776	0.0139595	-0.146706	0.659248
ZNF397	-0.518678	3.7204	-3.63763	0.000458773	0.0139595	-0.205354	0.698011
SLC15A4	0.38366	4.97314	3.63812	0.000458021	0.0139595	-0.30233	1.30465
SPPL2A	0.372943	6.52502	3.63515	0.000462633	0.0140485	-0.300288	1.29499
SNX3	-0.386562	7.66509	-3.63382	0.000464711	0.0140547	-0.258561	0.76495
SNAPC3	-0.29989	4.95483	-3.63438	0.000463846	0.0140547	-0.309153	0.812314
SSR1	0.430358	7.90475	3.62848	0.000473175	0.0142819	-0.259657	1.34757
GOLPH3L	-0.351009	4.92238	-3.6236	0.000481014	0.0144893	-0.338344	0.784036
FBXO31	0.423836	5.43371	3.61942	0.000487853	0.0146366	-0.363905	1.34149
USP27X-AS1	-1.02037	-0.600242	-3.61952	0.000487681	0.0146366	-0.592509	0.492991
PPDPF	-0.78342	6.67593	-3.61722	0.000491479	0.0147002	-0.354263	0.580988
RAD23A	-0.342681	6.14207	-3.61635	0.000492914	0.0147002	-0.375134	0.788575
SLC25A43	-0.376554	5.34813	-3.61656	0.00049256	0.0147002	-0.376619	0.770275
ZNF649	0.530086	2.60038	3.61245	0.000499432	0.0148356	-0.232173	1.44402
COPB1	0.289264	7.71693	3.61263	0.000499134	0.0148356	-0.320806	1.22202
MLLT10	-0.719997	4.41875	-3.61028	0.000503085	0.0148601	-0.343299	0.607099
MESDC2	0.383532	6.12864	3.61098	0.000501902	0.0148601	-0.383795	1.30453
PWP1	0.256745	5.92455	3.6102	0.000503229	0.0148601	-0.392104	1.19478
LAMP2	0.389238	8.24448	3.60888	0.000505462	0.0148789	-0.299615	1.3097
RRP12	0.520458	4.68039	3.60865	0.000505848	0.0148789	-0.38709	1.43441
ZNF706	-0.489105	4.87499	-3.60659	0.000509372	0.0149532	-0.403274	0.712467
URGCP	0.397806	5.32525	3.60483	0.000512396	0.0150126	-0.411532	1.3175
DHX9	0.359997	7.39127	3.60373	0.00051429	0.0150387	-0.360539	1.28342
ATP6AP2	0.354568	8.28939	3.60187	0.000517512	0.0150981	-0.322888	1.2786
TOR1B	0.396584	5.34934	3.6014	0.000518334	0.0150981	-0.421919	1.31639
ATL2	0.391597	4.60484	3.60036	0.000520139	0.0151213	-0.412486	1.31185
BICRA	-0.397622	3.84059	-3.59794	0.000524376	0.015215	-0.366079	0.759108
SLC25A23	-0.502982	6.05698	-3.59654	0.000526852	0.0152574	-0.430042	0.705647
ATAD3B	0.990181	3.00274	3.59515	0.00052932	0.0152934	-0.353043	1.98643
ZNF146	-0.413009	6.28753	-3.59469	0.000530137	0.0152934	-0.44306	0.751055
SLC10A6	-2.6078	-2.39704	-3.59388	0.000531568	0.0153053	-1.2665	0.164049
DDX42	0.249085	6.97287	3.59275	0.000533589	0.015334	-0.41022	1.18845
LRTOMT	-0.462742	2.09559	-3.59102	0.0005367	0.0153856	-0.284487	0.725606
MAPKAP1	-0.317123	6.90348	-3.59061	0.000537436	0.0153856	-0.431516	0.802669
MAP2K7	0.270746	4.84426	3.58939	0.000539643	0.0154194	-0.453547	1.20643
ABHD8	-0.542538	3.35377	-3.58863	0.000541018	0.0154293	-0.358009	0.686562
LENG9	-0.539004	2.14757	-3.58585	0.000546081	0.0154562	-0.305727	0.688246
ABCF1	0.428177	6.50803	3.58608	0.000545646	0.0154562	-0.437726	1.34553
CLCN6	0.602144	4.83464	3.58664	0.000544623	0.0154562	-0.463008	1.51797
MRPS16	-0.268005	5.6781	-3.58687	0.000544206	0.0154562	-0.471453	0.830467
BOLA1	-0.738961	2.53217	-3.58126	0.000554529	0.0156657	-0.316262	0.599171
NCSTN	0.404682	7.38313	3.57847	0.000559733	0.015783	-0.439784	1.3238
NUAK2	-1.016	2.06228	-3.57638	0.000563653	0.0158293	-0.351965	0.494484
ZNF346	-0.384724	3.36336	-3.57591	0.000564542	0.0158293	-0.394004	0.765925
PMPCA	0.395592	5.3244	3.57691	0.000562663	0.0158293	-0.497711	1.31548
NR2C2AP	-0.68518	2.22948	-3.57364	0.000568838	0.0158732	-0.335307	0.621928
MGAT1	0.429659	7.72893	3.57119	0.000573515	0.0158732	-0.436314	1.34692
MUS81	-0.422453	4.14825	-3.57184	0.000572262	0.0158732	-0.452207	0.746155
SLC35G2	0.490978	3.96835	3.57159	0.000572745	0.0158732	-0.458498	1.4054
SNX4	0.274045	4.68314	3.57252	0.000570964	0.0158732	-0.488196	1.20919
TEAD2	-0.322643	4.59248	-3.57139	0.00057314	0.0158732	-0.496584	0.799604
DNTTIP2	0.291449	5.85245	3.57321	0.000569656	0.0158732	-0.499279	1.22387
CEBPZ	0.469049	5.04498	3.56649	0.00058259	0.0160947	-0.526759	1.3842
IQSEC2	-0.362988	3.81482	-3.56496	0.00058556	0.016147	-0.460505	0.777552
SSR4P1	-0.666386	1.38473	-3.56361	0.000588218	0.0161906	-0.367451	0.630083
ZBTB25	-0.499953	2.94016	-3.56179	0.000591792	0.016206	-0.409832	0.70713
TMEM43	0.388693	7.65753	3.56083	0.000593696	0.016206	-0.477563	1.30921
SSU72	-0.344529	6.63819	-3.56258	0.000590238	0.016206	-0.520925	0.787565
CDK2AP1	-0.489879	6.80915	-3.56058	0.000594179	0.016206	-0.535616	0.712085
SOCS3	-0.974123	5.82028	-3.561	0.000593357	0.016206	-0.550116	0.509049
SNIP1	0.373996	4.25344	3.55892	0.00059749	0.0162667	-0.527837	1.29594
IL1RAP	0.768536	4.3976	3.55774	0.000599826	0.0163007	-0.529033	1.70354
ELF1	0.542491	5.98015	3.55474	0.000605863	0.016435	-0.556659	1.45648
NME4	-0.636054	6.30688	-3.55318	0.000609008	0.0164905	-0.562454	0.643471
CCDC125	-0.449266	2.61703	-3.55149	0.000612449	0.0165538	-0.429742	0.732415
FAM161A	-0.851978	1.28869	-3.54922	0.000617091	0.0166492	-0.437049	0.554025
EMX2OS	-0.710394	6.77449	-3.54749	0.000620653	0.0167153	-0.591536	0.611153
ZFP69	-0.629189	1.51781	-3.54482	0.000626192	0.0167766	-0.43188	0.64654
RFXAP	-0.617243	2.48805	-3.54504	0.000625727	0.0167766	-0.434768	0.651915
TCAIM	-0.434278	4.21541	-3.54478	0.000626283	0.0167766	-0.542548	0.740064
LINC00665	-0.430026	2.7833	-3.53997	0.000636367	0.0169485	-0.477541	0.742248
NECAB3	-0.502872	3.27457	-3.54076	0.000634695	0.0169485	-0.507721	0.7057
SSH2	-0.518555	4.20815	-3.53957	0.000637222	0.0169485	-0.534797	0.698071
APMAP	0.371041	6.48777	3.54024	0.000635797	0.0169485	-0.586787	1.29329
LSM10	-0.566233	4.42763	-3.53879	0.000638868	0.0169622	-0.587029	0.675378
UBE3D	-0.539247	1.52322	-3.53707	0.000642525	0.0169848	-0.439983	0.68813
C10orf10	-1.89009	4.04971	-3.53626	0.000644248	0.0169848	-0.455786	0.26979
KDM5B	0.509002	6.28733	3.53751	0.000641581	0.0169848	-0.609686	1.42307
LBR	0.547619	5.13128	3.53638	0.000644006	0.0169848	-0.616114	1.46167
RBM43	-0.493889	4.60449	-3.53495	0.000647064	0.0170291	-0.590599	0.710108
CDS2	0.408814	5.60395	3.53273	0.000651838	0.0171039	-0.631519	1.32759
CCDC90B	-0.376872	5.76038	-3.53257	0.000652187	0.0171039	-0.637876	0.770106
CYR61	-1.343	9.44345	-3.53019	0.00065736	0.0171497	-0.491638	0.394199
DDX1	0.255326	6.8825	3.5303	0.000657119	0.0171497	-0.6055	1.19361
SLC37A3	0.397044	5.3297	3.53043	0.000656833	0.0171497	-0.635953	1.31681
PRDM10	0.506577	3.56077	3.52913	0.000659667	0.01718	-0.533224	1.42068
SAMD4A	0.563926	6.59885	3.52857	0.000660904	0.0171824	-0.610434	1.47829
ZNF271P	-0.423013	5.10554	-3.52749	0.000663268	0.017214	-0.646221	0.745865
SENP8	-0.581183	1.33477	-3.52612	0.000666283	0.0172624	-0.500767	0.668415
FAM104B	-0.56429	2.66387	-3.52401	0.000670953	0.0173309	-0.521221	0.676288
CEP41	-0.378828	3.62616	-3.52338	0.000672366	0.0173309	-0.577871	0.769062
SEC62	0.322577	7.62614	3.52336	0.000672394	0.0173309	-0.590375	1.25056
FAM120AOS	-0.353239	5.35022	-3.52273	0.0006738	0.0173374	-0.664761	0.782825
RHOT1	-0.364295	4.70577	-3.51885	0.000682514	0.0175315	-0.647499	0.776849
DDX3X	0.504473	8.59163	3.51746	0.000685665	0.0175823	-0.561422	1.41861
POLR2M	-0.492093	4.77536	-3.51655	0.000687724	0.017605	-0.682373	0.710993
ZNF526	0.531155	3.85691	3.51466	0.000692035	0.0176852	-0.622906	1.44509
DGCR6L	-0.583073	4.35042	-3.50846	0.000706366	0.0180207	-0.67294	0.667541
ATP1A1-AS1	-1.08233	-0.587786	-3.50749	0.000708635	0.0180479	-0.83745	0.472266
CERS5	0.432626	5.2715	3.50644	0.0007111	0.01808	-0.709951	1.34969
KCTD1	-0.510718	2.56834	-3.49815	0.000730813	0.0185006	-0.587434	0.701873
ESF1	0.338992	4.61825	3.49859	0.000729744	0.0185006	-0.716565	1.26487
MPG	-0.427391	5.05467	-3.49742	0.000732574	0.0185006	-0.736475	0.743605
CCDC184	-1.92643	-2.05366	-3.49786	0.000731497	0.0185006	-1.3041	0.26308
ALDH18A1	0.369631	6.57757	3.49619	0.000735541	0.0185443	-0.714263	1.29202
FAM149B1	-0.374288	4.74452	-3.49483	0.00073884	0.0185962	-0.726656	0.771486
RASL10B	-0.679783	1.26615	-3.49057	0.000749291	0.0186687	-0.57409	0.624259
LAPTM4A	0.414508	8.92462	3.48275	0.000768804	0.0186687	-0.650167	1.33284
PAFAH2	-0.435486	3.37206	-3.48244	0.000769607	0.0186687	-0.660469	0.739444
MLH3	-0.506029	3.90074	-3.48345	0.000767042	0.0186687	-0.667377	0.704158
SF1	0.384182	7.56914	3.48936	0.000752268	0.0186687	-0.685911	1.30512
ARID5B	-0.743969	7.4534	-3.48517	0.000762709	0.0186687	-0.707121	0.597095
SLC30A1	0.786696	6.78372	3.48584	0.00076103	0.0186687	-0.715263	1.72512
FRA10AC1	-0.342978	4.13793	-3.48543	0.000762056	0.0186687	-0.718224	0.788412
C9orf64	-0.41449	4.2625	-3.48214	0.000770342	0.0186687	-0.721058	0.750285
DUSP22	-0.303024	4.40164	-3.49068	0.000749024	0.0186687	-0.722852	0.810552
UTP15	0.368973	4.103	3.49144	0.000747138	0.0186687	-0.728326	1.29143
IFT46	-0.281793	4.42699	-3.48952	0.000751885	0.0186687	-0.733049	0.822568
CLCN7	0.636555	6.32384	3.48832	0.000754865	0.0186687	-0.737521	1.55461
FRMD8	0.408088	5.25735	3.49298	0.000743353	0.0186687	-0.750306	1.32693
SCAMP2	0.43192	6.33907	3.48408	0.000765466	0.0186687	-0.754042	1.34903
DCAF13	0.34822	5.23958	3.49052	0.000749411	0.0186687	-0.759286	1.27299
FOXP1	-0.578122	5.36759	-3.49236	0.000744895	0.0186687	-0.75952	0.669835
HMGXB3	0.3404	5.86826	3.48821	0.000755132	0.0186687	-0.760752	1.26611
SCMH1	-0.386656	5.11738	-3.48799	0.000755683	0.0186687	-0.766339	0.7649
YIPF6	0.42283	5.62229	3.48692	0.000758339	0.0186687	-0.769075	1.34055
TSKU	0.459919	5.74812	3.48649	0.000759412	0.0186687	-0.769765	1.37546
PLPBP	-0.303359	5.13295	-3.48261	0.000769167	0.0186687	-0.782619	0.810363
ELMO3	1.34407	-1.05218	3.48322	0.000767626	0.0186687	-0.791102	2.53867
JPX	-0.471965	3.60488	-3.48083	0.000773671	0.018689	-0.687393	0.720982
S100PBP	-0.437363	4.58049	-3.4811	0.000772992	0.018689	-0.724499	0.738483
SELENOI	0.656001	4.35861	3.47727	0.000782774	0.0188784	-0.751617	1.57571
CCDC121	-0.891661	0.580377	-3.47535	0.00078773	0.0189675	-0.711493	0.538993
DISP1	-0.56252	2.71835	-3.47477	0.000789223	0.018973	-0.639563	0.677118
LOC728730	-0.45342	2.35748	-3.47218	0.000795976	0.0190134	-0.651137	0.73031
ZC3H6	-0.657865	3.45226	-3.4724	0.000795394	0.0190134	-0.658902	0.633815
MFSD2A	0.972198	1.39935	3.4727	0.000794608	0.0190134	-0.666659	1.96183
PUM3	0.350022	4.96381	3.47295	0.000793948	0.0190134	-0.807105	1.27458
KIAA1614	-0.505021	3.40831	-3.47123	0.000798451	0.0190145	-0.69246	0.70465
ATP9B	0.480452	4.27701	3.47119	0.000798554	0.0190145	-0.784432	1.39518
HK1	0.413124	7.41003	3.47071	0.000799823	0.0190145	-0.759104	1.33157
ACBD4	-0.588221	2.58712	-3.46722	0.00080901	0.0191141	-0.670079	0.665163
TWIST2	-0.556546	8.3185	-3.4667	0.000810386	0.0191141	-0.741979	0.679928
DDX31	0.352407	3.66697	3.46699	0.00080963	0.0191141	-0.747965	1.27669
EXT2	0.447762	7.31367	3.46725	0.00080893	0.0191141	-0.77663	1.36392
DYNC1LI1	0.283273	5.46284	3.46761	0.000807974	0.0191141	-0.828766	1.21695
PSAP	0.538484	11.0601	3.46541	0.000813822	0.019135	-0.64465	1.45245
PEG13	-1.36688	-0.230185	-3.46585	0.000812659	0.019135	-0.830397	0.38773
ERVK3-1	0.634391	1.45464	3.46286	0.000820647	0.0192052	-0.649668	1.55228
GPAT4	0.413182	6.06483	3.46322	0.00081968	0.0192052	-0.831444	1.33162
ATPAF1	-0.272621	5.2907	-3.46361	0.000818644	0.0192052	-0.841971	0.827814
ENKD1	-0.482707	3.62869	-3.46114	0.000825301	0.019284	-0.759842	0.715634
ACSL3	0.563197	6.68444	3.45967	0.000829276	0.0192868	-0.810037	1.47754
SMIM14	-0.334856	6.85487	-3.46001	0.000828341	0.0192868	-0.837327	0.792863
MYL6B	-0.51274	5.24256	-3.46033	0.00082749	0.0192868	-0.853309	0.70089
ZNF304	0.378654	3.58305	3.45886	0.000831463	0.0193077	-0.781439	1.30013
LOC642361	-0.741437	0.786501	-3.45831	0.00083297	0.0193128	-0.667006	0.598143
THNSL1	-0.701176	1.99193	-3.45708	0.000836338	0.0193309	-0.670797	0.615071
LNP1	-0.651474	0.950804	-3.45338	0.000846507	0.0193309	-0.701298	0.63663
COX18	-0.279917	3.436	-3.45443	0.000843604	0.0193309	-0.761289	0.823639
NFS1	-0.347675	3.49455	-3.45445	0.000843561	0.0193309	-0.771314	0.78585
SFPQ	0.560444	7.45728	3.45464	0.000843017	0.0193309	-0.775923	1.47472
RPL30	-0.378137	7.91922	-3.45577	0.000839909	0.0193309	-0.781716	0.76943
STT3B	0.448039	7.77975	3.45334	0.000846635	0.0193309	-0.787626	1.36419
SLC11A2	0.435436	5.363	3.45486	0.000842436	0.0193309	-0.864883	1.35232
ATP6V1C2	1.20752	-1.20148	3.45395	0.000844931	0.0193309	-0.965534	2.30941
RRN3P2	1.51737	-1.82142	3.45398	0.000844866	0.0193309	-1.32069	2.86269
ZMYM1	-0.463613	3.32577	-3.45248	0.000849001	0.0193335	-0.710828	0.725168
NOP14	0.363412	5.36315	3.4521	0.000850063	0.0193335	-0.87463	1.28647
ACER2	1.39983	-0.549571	3.4519	0.000850617	0.0193335	-1.05044	2.6387
FANCF	-0.558868	2.59061	-3.44844	0.000860281	0.0195161	-0.698515	0.678835
PPT1	0.386121	5.65089	3.44763	0.000862556	0.0195161	-0.886041	1.30687
PBX3	-0.42173	5.44917	-3.44793	0.000861732	0.0195161	-0.888934	0.746529
ZNF121	0.600401	3.29533	3.44652	0.000865689	0.0195575	-0.833214	1.51614
DBF4B	-0.688663	1.60924	-3.44183	0.000879043	0.019799	-0.711014	0.620429
ALG2	0.420999	5.91343	3.44138	0.000880335	0.019799	-0.892944	1.33885
MUL1	0.5599	5.33953	3.44205	0.00087843	0.019799	-0.902537	1.47417
LINC00857	-0.729514	0.727792	-3.44036	0.000883262	0.0198054	-0.72962	0.603107
BCL2L13	-0.303201	5.78946	-3.44078	0.000882078	0.0198054	-0.912672	0.810452
LOC145694	-0.820662	0.468275	-3.4388	0.00088778	0.0198474	-0.718316	0.566182
MIS18A	-0.603369	2.39873	-3.43924	0.000886496	0.0198474	-0.728813	0.658215
ANP32A	-0.351242	5.33698	-3.4382	0.000889519	0.0198567	-0.915242	0.783909
LINC01119	-0.71869	1.9294	-3.43757	0.00089135	0.019868	-0.721282	0.607649
LINC02210	-0.73206	1.68602	-3.43271	0.000905561	0.0198702	-0.734322	0.602043
ZNF33B	-0.52999	2.61834	-3.437	0.000892997	0.0198702	-0.74286	0.692559
SDC4	0.706377	7.52759	3.43454	0.000900184	0.0198702	-0.83258	1.6317
ABHD10	-0.400976	4.03109	-3.43457	0.000900108	0.0198702	-0.852179	0.757346
MSRB1	-0.410294	3.7205	-3.43288	0.000905056	0.0198702	-0.853022	0.75247
SRPRA	0.320862	7.42882	3.43453	0.000900222	0.0198702	-0.863432	1.24908
HACD3	0.419126	6.79354	3.43626	0.000895168	0.0198702	-0.886567	1.33712
M6PR	0.559001	5.80604	3.43408	0.000901528	0.0198702	-0.918658	1.47325
CHD1	0.588415	5.28085	3.43601	0.000895896	0.0198702	-0.920713	1.50359
DERL2	0.355489	5.33287	3.43359	0.000902994	0.0198702	-0.929431	1.27942
ZNF358	-0.698758	5.8111	-3.43256	0.00090602	0.0198702	-0.93614	0.616102
ZNF234	0.568518	3.115	3.43088	0.000910992	0.019892	-0.771114	1.483
IFT22	-0.435329	4.43922	-3.43155	0.000909001	0.019892	-0.905673	0.739525
PPIF	0.486222	5.73777	3.43109	0.00091037	0.019892	-0.921223	1.40077
TMEM217	1.44306	0.959601	3.42693	0.000922772	0.0201199	-0.750235	2.71896
RASSF4	-0.712889	2.87239	-3.42535	0.00092752	0.020147	-0.798511	0.610097
PQLC2	0.572516	4.2851	3.42564	0.000926655	0.020147	-0.92689	1.48711
TRIM45	-1.02402	0.427413	-3.42518	0.000928044	0.020147	-0.931806	0.491744
SLC35B2	0.435137	6.19029	3.42201	0.000937648	0.0203261	-0.946697	1.35204
TSR1	0.398019	5.33484	3.42027	0.000942961	0.0204118	-0.969344	1.3177
MED23	0.392386	4.99374	3.41974	0.000944585	0.0204175	-0.94815	1.31256
SPACA9	-0.471117	2.44995	-3.41911	0.000946519	0.0204298	-0.806937	0.721406
MEIS2	-0.511292	5.53391	-3.41551	0.00095767	0.0206408	-0.987421	0.701594
ROGDI	-0.476061	2.97365	-3.41252	0.000967	0.0207822	-0.83981	0.718938
ACLY	0.367485	7.84623	3.41255	0.000966884	0.0207822	-0.911775	1.2901
CASP10	-0.519764	2.7982	-3.41175	0.000969422	0.0207902	-0.833942	0.697486
ZNF252P	-0.394578	4.15325	-3.41152	0.000970147	0.0207902	-0.921703	0.760712
LIX1L	-0.352008	5.62713	-3.41068	0.000972767	0.0208167	-1.00211	0.783493
WDR92	-0.455022	1.82616	-3.41006	0.000974746	0.0208293	-0.796353	0.729499
ZSCAN30	-0.461633	3.78212	-3.40909	0.000977816	0.0208652	-0.894862	0.726164
CCDC28B	-0.599987	1.75595	-3.40514	0.000990393	0.021014	-0.809807	0.65976
AFMID	-0.413236	2.84589	-3.40584	0.000988154	0.021014	-0.876459	0.750937
ZNF667-AS1	-0.574569	2.94645	-3.40547	0.000989342	0.021014	-0.906264	0.671487
SARAF	0.305829	7.27787	3.40576	0.000988427	0.021014	-0.958735	1.23613
ATP1A1	0.461838	8.09099	3.40425	0.000993282	0.0210455	-0.919091	1.3773
MARCH2	-0.526933	4.90408	-3.40275	0.000998116	0.0211181	-1.01254	0.694028
NAPEPLD	-0.469764	3.58662	-3.40066	0.00100489	0.0212106	-0.906626	0.722083
EFS	-0.365885	4.6794	-3.40053	0.00100532	0.0212106	-1.00171	0.775993
SMARCAL1	-0.346671	4.80483	-3.39386	0.00102724	0.0216427	-1.02287	0.786397
RHOQ	-0.380654	6.73415	-3.39235	0.00103225	0.0217178	-1.01672	0.768089
FBXO48	-0.986377	0.973547	-3.38835	0.0010457	0.0219531	-0.963855	0.504744
PSPH	-0.425731	3.80953	-3.38815	0.00104636	0.0219531	-0.973475	0.744462
RCE1	0.46237	2.96187	3.38736	0.00104902	0.0219782	-0.94656	1.3778
DHFR	-0.781341	3.68717	-3.38544	0.00105555	0.0220534	-1.04597	0.581826
ZNF532	-0.427658	6.20117	-3.3856	0.001055	0.0220534	-1.06889	0.743468
RIOK3	0.360238	6.23078	3.38497	0.00105714	0.0220559	-1.06105	1.28364
LRRC75A-AS1	-0.404645	8.12165	-3.38185	0.00106784	0.0220947	-0.984023	0.755422
MTRF1L	-0.404732	3.45394	-3.38197	0.00106742	0.0220947	-1.00457	0.755377
ARMC10	-0.331223	3.91793	-3.38246	0.00106575	0.0220947	-1.02218	0.794862
NABP2	-0.296252	4.34544	-3.38283	0.00106448	0.0220947	-1.04691	0.814365
FAM53C	0.649176	5.52352	3.38286	0.00106438	0.0220947	-1.0743	1.56827
ANAPC16	-0.414481	5.4004	-3.38306	0.00106369	0.0220947	-1.08306	0.750289
VSIG10	-0.347337	4.03333	-3.37936	0.00107645	0.0222023	-1.03261	0.786034
QSOX2	0.457486	4.1045	3.37906	0.00107748	0.0222023	-1.04868	1.37315
BRI3	-0.594261	6.82849	-3.37974	0.00107512	0.0222023	-1.05134	0.662384
PROKR1	-0.414034	2.56987	-3.37676	0.00108552	0.0223373	-0.911522	0.750522
FAM86DP	-0.437	2.87116	-3.37106	0.00110563	0.02272	-0.962779	0.738669
ZNF575	-0.688928	1.70089	-3.36842	0.00111504	0.0228142	-0.911165	0.620315
LOC283140	-0.595975	2.15135	-3.36926	0.00111204	0.0228142	-0.936903	0.661597
BCL11A	-1.02742	-0.114856	-3.36807	0.0011163	0.0228142	-0.953342	0.490586
DDX24	0.334397	7.37361	3.3682	0.00111585	0.0228142	-1.05483	1.26085
RCCD1	-0.420756	3.11945	-3.36409	0.00113069	0.0230768	-1.00461	0.747033
MIGA2	0.401339	3.93829	3.36269	0.00113578	0.0231492	-1.07302	1.32073
ZNF93	-0.952245	1.56482	-3.36101	0.00114192	0.0231617	-0.930715	0.516828
KCTD18	-0.357693	4.61111	-3.36089	0.00114236	0.0231617	-1.1216	0.780412
GTF2E2	-0.282704	4.95293	-3.36084	0.00114257	0.0231617	-1.13688	0.822049
CCDC68	-1.72459	-1.83068	-3.36107	0.00114171	0.0231617	-1.3401	0.302583
ST6GALNAC6	-0.313326	6.77147	-3.35869	0.00115046	0.0232903	-1.12921	0.804784
PDGFRB	0.604053	9.97819	3.35758	0.00115458	0.0232962	-0.974694	1.51998
UMAD1	-0.31944	3.92191	-3.3576	0.00115451	0.0232962	-1.09648	0.801381
RNF103	0.310375	4.75244	3.35735	0.00115541	0.0232962	-1.14611	1.24003
GTPBP4	0.517004	5.85518	3.35593	0.00116073	0.0233719	-1.13989	1.43098
COMMD7	-0.459723	5.07989	-3.35301	0.00117163	0.0235598	-1.16397	0.727126
IRAK4	-0.32264	4.42286	-3.35233	0.00117418	0.0235794	-1.12003	0.799605
DLG4	-0.277317	4.42504	-3.35171	0.00117654	0.0235952	-1.13316	0.825124
ZNF688	-0.611814	3.05448	-3.35119	0.00117851	0.0236033	-1.034	0.654373
TAMM41	-0.443469	2.62344	-3.34933	0.00118554	0.0237123	-1.00735	0.735364
CDC5L	0.259098	5.83304	3.34697	0.00119452	0.0238602	-1.18084	1.19673
NOTCH1	0.751808	4.07947	3.34487	0.00120258	0.0239893	-1.07612	1.6839
CORO2B	-0.361591	5.75503	-3.34356	0.00120767	0.0240588	-1.1983	0.778306
LINC01410	-0.997097	-0.614844	-3.34307	0.00120957	0.0240647	-1.10154	0.501007
LINC00094	-0.372775	5.03249	-3.34191	0.00121405	0.0241218	-1.19165	0.772296
C17orf58	-0.502246	3.6812	-3.33558	0.00123888	0.0245827	-1.1377	0.706007
LINC00933	-0.814331	0.151904	-3.33175	0.00125414	0.0247907	-1.09003	0.568672
KIAA0922	0.523897	3.63446	3.33135	0.00125573	0.0247907	-1.11973	1.43783
GTDC1	-0.279821	4.75438	-3.33129	0.00125598	0.0247907	-1.21785	0.823693
LOC101927588	-1.67709	-3.12839	-3.3318	0.00125394	0.0247907	-1.59498	0.312712
ZNF865	-0.426811	4.44658	-3.32993	0.00126146	0.0248662	-1.20957	0.743904
FLJ12825	-1.3738	-2.96597	-3.32691	0.00127366	0.0250738	-1.33995	0.385873
UBE2R2	-0.276411	6.63892	-3.32336	0.00128817	0.0253261	-1.23536	0.825642
IMPAD1	0.46611	7.42869	3.32181	0.00129453	0.0253317	-1.19284	1.38138
SH3BGRL	-0.324454	7.2022	-3.32165	0.00129521	0.0253317	-1.22139	0.798601
ARPC1A	-0.366538	6.68634	-3.32231	0.00129248	0.0253317	-1.23828	0.775641
PLCD3	-0.340387	6.44505	-3.32216	0.00129309	0.0253317	-1.24378	0.789829
IDI1	0.757765	5.88751	3.3207	0.00129915	0.0253758	-1.23213	1.69087
RPP25L	-0.527344	2.9711	-3.31937	0.00130465	0.025384	-1.10649	0.693831
TRAM1	0.350783	8.98162	3.31982	0.00130277	0.025384	-1.11441	1.27525
PCDHB4	1.02828	-0.170475	3.31974	0.00130312	0.025384	-1.2288	2.03959
C14orf28	-0.569596	2.91895	-3.31848	0.00130834	0.0254202	-1.09387	0.673805
FGD1	-0.277776	5.04995	-3.31811	0.0013099	0.0254202	-1.26161	0.824862
PRCP	0.394764	7.13672	3.31703	0.00131442	0.025475	-1.2139	1.31473
NOL11	0.353142	4.99281	3.31642	0.00131699	0.0254918	-1.26417	1.27734
RABL2B	-0.360257	3.36199	-3.31505	0.00132272	0.0255369	-1.16184	0.779026
LYRM2	-0.324127	5.07848	-3.31542	0.00132116	0.0255369	-1.27397	0.798782
SON	0.500008	7.91824	3.31461	0.0013246	0.0255403	-1.18329	1.41422
GCSAM	2.09392	-3.51203	3.31364	0.00132869	0.0255862	-1.92242	4.26906
TMEM57	0.431651	5.16006	3.31299	0.00133144	0.0256062	-1.28141	1.34878
SMYD4	-0.479613	3.05984	-3.31154	0.0013376	0.0256918	-1.11015	0.71717
LCA5	-0.811829	2.35392	-3.30925	0.00134735	0.0258239	-1.0716	0.569659
CCDC71L	-0.591622	6.18709	-3.30912	0.00134792	0.0258239	-1.27112	0.663596
VAX2	-0.770986	-0.209378	-3.30413	0.00136946	0.0260405	-1.18238	0.586017
FBXL20	-0.44933	4.32679	-3.3054	0.00136398	0.0260405	-1.26404	0.732383
FLOT1	-0.327497	6.94975	-3.30518	0.00136493	0.0260405	-1.26955	0.796918
FAM83G	0.628784	3.92377	3.30415	0.00136937	0.0260405	-1.26977	1.54626
POLR1D	-0.348286	5.98406	-3.30552	0.00136342	0.0260405	-1.30156	0.785517
DPY19L3	0.381761	5.37244	3.30409	0.00136964	0.0260405	-1.30744	1.30293
RCOR2	-0.795087	0.774587	-3.3036	0.00137179	0.0260484	-1.14472	0.576308
DYNLT3	-0.339582	5.6071	-3.30256	0.00137634	0.0261017	-1.31723	0.79027
SOX12	-0.477146	5.04871	-3.30158	0.00138061	0.0261497	-1.30062	0.718397
RRN3	0.309352	4.7926	3.30056	0.00138511	0.0262017	-1.3059	1.23915
P4HA1	0.434309	6.97921	3.29983	0.00138829	0.0262289	-1.28002	1.35126
MINPP1	0.346081	4.93739	3.29872	0.00139322	0.0262558	-1.31268	1.2711
STXBP1	-0.261513	5.5893	-3.29876	0.00139303	0.0262558	-1.32814	0.834213
TMCC2	-0.731253	1.94646	-3.29726	0.00139968	0.0263446	-1.10456	0.60238
NECTIN3	0.583887	5.84443	3.29232	0.00142179	0.0267271	-1.33544	1.49888
LOC101927751	-0.609447	1.8511	-3.29172	0.00142446	0.0267438	-1.11771	0.655448
ZNF263	0.24818	4.65395	3.29129	0.0014264	0.0267468	-1.33498	1.18771
PCBP4	-0.366522	5.06545	-3.29058	0.00142963	0.0267738	-1.33672	0.77565
CDKL5	-0.579505	3.10958	-3.28871	0.00143814	0.0268662	-1.18584	0.669193
TSPAN6	0.403627	5.12561	3.28907	0.00143648	0.0268662	-1.34534	1.32283
C14orf79	-0.427167	2.88047	-3.28699	0.00144596	0.0269141	-1.1924	0.743721
IKBIP	0.442126	6.60193	3.28758	0.00144327	0.0269141	-1.33195	1.35861
S100B	-1.71393	-5.27184	-3.28697	0.00144609	0.0269141	-2.20437	0.304828
C9orf47	1.59183	-2.1622	3.28619	0.00144963	0.0269466	-1.53084	3.01432
CNTLN	-0.430989	4.43935	-3.2845	0.0014574	0.0270576	-1.3402	0.741753
HSPA4	0.316429	7.56731	3.28371	0.00146108	0.0270589	-1.28973	1.24524
LMBRD1	0.351381	5.51842	3.28389	0.00146022	0.0270589	-1.366	1.27578
SEPT1	-0.722488	1.3823	-3.28163	0.00147072	0.0271368	-1.14424	0.606052
C12orf65	-0.326142	4.1249	-3.28219	0.00146811	0.0271368	-1.29323	0.797667
PHTF1	0.308547	4.57267	3.28198	0.00146909	0.0271368	-1.34305	1.23846
PRNP	0.375402	8.96748	3.27969	0.00147974	0.0272698	-1.22513	1.2972
ZNF629	0.375494	5.23113	3.27926	0.00148177	0.0272737	-1.37724	1.29728
ZNF202	0.448423	3.39225	3.2782	0.00148674	0.0273317	-1.26893	1.36455
MAP3K1	0.59914	2.14995	3.27429	0.00150523	0.0276039	-1.16533	1.51481
PLXNB2	0.493324	8.771	3.2746	0.00150375	0.0276039	-1.2706	1.40768
LINC00649	-0.932264	-0.228582	-3.2737	0.00150801	0.0276212	-1.37694	0.524036
C12orf75	-0.637467	7.74815	-3.27253	0.00151359	0.0276894	-1.33955	0.64284
MFSD14B	0.318655	6.18025	3.27104	0.00152074	0.0277864	-1.39252	1.24717
AMER1	0.643683	3.02124	3.27004	0.00152557	0.0278407	-1.23677	1.56231
FKBP9P1	0.671031	2.75862	3.26962	0.00152759	0.0278437	-1.18167	1.59221
USP28	-0.391231	4.54933	-3.26839	0.00153352	0.0279179	-1.36586	0.762479
TMEM63B	0.390146	4.70749	3.26768	0.00153694	0.0279463	-1.39669	1.31053
TMEM161B-AS1	-0.659802	1.19062	-3.26635	0.00154343	0.0280303	-1.18541	0.632965
TBL2	0.465659	5.48474	3.26522	0.00154892	0.0280959	-1.41835	1.38095
FLVCR1	0.853828	1.99575	3.2633	0.00155831	0.0281641	-1.20481	1.80729
MSMO1	0.755249	6.28791	3.2639	0.00155537	0.0281641	-1.37386	1.68792
UCK2	0.51184	5.5631	3.26353	0.0015572	0.0281641	-1.42092	1.42587
PGBD4	-0.557745	1.71122	-3.25999	0.00157466	0.0284254	-1.2038	0.679363
PHACTR1	-0.722647	2.99895	-3.25926	0.00157827	0.0284408	-1.27609	0.605985
LGMN	0.434185	5.177	3.25905	0.00157931	0.0284408	-1.43657	1.35115
DHX36	0.363905	5.9029	3.25728	0.00158817	0.028566	-1.43931	1.2869
CDK16	-0.230318	6.5277	-3.25614	0.00159384	0.0286337	-1.43611	0.852447
RNASEH1-AS1	-0.543617	2.13189	-3.25545	0.00159732	0.0286619	-1.24253	0.686049
XRRA1	-0.5658	3.29978	-3.25264	0.00161148	0.0288054	-1.28335	0.675581
CEP126	-0.611501	3.38578	-3.25229	0.00161327	0.0288054	-1.32028	0.654515
SLC12A4	0.439199	6.50603	3.25265	0.00161145	0.0288054	-1.43457	1.35585
OSBP	0.396841	6.24532	3.25196	0.00161492	0.0288054	-1.4476	1.31662
LOC101929140	-1.31953	-1.63307	-3.25292	0.00161006	0.0288054	-1.63539	0.400664
IRAK1BP1	-0.484467	2.39379	-3.25046	0.00162258	0.0289077	-1.25644	0.714761
C9orf40	-0.543109	3.52112	-3.24891	0.0016305	0.0290098	-1.34165	0.686291
SUPV3L1	0.316227	4.34412	3.24858	0.00163217	0.0290098	-1.43672	1.24507
GYPE	-0.580795	1.20441	-3.24806	0.00163485	0.029023	-1.23865	0.668595
SLC45A3	-0.798234	-0.475149	-3.2469	0.0016408	0.0290305	-1.34288	0.575053
TM9SF4	0.409876	6.60423	3.2475	0.00163773	0.0290305	-1.44182	1.32857
MESP1	-1.75996	-1.98199	-3.24685	0.00164108	0.0290305	-1.92736	0.295257
LINC00601	-1.15864	-0.989513	-3.24536	0.00164879	0.0290982	-1.40747	0.447935
KANSL2	0.304589	4.15704	3.24546	0.00164826	0.0290982	-1.42777	1.23507
FGFR1	0.43517	8.29754	3.24163	0.00166817	0.0294057	-1.37323	1.35207
LYRM4-AS1	-0.493673	1.8614	-3.24086	0.00167223	0.0294427	-1.25633	0.710215
GANAB	0.473987	9.03271	3.23979	0.00167787	0.0295072	-1.34227	1.38894
ABI2	-0.339478	5.35554	-3.23917	0.00168113	0.0295248	-1.49372	0.790327
C3orf58	0.476571	4.99357	3.23885	0.0016828	0.0295248	-1.4953	1.39143
DYNC1I2	0.18902	6.31339	3.23604	0.00169769	0.0297512	-1.49595	1.13999
CPT2	-0.49022	2.39534	-3.23272	0.00171543	0.0300221	-1.28772	0.711917
UBAP1L	1.27416	-0.353685	3.23224	0.001718	0.0300221	-1.32175	2.41857
STN1	-0.35671	3.9569	-3.23166	0.00172115	0.0300221	-1.42102	0.780943
PLA2G15	0.577223	4.71397	3.23168	0.00172101	0.0300221	-1.49839	1.49197
ITFG1	0.36171	6.09592	3.22979	0.00173123	0.0301628	-1.51592	1.28495
EGR1	-1.4779	7.70695	-3.22713	0.00174573	0.0303244	-1.47006	0.359011
CCT2	0.301763	6.78472	3.22765	0.00174286	0.0303244	-1.48605	1.23265
CDH8	2.00495	-3.4507	3.22697	0.00174657	0.0303244	-1.92708	4.01375
MAP3K10	-0.413506	3.44772	-3.22524	0.00175603	0.030427	-1.41207	0.750796
ABCF2	0.296615	6.18768	3.22515	0.00175654	0.030427	-1.52346	1.22826
ZNF248	-0.546654	3.14204	-3.22376	0.0017642	0.0305245	-1.34206	0.684606
TARS2	-0.325127	3.60063	-3.2219	0.00177449	0.0306671	-1.439	0.798228
N4BP2L1	-0.704403	2.63784	-3.22035	0.00178312	0.0307508	-1.33673	0.613697
FPGT	-0.518431	3.12005	-3.21921	0.00178946	0.0307508	-1.33955	0.69813
C5orf38	-0.603768	3.20634	-3.21957	0.00178744	0.0307508	-1.41693	0.658033
FAM206A	-0.367991	4.15202	-3.21837	0.00179416	0.0307508	-1.49629	0.774861
BIVM	-0.37408	4.37645	-3.21887	0.00179134	0.0307508	-1.49963	0.771597
LOC645166	-1.32394	3.03492	-3.21862	0.00179277	0.0307508	-1.51196	0.399442
LYPLA1	-0.378005	4.6963	-3.21809	0.00179573	0.0307508	-1.5354	0.769501
STARD3	0.350832	5.15814	3.21981	0.00178613	0.0307508	-1.54736	1.2753
TLK2	0.32607	4.49507	3.21758	0.00179859	0.0307532	-1.50865	1.25359
DHX37	0.45609	4.65205	3.21733	0.00179997	0.0307532	-1.54742	1.37182
EIF4ENIF1	0.266041	4.41406	3.21675	0.00180326	0.0307745	-1.51466	1.2025
SRP14-AS1	-0.608683	1.42135	-3.21381	0.00181989	0.0309033	-1.32615	0.655795
LRRC75A	-0.759414	-0.0708022	-3.21405	0.00181853	0.0309033	-1.40466	0.590736
RNF214	-0.331457	3.76189	-3.21369	0.00182058	0.0309033	-1.45968	0.794733
EWSR1	0.499995	6.91575	3.21437	0.00181668	0.0309033	-1.5032	1.41421
HGS	0.289736	6.41501	3.21359	0.00182111	0.0309033	-1.54347	1.22242
APOLD1	-0.891439	1.71219	-3.21074	0.00183741	0.0310044	-1.33488	0.539076
PPP5D1	-1.01398	-0.566862	-3.21104	0.00183564	0.0310044	-1.45285	0.49518
DAP	-0.313193	7.55551	-3.21126	0.00183443	0.0310044	-1.50572	0.804858
RPAP2	-0.38575	4.38391	-3.21079	0.0018371	0.0310044	-1.52668	0.765381
LINC00278	-1.41416	-4.50673	-3.21149	0.00183311	0.0310044	-2.07425	0.375227
MUTYH	-0.525946	2.35243	-3.20695	0.0018592	0.0312995	-1.37501	0.694503
SLC35F2	0.511309	3.70003	3.20728	0.00185729	0.0312995	-1.46992	1.42534
OTUD1	-0.402809	3.53104	-3.20626	0.00186324	0.0312995	-1.52056	0.756384
C22orf39	-0.339688	3.98982	-3.20644	0.00186217	0.0312995	-1.52597	0.790212
DNAJB12	0.272043	5.88419	3.20572	0.00186634	0.0313165	-1.57944	1.20752
CANX	0.453241	9.8041	3.20521	0.00186934	0.0313318	-1.40207	1.36911
KDM5C	0.333273	6.63021	3.2046	0.0018729	0.0313564	-1.57209	1.25987
DUBR	-0.589378	2.84314	-3.20241	0.00188568	0.0315089	-1.40622	0.664629
MBD5	-0.543714	4.39326	-3.20232	0.00188621	0.0315089	-1.56086	0.686003
IQCH-AS1	-0.594745	2.12301	-3.20175	0.00188956	0.0315298	-1.37326	0.662161
GALK2	-0.314925	3.35309	-3.20076	0.0018954	0.0315857	-1.48434	0.803893
KLHL21	0.48098	6.22691	3.20047	0.00189712	0.0315857	-1.58473	1.39569
LANCL2	0.346083	4.58021	3.19973	0.00190145	0.0316227	-1.60228	1.2711
CENPC	0.424624	3.81593	3.19884	0.00190675	0.0316757	-1.5437	1.34222
MSH6	0.358432	5.73691	3.1979	0.0019123	0.0316977	-1.60821	1.28203
SMPD3	1.67091	-1.82989	3.19796	0.00191194	0.0316977	-1.8802	3.18415
PREB	-0.327302	5.51758	-3.19629	0.00192192	0.0317868	-1.61963	0.797025
WEE2-AS1	-1.35283	-1.05102	-3.19643	0.00192106	0.0317868	-1.7546	0.391522
TRIM33	0.42806	5.33772	3.19511	0.00192897	0.0318683	-1.61505	1.34542
KPNA1	0.369199	5.78281	3.19141	0.0019513	0.0321665	-1.62725	1.29164
JKAMP	0.369022	5.1614	3.19149	0.00195076	0.0321665	-1.62746	1.29148
SELENOS	0.476268	5.73728	3.19105	0.00195347	0.0321668	-1.62092	1.39114
PDCD11	0.487327	5.33685	3.18898	0.00196606	0.0323387	-1.62573	1.40185
LOC105370333	-0.735074	0.792554	-3.18666	0.00198023	0.0324629	-1.40371	0.600787
LINC00476	-0.581554	1.13843	-3.18633	0.00198227	0.0324629	-1.40504	0.668244
KLF2	-0.976419	3.04926	-3.18661	0.00198054	0.0324629	-1.53228	0.50824
BBS10	-0.477193	4.06135	-3.18734	0.00197608	0.0324629	-1.54158	0.718374
TESK2	-0.546196	1.52151	-3.18506	0.00199012	0.032485	-1.39928	0.684823
NIT1	-0.373933	3.88475	-3.18534	0.00198837	0.032485	-1.56293	0.771676
MLST8	-0.315466	5.41016	-3.18567	0.00198637	0.032485	-1.64928	0.803591
PITPNA-AS1	-0.883996	-0.27562	-3.18444	0.00199396	0.0325125	-1.51043	0.541865
HPF1	-0.36519	3.86144	-3.18296	0.00200312	0.0326197	-1.56128	0.776366
RAB5B	-0.250571	7.18071	-3.18267	0.00200489	0.0326197	-1.61311	0.840563
B4GALT2	-0.347236	6.7355	-3.18201	0.00200901	0.0326514	-1.63302	0.786088
SRGAP3	-0.828476	1.98002	-3.18078	0.00201669	0.0327052	-1.40963	0.563124
PYGO2	-0.35097	4.84848	-3.18093	0.00201573	0.0327052	-1.62191	0.784057
TMEM33	0.335326	5.67869	3.1798	0.00202279	0.0327688	-1.65739	1.26166
EFCAB11	-0.413161	2.31257	-3.17939	0.00202537	0.0327697	-1.44247	0.750976
UBLCP1	0.22632	5.52006	3.1791	0.00202722	0.0327697	-1.66388	1.16985
MDFIC	-0.384019	7.13045	-3.1779	0.00203473	0.0328558	-1.63099	0.7663
SLC39A1	0.340449	6.67126	3.1769	0.00204107	0.0329226	-1.63664	1.26615
FBXW7	0.494143	4.33262	3.17644	0.00204396	0.0329339	-1.62216	1.40848
ZNF222	0.590032	1.30091	3.17553	0.00204973	0.0329682	-1.4225	1.50528
TIPARP	0.648083	5.51005	3.17541	0.00205049	0.0329682	-1.67181	1.56708
PLAUR	0.645651	5.38566	3.17417	0.00205836	0.0330594	-1.6709	1.56445
ALAS1	0.32732	5.21053	3.17366	0.0020616	0.0330761	-1.67826	1.25468
LINC02381	-0.580378	3.77982	-3.17143	0.00207593	0.0331994	-1.58717	0.668789
TTBK2	-0.568537	3.91353	-3.17182	0.00207338	0.0331994	-1.5978	0.6743
ZNF280D	-0.359135	5.08535	-3.17175	0.00207386	0.0331994	-1.66772	0.779632
GIN1	-0.492096	1.9848	-3.17004	0.00208482	0.033229	-1.44476	0.710992
TAF5	0.594616	2.14559	3.16976	0.00208664	0.033229	-1.44814	1.51007
STAG3L4	-0.594097	1.69625	-3.17016	0.00208408	0.033229	-1.46033	0.662459
TXN2	-0.331397	5.94626	-3.17029	0.00208326	0.033229	-1.68865	0.794766
ZNF501	-0.660444	1.9565	-3.16813	0.00209721	0.0332913	-1.44246	0.632684
OXSM	-0.476452	2.00622	-3.16881	0.00209279	0.0332913	-1.44728	0.718743
BAD	-0.525511	4.38835	-3.16827	0.00209627	0.0332913	-1.65814	0.694713
TMSB10	-0.645899	9.28203	-3.16653	0.00210755	0.0333847	-1.54251	0.639095
PCNP	-0.312281	7.24508	-3.16665	0.00210678	0.0333847	-1.65739	0.805367
ACSL4	0.423411	7.05226	3.16601	0.00211095	0.0334033	-1.65859	1.34109
PDE4B	-0.884627	3.59855	-3.16546	0.00211457	0.0334254	-1.66584	0.541628
LOC105376070	-1.12307	-0.629846	-3.16423	0.0021226	0.0334818	-1.47614	0.459116
THRA	-0.342928	5.8354	-3.16424	0.00212253	0.0334818	-1.70922	0.788439
MINDY1	-0.423211	3.5446	-3.16355	0.00212706	0.0335011	-1.58243	0.745763
EXOC8	0.334752	4.26911	3.16336	0.00212829	0.0335011	-1.68645	1.26116
TMEM198B	-0.446231	3.28943	-3.16217	0.00213615	0.0335896	-1.54165	0.733958
MUT	0.248541	5.44482	3.16044	0.0021476	0.0337342	-1.71565	1.18801
C17orf80	-0.512822	3.71586	-3.15978	0.00215195	0.0337672	-1.57358	0.70085
C18orf32	-0.594596	1.56799	-3.1589	0.00215781	0.0338009	-1.46502	0.66223
SLC17A5	0.576662	6.1257	3.15851	0.00216037	0.0338009	-1.70173	1.49139
ASB6	0.275032	4.49265	3.15806	0.00216342	0.0338009	-1.7053	1.21002
NOL6	0.329037	5.59865	3.15798	0.00216392	0.0338009	-1.72186	1.25617
TMEM219	-0.421247	5.87808	-3.15777	0.00216536	0.0338009	-1.7252	0.746779
MKKS	-0.295667	4.63559	-3.15731	0.00216843	0.0338128	-1.69907	0.814696
GUK1	-0.532991	6.8632	-3.15698	0.00217064	0.0338128	-1.69988	0.691121
TMX3	0.403914	7.14539	3.15619	0.00217589	0.0338594	-1.6829	1.32309
KHDRBS1	0.21077	7.27909	3.15552	0.00218044	0.0338951	-1.66513	1.15731
TMEM30A	0.511021	8.28942	3.15504	0.00218363	0.0339096	-1.62385	1.42506
NAIF1	-0.307797	2.87667	-3.15417	0.00218952	0.0339658	-1.57247	0.807874
SLC39A14	0.73507	6.96	3.15161	0.00220684	0.0341993	-1.69437	1.66448
PEX11A	-0.616612	2.01349	-3.15057	0.00221393	0.0342737	-1.49135	0.652201
TTC33	-0.392975	3.15804	-3.14939	0.00222197	0.0343627	-1.56237	0.761557
ZNF630	-0.798916	-0.0387586	-3.14641	0.00224246	0.0345463	-1.62305	0.574781
EIF5B	0.373909	7.35693	3.14599	0.00224536	0.0345463	-1.68584	1.29586
AP3S2	-0.27894	4.34071	-3.14708	0.00223785	0.0345463	-1.71467	0.824196
GOLT1B	0.414341	6.1476	3.14688	0.00223919	0.0345463	-1.74053	1.33269
TMEM115	0.474611	5.91021	3.14612	0.00224445	0.0345463	-1.74063	1.38954
PUS10	-0.644739	1.64946	-3.14465	0.00225458	0.0345647	-1.50067	0.639609
NRBP1	0.253154	7.20348	3.14448	0.00225577	0.0345647	-1.70201	1.19181
REXO4	-0.302315	4.71271	-3.14469	0.00225434	0.0345647	-1.73465	0.81095
CTR9	0.323025	6.42977	3.14545	0.00224908	0.0345647	-1.74059	1.25095
MYADM	0.516947	7.4785	3.14333	0.00226377	0.0346518	-1.67672	1.43092
PTPRE	0.897019	1.50621	3.14223	0.00227147	0.0347343	-1.50813	1.86221
C9orf85	-0.315004	3.45729	-3.13684	0.00230937	0.0352778	-1.67262	0.803849
SLC16A3	0.701546	5.8899	3.13558	0.00231832	0.0353786	-1.77903	1.62625
SLC25A51	-0.438009	3.19119	-3.13372	0.00233158	0.0354692	-1.64903	0.738153
MOSPD3	-0.461653	3.72103	-3.13342	0.00233372	0.0354692	-1.69659	0.726154
SUN2	0.668878	5.93254	3.13361	0.00233239	0.0354692	-1.78136	1.58984
LINC02018	-1.83276	-3.14938	-3.13439	0.0023268	0.0354692	-1.91026	0.280728
POC1B	-0.332647	3.33983	-3.13157	0.00234699	0.0356349	-1.66236	0.794078
SPIRE2	-0.500085	1.56507	-3.12766	0.00237531	0.0357685	-1.5549	0.707065
EFCAB2	-0.477248	2.08836	-3.12932	0.00236322	0.0357685	-1.56332	0.718346
LY6G5B	1.41289	-0.279561	3.12652	0.00238363	0.0357685	-1.57629	2.66269
LOC105374366	-0.91848	-0.605759	-3.12679	0.00238164	0.0357685	-1.64361	0.529066
ACACB	-0.629332	3.21399	-3.12641	0.00238441	0.0357685	-1.65227	0.646476
RRBP1	0.477224	8.83792	3.12642	0.00238435	0.0357685	-1.65358	1.39206
MRPS31	-0.415324	3.19688	-3.12659	0.00238308	0.0357685	-1.67177	0.749851
PAAF1	-0.340076	3.58407	-3.12869	0.0023678	0.0357685	-1.68281	0.79
SERINC3	0.372236	7.98073	3.12977	0.00235997	0.0357685	-1.70507	1.29436
LRIG2	0.48979	3.814	3.12794	0.00237329	0.0357685	-1.7057	1.40424
SLC9A1	0.489233	6.32303	3.12687	0.00238103	0.0357685	-1.78733	1.4037
JUNB	-0.919781	6.74496	-3.1268	0.00238156	0.0357685	-1.79582	0.528589
RCN2	0.286549	6.43126	3.12607	0.00238687	0.0357697	-1.79277	1.21972
WWC2-AS2	-1.14281	-0.605351	-3.12517	0.0023935	0.0358332	-1.73839	0.452876
CD276	0.506403	7.63734	3.12442	0.00239902	0.0358801	-1.71017	1.4205
TCFL5	-0.285541	4.49078	-3.12344	0.0024062	0.0359158	-1.79017	0.820434
TMEM189	0.364199	5.09724	3.12348	0.00240589	0.0359158	-1.81705	1.28717
GTF2E1	-0.429684	3.21778	-3.12239	0.00241391	0.0359594	-1.64772	0.742424
SLC30A7	0.527284	5.37243	3.12266	0.00241197	0.0359594	-1.81671	1.44121
MORC2	-0.273816	5.08507	-3.12143	0.00242107	0.0360303	-1.80935	0.827129
GPN2	0.185392	4.44368	3.12028	0.0024296	0.0360932	-1.79661	1.13713
PPP2R5C	-0.268417	6.82935	-3.12021	0.00243011	0.0360932	-1.80191	0.83023
NFKBIL1	-0.444614	3.91246	-3.11917	0.00243782	0.0361719	-1.76196	0.734781
PNP	0.75579	2.71171	3.11868	0.00244146	0.0361901	-1.65979	1.68856
SELENOW	-0.486549	5.33435	-3.11812	0.00244569	0.0362169	-1.82625	0.71373
SYAP1	-0.197194	6.18176	-3.1172	0.00245256	0.0362829	-1.83136	0.872246
LRRC28	-0.342784	3.76246	-3.11678	0.00245571	0.0362937	-1.75372	0.788518
TRMT10B	-0.378622	2.476	-3.116	0.00246162	0.0363243	-1.63957	0.769172
PPP1R3D	-0.481658	2.93196	-3.11586	0.00246263	0.0363243	-1.65249	0.716154
FAM45A	-0.297781	5.26176	-3.11336	0.00248154	0.0365674	-1.84946	0.813502
SMIM19	-0.364183	4.32541	-3.11167	0.0024944	0.0367207	-1.8088	0.776909
RRP1	0.517896	4.7259	3.11134	0.00249684	0.0367207	-1.84226	1.43187
RPL28	-0.577015	9.12506	-3.10968	0.00250955	0.0368462	-1.69219	0.670349
TRIM32	0.294438	5.16171	3.10959	0.00251029	0.0368462	-1.84801	1.22641
EHHADH	-0.564884	2.28489	-3.10917	0.00251347	0.0368568	-1.59889	0.67601
SNHG9	-0.949679	0.932397	-3.10848	0.00251877	0.0368803	-1.59259	0.517748
NSL1	-0.302053	4.31215	-3.10832	0.00251999	0.0368803	-1.81465	0.811097
CAMKK1	0.650773	3.56297	3.10756	0.00252585	0.0369051	-1.72715	1.57001
RBMS2	-0.318738	5.43041	-3.10746	0.0025266	0.0369051	-1.86494	0.801771
RAP2B	0.529724	5.98617	3.10608	0.00253731	0.0370254	-1.86006	1.44365
NFU1	-0.360118	4.4305	-3.10555	0.00254139	0.037049	-1.83469	0.779101
MMACHC	-0.515141	2.40902	-3.10194	0.00256947	0.0372581	-1.63804	0.699725
CCDC167	-0.479193	2.67592	-3.10285	0.00256238	0.0372581	-1.69267	0.717379
SEC61A1	0.513581	9.30532	3.10156	0.00257249	0.0372581	-1.70373	1.42759
HHLA3	-0.574003	2.72196	-3.10116	0.00257561	0.0372581	-1.73057	0.67175
GPX4	-0.522729	8.16245	-3.10294	0.00256165	0.0372581	-1.7624	0.696054
USP14	0.235386	6.57542	3.10166	0.00257171	0.0372581	-1.85392	1.17722
DHDDS	0.247873	5.12614	3.10133	0.00257429	0.0372581	-1.87518	1.18746
SNORD104	2.03415	-2.51595	3.10179	0.00257071	0.0372581	-2.13858	4.09582
ADAM9	0.432947	8.18108	3.10049	0.00258091	0.037263	-1.77976	1.34999
TMED9	0.445651	7.2908	3.10056	0.00258032	0.037263	-1.81275	1.36193
CD58	0.473139	2.88742	3.09968	0.0025873	0.0373193	-1.72496	1.38813
SPRY1	-1.05497	3.64585	-3.09853	0.00259637	0.0374095	-1.75018	0.481308
RNF145	0.512879	6.00473	3.09825	0.00259854	0.0374095	-1.87138	1.42689
TMED1	0.565867	3.03469	3.09768	0.00260309	0.0374391	-1.72848	1.48028
HSP90AB1	0.298776	9.25628	3.09653	0.00261221	0.0375343	-1.72727	1.2301
KIAA1107	-0.920535	1.96754	-3.09323	0.00263854	0.0376718	-1.63193	0.528313
RALGAPA2	-0.537725	2.79242	-3.09415	0.00263118	0.0376718	-1.69517	0.688856
LINC01686	-0.980145	-1.46571	-3.09325	0.00263839	0.0376718	-1.82001	0.506929
FLYWCH2	-0.494448	4.20814	-3.09287	0.00264141	0.0376718	-1.84007	0.709833
SWI5	-0.444195	4.20836	-3.09227	0.00264624	0.0376718	-1.84752	0.734994
C6orf1	-0.608868	4.44367	-3.09305	0.00263999	0.0376718	-1.86885	0.655711
SRRT	0.415982	6.33064	3.0922	0.00264681	0.0376718	-1.87833	1.33421
TMEM104	0.547	5.07527	3.09219	0.0026469	0.0376718	-1.89855	1.46104
MPHOSPH10	0.291854	5.21557	3.09354	0.00263608	0.0376718	-1.90022	1.22421
TDRD6	-1.88485	-2.54131	-3.09231	0.00264595	0.0376718	-2.11957	0.270771
COA1	-0.303041	4.49694	-3.09117	0.00265511	0.0377529	-1.88097	0.810542
ARMC12	-1.94798	-3.47267	-3.09045	0.00266093	0.0377998	-2.26757	0.259179
VEGFB	-0.60272	7.22329	-3.08867	0.00267538	0.0379691	-1.8519	0.658511
NMD3	0.253089	5.76251	3.08803	0.00268056	0.0379985	-1.90982	1.19176
FAM102A	-0.314963	5.98025	-3.08779	0.00268252	0.0379985	-1.91844	0.803872
CLK4	0.780161	3.25875	3.08743	0.00268552	0.0380052	-1.78117	1.71732
KPNA4	0.301078	6.93657	3.08421	0.00271186	0.0383056	-1.86975	1.23206
LSM4	-0.455969	5.28049	-3.08445	0.0027099	0.0383056	-1.92489	0.729021
HOXD11	-1.24225	0.582221	-3.0837	0.00271608	0.0383292	-1.81079	0.422714
MYOM1	-0.804049	-0.00467796	-3.0822	0.00272848	0.0383722	-1.67643	0.57274
FBXL4	-0.398762	4.53402	-3.08178	0.00273192	0.0383722	-1.88355	0.758509
HPS6	0.420768	4.34841	3.08257	0.00272541	0.0383722	-1.89105	1.33864
TXNIP	-1.50228	6.85791	-3.08206	0.0027296	0.0383722	-1.91857	0.352995
TAF5L	0.365825	4.33929	3.08216	0.00272881	0.0383722	-1.92022	1.28862
HSBP1	-0.297045	7.09928	-3.08088	0.00273937	0.0383973	-1.89902	0.813918
DDX27	0.218124	5.26805	3.08126	0.00273629	0.0383973	-1.9327	1.16322
NCOA2	-0.542201	5.57956	-3.08054	0.00274222	0.0383973	-1.93418	0.686723
GMPR2	-0.266638	5.40229	-3.08033	0.00274394	0.0383973	-1.93942	0.831254
ELMOD3	-0.466805	3.29256	-3.07935	0.00275213	0.0384401	-1.77383	0.723565
LOC100507291	-0.884891	-0.734508	-3.07949	0.00275095	0.0384401	-1.79812	0.541528
WFS1	0.518005	5.73284	3.07898	0.00275521	0.0384474	-1.93106	1.43197
SMARCA1	0.301702	6.78568	3.07776	0.00276547	0.0385546	-1.91601	1.2326
NTPCR	-0.336938	5.05805	-3.07726	0.00276965	0.0385771	-1.93985	0.79172
NUP35	0.459294	2.60807	3.07319	0.002804	0.0388616	-1.75876	1.37487
CD59	0.359687	9.62167	3.07304	0.00280531	0.0388616	-1.76718	1.28315
TADA2A	-0.316667	3.5802	-3.07346	0.0028017	0.0388616	-1.8193	0.802923
ERP44	0.307871	6.47093	3.07402	0.00279696	0.0388616	-1.92472	1.23788
ZNF277	-0.364565	4.47446	-3.073	0.00280562	0.0388616	-1.9317	0.776703
ARL6IP1	0.426024	6.20554	3.07374	0.00279932	0.0388616	-1.93393	1.34353
BET1	-0.387889	4.89777	-3.07226	0.00281188	0.0388765	-1.94485	0.764247
LRRC66	1.47378	-0.816064	3.07239	0.00281084	0.0388765	-1.94723	2.77749
SLCO4C1	1.6983	-3.85417	3.07109	0.00282188	0.0389789	-2.22546	3.24517
LOC257396	-0.674082	1.24258	-3.06969	0.0028339	0.039047	-1.69309	0.626731
SUMO3	-0.292738	6.91032	-3.06952	0.00283537	0.039047	-1.92635	0.816351
PRR14	-0.335943	4.5436	-3.0693	0.00283723	0.039047	-1.93089	0.792266
NOP10	-0.489882	5.61341	-3.06987	0.00283235	0.039047	-1.96885	0.712083
SLC39A11	0.328788	3.87957	3.06755	0.00285225	0.0392178	-1.89752	1.25596
TFE3	-0.20998	7.00987	-3.06606	0.00286519	0.0393597	-1.9377	0.864549
ST7	0.306252	3.96081	3.06518	0.00287277	0.0394277	-1.92664	1.23649
MAB21L1	-1.05727	2.06438	-3.06415	0.00288177	0.039479	-1.72165	0.480542
NUFIP2	0.481756	7.06594	3.06434	0.00288011	0.039479	-1.92294	1.39644
SVIL-AS1	-0.41417	4.25578	-3.06149	0.00290498	0.0397227	-1.91645	0.750451
SGSH	0.43093	6.16409	3.06168	0.00290332	0.0397227	-1.96729	1.3481
NIP7	0.362969	4.99221	3.06121	0.00290751	0.0397227	-1.98845	1.28607
MAPK9	-0.237769	5.62061	-3.06036	0.00291495	0.0397881	-1.99438	0.848055
LRP12	0.508247	5.60531	3.05561	0.00295701	0.0403255	-1.99937	1.42232
PLSCR3	1.25226	-1.75682	3.05526	0.00296013	0.0403315	-2.08773	2.38214
TFIP11	0.347867	4.93603	3.05479	0.00296437	0.0403526	-2.00342	1.27268
FHOD1	0.463674	4.7717	3.05317	0.00297889	0.0404505	-1.99415	1.37905
PSPC1	0.291155	4.62427	3.05351	0.00297583	0.0404505	-2.00218	1.22362
AFG3L2	0.393508	5.06545	3.05289	0.00298141	0.0404505	-2.00775	1.31358
TAF10	-0.551985	5.54476	-3.05278	0.00298235	0.0404505	-2.01558	0.682081
CHD8	0.347458	6.04663	3.05114	0.00299717	0.0406148	-2.01117	1.27232
LOC440386	-1.62978	-3.11088	-3.05081	0.00300014	0.0406183	-2.03113	0.323137
ETV2	-0.747231	-0.135982	-3.04985	0.00300885	0.0406995	-1.78127	0.595746
RHPN2	0.710139	0.768101	3.04911	0.00301558	0.0407094	-1.74051	1.63596
PPCDC	-0.593754	1.64066	-3.04857	0.00302043	0.0407094	-1.74189	0.662617
MAPK10	-0.766612	0.147872	-3.0486	0.0030202	0.0407094	-1.76441	0.587796
YIPF4	0.268149	5.83779	3.04941	0.00301279	0.0407094	-2.01839	1.20426
PTDSS1	0.388314	6.15064	3.04756	0.00302964	0.0407968	-2.00597	1.30886
TWSG1	0.34199	8.13065	3.04617	0.00304237	0.0409315	-1.91607	1.2675
NUTM2A-AS1	-0.361691	2.85304	-3.04416	0.00306079	0.0411424	-1.84223	0.778252
ZNF469	0.578298	4.93034	3.04298	0.00307176	0.0412254	-2.03125	1.49309
GPR88	2.00931	-4.07156	3.0429	0.00307246	0.0412254	-2.52365	4.02589
SERP2	-0.543088	1.48603	-3.04129	0.00308737	0.0412915	-1.75939	0.6863
LUM	0.459463	10.5108	3.04118	0.0030884	0.0412915	-1.81745	1.37503
C15orf40	-0.293624	3.6677	-3.04137	0.0030866	0.0412915	-1.95246	0.81585
SLC38A7	0.382037	5.34867	3.04127	0.00308755	0.0412915	-2.04036	1.30318
C17orf75	-0.380871	2.85232	-3.04038	0.00309582	0.0413539	-1.83421	0.767974
COX10-AS1	-0.468705	1.23464	-3.03988	0.00310047	0.0413792	-1.76977	0.722613
ZNF599	-0.453911	1.93534	-3.03773	0.00312056	0.0415908	-1.78363	0.730061
PIEZO1	0.519838	7.52935	3.0373	0.00312465	0.0415908	-1.98001	1.43379
KIAA1191	-0.228845	6.44816	-3.03746	0.00312317	0.0415908	-2.03921	0.853318
GON7	-0.444033	2.75236	-3.0361	0.00313593	0.0417039	-1.85301	0.735077
GRWD1	0.337475	4.93536	3.03578	0.00313896	0.0417073	-2.05492	1.26354
TMEM248	0.282307	7.2047	3.03508	0.00314549	0.0417202	-1.99553	1.21614
BTBD6	-0.313981	5.24274	-3.03523	0.00314408	0.0417202	-2.05742	0.804419
LIMK1	-0.282637	7.00007	-3.03349	0.00316059	0.0418834	-2.02051	0.822087
AHDC1	0.667745	5.10018	3.03258	0.00316927	0.0419244	-2.00702	1.58859
C11orf68	-0.366557	5.87677	-3.03282	0.00316692	0.0419244	-2.0697	0.775631
ATP2C1	0.319202	7.05919	3.03173	0.00317734	0.041994	-2.01801	1.24764
PANX1	0.524536	5.73908	3.03037	0.00319035	0.042129	-2.06215	1.43847
FAM117A	-0.55399	1.88171	-3.02906	0.00320287	0.0421705	-1.81173	0.681134
BEND6	-0.388718	4.85508	-3.02861	0.00320719	0.0421705	-2.05366	0.763808
PDPR	0.348856	4.91287	3.02913	0.00320218	0.0421705	-2.06331	1.27355
TMEM203	-0.299379	4.89142	-3.02889	0.0032045	0.0421705	-2.06563	0.812602
CEBPZOS	-0.270329	4.92188	-3.02857	0.00320755	0.0421705	-2.06885	0.82913
ZNF462	-0.640386	1.82738	-3.02639	0.00322861	0.0421968	-1.81604	0.641541
MYPOP	-0.523768	2.65975	-3.02584	0.00323398	0.0421968	-1.85935	0.695553
HSP90AA1	0.325012	9.37002	3.02625	0.00322995	0.0421968	-1.90549	1.25267
DDR1	0.455319	3.51215	3.02782	0.00321486	0.0421968	-1.93782	1.37109
F8	-0.450221	3.45239	-3.02725	0.00322031	0.0421968	-1.9386	0.731931
GCK	-1.32202	-1.63542	-3.02618	0.00323063	0.0421968	-2.04942	0.399974
PNPLA8	0.308175	5.4967	3.02575	0.00323487	0.0421968	-2.08323	1.23814
SMARCD2	-0.234356	5.62222	-3.02738	0.00321907	0.0421968	-2.08334	0.850064
DPH3	-0.275789	5.71955	-3.02682	0.00322448	0.0421968	-2.08445	0.825998
NBR2	-0.694989	1.18597	-3.02422	0.00324968	0.0423532	-1.80124	0.617714
UPF1	0.308296	6.77217	3.02305	0.00326109	0.0424649	-2.06818	1.23824
ASXL1	0.365374	6.47698	3.02218	0.00326958	0.0425386	-2.05389	1.28822
ZNF749	0.539733	0.81868	3.02041	0.00328699	0.042632	-1.81818	1.4537
C15orf65	-0.74568	0.300623	-3.02052	0.00328589	0.042632	-1.84329	0.596387
OXLD1	-0.54024	3.02818	-3.02065	0.00328466	0.042632	-1.93097	0.687656
NDFIP2	0.426452	5.36063	3.02029	0.00328813	0.042632	-2.09705	1.34392
LAMB1	0.407979	9.26263	3.01951	0.00329583	0.042695	-1.94414	1.32683
METAP2	0.216681	6.79635	3.01909	0.00330004	0.0427126	-2.06497	1.16206
LEPROT	0.294415	7.6155	3.01768	0.00331396	0.0428558	-2.03061	1.22639
MFSD1	0.312786	6.46102	3.01733	0.0033174	0.0428633	-2.08415	1.2421
C14orf119	-0.312685	5.80136	-3.01699	0.00332077	0.04287	-2.11053	0.805142
RARS	0.246204	6.30786	3.01637	0.00332693	0.0429125	-2.09671	1.18608
ZNF608	-0.975065	3.6894	-3.01432	0.0033474	0.0431024	-1.92347	0.508717
CEP68	-0.358005	4.39289	-3.0145	0.00334558	0.0431024	-2.03612	0.780243
EIF4A3	0.346407	6.09485	3.01396	0.00335105	0.0431125	-2.09774	1.27139
KDELR2	0.359427	8.76132	3.0132	0.00335861	0.0431727	-1.96207	1.28292
RPL13	-0.523438	9.43456	-3.01259	0.00336473	0.0432144	-1.95361	0.695712
PPIL6	-0.56279	0.957782	-3.01102	0.00338055	0.0433641	-1.83727	0.676992
LOC153684	-0.82368	0.42897	-3.01075	0.00338333	0.0433641	-1.87543	0.564999
ZMPSTE24	0.367449	6.62233	3.01058	0.00338507	0.0433641	-2.09688	1.29007
DZANK1	-0.620441	0.69064	-3.00862	0.00340494	0.0435072	-1.85037	0.650472
FAM86B1	-0.741414	0.521507	-3.0088	0.0034031	0.0435072	-1.85199	0.598153
CHD7	1.09107	0.282194	3.00908	0.00340027	0.0435072	-1.89115	2.13032
RWDD4	-0.441875	4.14045	-3.00794	0.00341186	0.0435586	-2.11042	0.736177
C11orf63	-0.496298	2.62749	-3.0064	0.00342759	0.043668	-1.94292	0.708923
VCL	0.477131	8.82172	3.00625	0.00342913	0.043668	-1.97886	1.39197
XPO5	0.353423	5.27851	3.00624	0.00342916	0.043668	-2.13131	1.27759
ERI2	-0.633302	2.64354	-3.00146	0.00347842	0.0441565	-1.91467	0.644699
RPS6	-0.429045	10.1463	-3.00121	0.00348097	0.0441565	-1.93579	0.742753
CDC26	-0.545038	2.44492	-3.00139	0.00347912	0.0441565	-1.97732	0.685373
ZMYM3	-0.389958	5.02961	-3.00109	0.00348224	0.0441565	-2.12973	0.763152
SERPINA5	1.80723	-4.44518	3.00161	0.00347684	0.0441565	-2.45915	3.4997
UTP3	0.3012	5.47265	3.00034	0.00349005	0.0442181	-2.1496	1.23217
STX1A	0.528186	2.70194	2.99976	0.00349614	0.0442289	-1.94934	1.44211
GPANK1	-0.322292	3.78293	-2.99969	0.0034968	0.0442289	-2.05057	0.799798
FUCA2	0.349594	6.31904	2.99771	0.00351753	0.0444537	-2.1384	1.2742
KIAA1328	-0.424626	2.2574	-2.99738	0.00352099	0.0444599	-1.92045	0.745032
FLJ20021	-0.657063	1.66441	-2.99688	0.00352622	0.0444884	-1.88982	0.634168
TTYH3	0.372358	7.86042	2.99556	0.00354009	0.0446259	-2.0728	1.29447
ASPH	0.450992	9.14737	2.99447	0.00355163	0.0447338	-2.0047	1.36698
LAMP1	0.415403	9.60576	2.99398	0.00355684	0.0447552	-1.9664	1.33367
ERGIC2	0.247164	5.54749	2.99374	0.00355929	0.0447552	-2.16975	1.18687
USP10	0.29371	5.6158	2.99286	0.00356871	0.0448361	-2.17113	1.22579
RPL36	-0.573212	8.13441	-2.99099	0.00358858	0.0449926	-2.06176	0.672119
PCNX3	0.343155	5.88888	2.9914	0.00358425	0.0449926	-2.17136	1.26853
PLAA	0.253392	5.36936	2.99084	0.00359017	0.0449926	-2.17794	1.19201
CREBL2	-0.304171	6.36281	-2.9905	0.00359385	0.0450012	-2.17101	0.809908
VPS72	-0.35563	4.76184	-2.98913	0.00360846	0.0451464	-2.1663	0.781529
THAP7-AS1	-0.673753	0.408483	-2.98654	0.00363641	0.0453448	-1.89397	0.626874
CCT6B	0.55207	1.35396	2.98673	0.00363435	0.0453448	-1.9005	1.46619
NLGN3	0.926421	-1.17259	2.98689	0.00363263	0.0453448	-1.98344	1.90056
TSLP	-1.69473	-1.9225	-2.98654	0.00363633	0.0453448	-2.17937	0.308912
NTHL1	-0.617808	2.25057	-2.9862	0.00364004	0.0453523	-1.96055	0.65166
MEPCE	0.30151	5.76685	2.98574	0.00364502	0.0453767	-2.18591	1.23243
LOC105378853	-0.777505	0.0322426	-2.98494	0.00365372	0.0454097	-1.92188	0.583375
UBXN4	0.22154	7.29234	2.98494	0.00365372	0.0454097	-2.13134	1.16598
RTN4	0.284673	9.48378	2.98441	0.00365949	0.0454437	-2.00351	1.21813
IMPA2	-0.506776	3.0097	-2.98402	0.00366365	0.0454578	-1.9988	0.703793
FAM185A	-0.547064	0.792737	-2.98145	0.00369168	0.045553	-1.90546	0.684412
MPZL1	0.364445	7.80505	2.98251	0.00368019	0.045553	-2.09381	1.28739
NUPR1	-0.577607	7.26438	-2.98027	0.00370473	0.045553	-2.1426	0.670074
LEMD3	0.443296	4.66338	2.98172	0.00368875	0.045553	-2.1653	1.35971
GOLIM4	0.37925	7.02374	2.98034	0.00370396	0.045553	-2.16871	1.30067
HSPA14	0.3008	4.42437	2.98053	0.00370182	0.045553	-2.17915	1.23183
EXTL2	0.329293	4.68979	2.98223	0.00368323	0.045553	-2.17948	1.2564
UNC50	0.320202	4.75013	2.98173	0.00368872	0.045553	-2.18537	1.24851
DHX29	0.311668	5.95982	2.9815	0.00369121	0.045553	-2.19775	1.24114
TMX2	0.364947	5.29487	2.98027	0.00370464	0.045553	-2.2041	1.28783
PTPRN2	-1.56681	-2.71535	-2.98124	0.00369406	0.045553	-2.35866	0.337553
FAM53B	-0.3606	3.59546	-2.9793	0.00371537	0.0456091	-2.10376	0.77884
RRAS	-0.559481	6.32451	-2.97937	0.00371454	0.0456091	-2.19955	0.678546
TET3	0.538737	4.02958	2.97753	0.00373496	0.0457568	-2.10545	1.4527
DCAF1	0.393528	4.87907	2.97738	0.00373656	0.0457568	-2.19344	1.3136
S1PR2	0.455199	5.4816	2.97788	0.00373106	0.0457568	-2.20865	1.37097
PARD6G	-0.518233	2.49043	-2.97707	0.00374001	0.0457613	-2.00927	0.698226
PRR13	-0.635039	4.37093	-2.9768	0.00374302	0.0457613	-2.21489	0.643923
ZFP41	-0.373831	2.88078	-2.97631	0.00374842	0.04579	-2.02565	0.771731
PEX2	-0.240117	4.97779	-2.97418	0.00377219	0.0460053	-2.2143	0.846676
CASP3	0.328512	5.19279	2.97435	0.00377029	0.0460053	-2.21955	1.25572
HIST2H2BF	-1.55652	-1.39915	-2.97379	0.0037765	0.0460206	-1.92571	0.339969
PSMC6	0.234709	5.33571	2.97316	0.00378364	0.0460702	-2.21722	1.17667
MCMBP	0.291372	6.14229	2.97249	0.00379113	0.0461239	-2.21492	1.2238
NPIPB3	1.38244	-0.323029	2.97176	0.00379938	0.0461494	-1.97446	2.60709
CTNNB1	0.396408	7.98129	2.97201	0.0037965	0.0461494	-2.12149	1.31623
DDX52	0.221416	4.93154	2.97141	0.00380332	0.0461598	-2.22126	1.16588
TMLHE	-0.293001	2.96137	-2.97102	0.00380764	0.046175	-2.08538	0.816202
PSRC1	-0.999939	1.36158	-2.96955	0.0038243	0.0463395	-1.93392	0.500021
ZNRF1	-0.273499	3.6566	-2.96879	0.0038329	0.0463857	-2.13425	0.82731
SUN1	0.461029	6.95489	2.96866	0.00383429	0.0463857	-2.19969	1.37652
ICE2	-0.308952	4.80651	-2.96815	0.00384017	0.0464193	-2.21494	0.807228
IPPK	0.532903	1.72473	2.96577	0.00386724	0.0466464	-1.95758	1.44684
ZNF544	-0.2354	3.80911	-2.96568	0.00386829	0.0466464	-2.14817	0.849449
HMGN1	-0.437684	5.93122	-2.96602	0.00386446	0.0466464	-2.23924	0.738319
BYSL	0.403963	3.97319	2.96513	0.00387462	0.0466853	-2.19032	1.32314
TAS1R1	-1.63332	-1.85036	-2.96471	0.0038794	0.0467054	-2.19129	0.322346
CISH	-0.715727	1.24496	-2.96414	0.00388595	0.0467093	-1.94965	0.608898
FAP	0.391664	8.51448	2.96419	0.00388535	0.0467093	-2.11256	1.31191
TM2D3	0.292986	4.84154	2.96347	0.00389364	0.0467642	-2.24307	1.22517
CISD3	-0.477881	4.14924	-2.96289	0.00390036	0.04677	-2.19407	0.718032
SEH1L	0.36985	5.26781	2.96315	0.0038973	0.04677	-2.25023	1.29222
KIAA1456	-0.64658	2.38759	-2.96233	0.00390684	0.0468103	-2.00227	0.638793
CLPTM1	0.405937	6.85769	2.96193	0.00391138	0.0468273	-2.20056	1.32495
GPX1	-0.527728	7.07738	-2.96095	0.00392281	0.0469267	-2.21429	0.693646
CHCHD10	-0.717758	2.86671	-2.9605	0.00392797	0.0469433	-2.0777	0.608042
TMEM181	0.488923	6.16982	2.96029	0.00393045	0.0469433	-2.24812	1.4034
ZNF519	-0.594762	0.983768	-2.95928	0.00394211	0.047045	-1.9607	0.662154
NUDT12	-0.408007	3.22162	-2.95865	0.00394949	0.0470956	-2.05631	0.753664
FRZB	1.26102	-0.939967	2.95786	0.00395874	0.047131	-2.07073	2.39664
RSRC2	0.343721	5.57543	2.95804	0.00395662	0.047131	-2.26229	1.26903
SFT2D2	0.364044	6.17702	2.95709	0.00396767	0.0471393	-2.24524	1.28703
UVRAG	-0.311687	4.54154	-2.95672	0.003972	0.0471393	-2.25231	0.805699
ENSA	-0.226604	6.31779	-2.95691	0.00396978	0.0471393	-2.25427	0.854644
TBX15	-0.407991	5.58483	-2.95712	0.00396732	0.0471393	-2.26194	0.753672
HLX	-0.668983	3.66696	-2.95555	0.00398576	0.0472651	-2.22765	0.62895
CXCL2	-1.4195	-0.421284	-2.95406	0.00400337	0.0472933	-1.99182	0.373842
PRIM1	-0.816263	1.73372	-2.95375	0.00400705	0.0472933	-1.99554	0.567911
SMIM8	-0.395247	2.03553	-2.95439	0.00399942	0.0472933	-2.02157	0.760359
FASN	0.668408	8.21807	2.95405	0.00400351	0.0472933	-2.11296	1.58932
DCBLD2	0.501116	7.37848	2.95397	0.0040044	0.0472933	-2.22358	1.41531
BRK1	-0.298312	7.0339	-2.95449	0.00399831	0.0472933	-2.23428	0.813203
SLC35A2	0.347072	4.2646	2.95308	0.00401494	0.0473362	-2.23152	1.27198
RNF121	0.38838	4.22936	2.95291	0.004017	0.0473362	-2.23621	1.30892
BBOF1	-0.363259	2.80361	-2.95036	0.00404721	0.0476548	-2.10205	0.777407
LAPTM4B	0.450192	5.96057	2.95004	0.00405111	0.0476633	-2.26937	1.36622
SATB1	-0.472818	4.66191	-2.94977	0.00405436	0.0476642	-2.24794	0.720556
MAFG-AS1	-0.589992	1.76551	-2.94873	0.00406678	0.047676	-2.00635	0.664347
PCED1B	-0.53711	1.40267	-2.94894	0.00406423	0.047676	-2.00957	0.68915
LRRC37A3	-0.502187	1.89612	-2.94835	0.00407126	0.047676	-2.04439	0.706035
RPL22	-0.314172	7.92108	-2.94911	0.00406224	0.047676	-2.19351	0.804312
CMTM6	0.322502	6.63175	2.94856	0.00406874	0.047676	-2.25862	1.2505
NELFE	-0.260808	5.6047	-2.94771	0.00407904	0.0477298	-2.29542	0.83462
BTD	0.426005	3.6165	2.94605	0.00409896	0.0479246	-2.17626	1.34351
RTL8A	-0.480162	5.21116	-2.94579	0.00410207	0.0479246	-2.2975	0.716897
ZFYVE27	0.443437	3.65754	2.94545	0.00410627	0.0479363	-2.21655	1.35984
TTLL5	-0.303154	4.45157	-2.94471	0.0041152	0.0479659	-2.26837	0.810479
NIPA2	0.442274	5.40404	2.9449	0.00411293	0.0479659	-2.29564	1.35874
SRPRB	0.414934	5.97331	2.94414	0.00412204	0.0480083	-2.2895	1.33324
SAFB	0.264314	6.04869	2.94345	0.0041305	0.0480696	-2.29517	1.20106
EIF2AK1	-0.238447	6.66323	-2.94304	0.00413549	0.0480903	-2.28158	0.847658
TCF7L2	-0.456098	5.61018	-2.94046	0.00416693	0.0484184	-2.31525	0.728955
C18orf54	-0.741293	2.64028	-2.94002	0.00417231	0.0484433	-2.04291	0.598203
COG1	0.23779	4.72024	2.9393	0.00418121	0.0485091	-2.29442	1.17918
LARP4B	0.34848	5.85733	2.93815	0.00419536	0.0486357	-2.31269	1.27322
ACOT13	-0.323165	3.71874	-2.9377	0.00420083	0.0486616	-2.24874	0.799314
NFIA	-0.516915	3.43659	-2.93685	0.00421142	0.0487465	-2.17131	0.698865
USP39	-0.195243	5.55063	-2.93623	0.00421908	0.0487975	-2.32493	0.873426
EFTUD2	0.290843	6.08028	2.93592	0.00422286	0.0488036	-2.31274	1.22336
GTF2B	0.307869	4.32642	2.93461	0.00423913	0.048954	-2.30335	1.23788
PSEN1	0.386422	6.23649	2.93326	0.00425605	0.0490398	-2.31308	1.30715
C19orf43	-0.499583	6.40728	-2.93323	0.00425637	0.0490398	-2.3152	0.707311
TMED4	0.22224	5.83423	2.93368	0.00425072	0.0490398	-2.32583	1.16654
TMCO1	0.326323	6.34709	2.93277	0.0042622	0.0490693	-2.30707	1.25381
EMC1	0.45449	6.42454	2.93211	0.00427044	0.0491265	-2.31243	1.3703
METTL21A	-0.334816	3.24736	-2.93159	0.00427698	0.049164	-2.21465	0.792885
STYXL1	-0.343164	3.98001	-2.93031	0.00429304	0.0493108	-2.26399	0.788311
OAZ1	-0.379625	8.43579	-2.92947	0.00430366	0.0493949	-2.22044	0.768638
RIF1	0.45514	5.92367	2.92877	0.00431248	0.0494584	-2.33752	1.37092
EHD1	0.415907	6.62353	2.92749	0.00432872	0.0496067	-2.31058	1.33414
WIPF1	-0.384828	6.77118	-2.92639	0.00434261	0.0497279	-2.32773	0.76587
BCL3	-0.570848	5.03137	-2.92434	0.00436876	0.0499892	-2.34287	0.673221
BLOC1S2	0.778518	5.78968	6.4122	6.52478e-09	9.78782e-05	10.1462	1.71537
TRIAP1	0.787179	5.06267	5.81647	9.09968e-08	0.00052217	7.65632	1.7257
EI24	0.394933	6.84662	5.78473	1.04427e-07	0.00052217	7.52608	1.31488
FBXO22	0.646482	4.96285	5.5687	2.64259e-07	0.000902846	6.65255	1.56535
TIGAR	0.824984	4.64046	5.53819	3.00929e-07	0.000902846	6.52838	1.77152
FAS	0.671232	6.00463	5.48793	3.72484e-07	0.000931273	6.32834	1.59243
EVI2B	1.1345	1.65809	5.29183	8.49086e-07	0.00181959	5.52439	2.19543
CLNS1A	0.396168	5.94025	5.23117	1.09251e-06	0.00192397	5.31549	1.31601
FEZ1	0.53195	5.6458	5.21765	1.15544e-06	0.00192397	5.26313	1.44588
RAB1A	0.445689	7.80103	5.19241	1.28256e-06	0.00192397	5.17476	1.36196
BCAS2	0.554645	4.79772	5.12517	1.69156e-06	0.00230683	4.9114	1.46881
C1D	0.588835	3.38936	5.01496	2.65275e-06	0.00331616	4.49389	1.50403
BCL2L1	0.632475	6.17609	4.97028	3.17915e-06	0.00364403	4.31313	1.55022
MAIP1	0.611949	3.25172	4.95359	3.40086e-06	0.00364403	4.26334	1.52832
SLX4	-0.686217	3.13038	-4.88142	4.54582e-06	0.00397094	3.98235	0.621481
CDKN1A	0.878259	9.56107	4.87744	4.61878e-06	0.00397094	3.97989	1.83816
INPP1	0.483455	4.60735	4.87845	4.60027e-06	0.00397094	3.97975	1.39809
TMEM251	0.645279	2.47381	4.86967	4.76481e-06	0.00397094	3.9475	1.56404
SEC11C	0.814039	2.80582	4.82999	5.5827e-06	0.0041873	3.80772	1.75813
PAQR5	0.935563	2.02615	4.84084	5.34633e-06	0.0041873	3.64632	1.91264
LSM1	0.60677	3.8274	4.80685	6.12112e-06	0.00429522	3.72532	1.52285
CCDC90B	0.516026	5.76038	4.78811	6.5939e-06	0.00429522	3.62869	1.43001
HIST1H2BK	0.780314	2.84009	4.76639	7.18611e-06	0.00429522	3.57943	1.7175
NDUFAF8	0.955471	4.31425	4.75746	7.44455e-06	0.00429522	3.52942	1.93921
TMPPE	-2.12021	-0.0292246	-4.76175	7.31929e-06	0.00429522	2.02421	0.230013
CYP3A7	3.23872	-2.75092	4.76743	7.15678e-06	0.00429522	1.433	9.43957
YBX3	0.620844	7.88901	4.73665	8.082e-06	0.00436285	3.46869	1.53777
CPSF4	0.523458	4.19528	4.72989	8.30043e-06	0.00436285	3.43646	1.4374
DCTN6	0.633771	4.15716	4.72189	8.56585e-06	0.00436285	3.40483	1.55162
MDM2	0.82951	7.2538	4.71721	8.72513e-06	0.00436285	3.38499	1.77708
POU2F2	1.19983	4.34615	4.68829	9.77522e-06	0.00458244	3.29549	2.29712
RPLP0P2	0.946396	1.94813	4.69382	9.56543e-06	0.00458244	3.29	1.92705
CYFIP2	1.287	2.71569	4.65456	1.1155e-05	0.00507078	3.08698	2.4402
ZBTB8OS	0.544029	3.51036	4.63474	1.20521e-05	0.00531747	3.10138	1.45804
ZCWPW2	-1.02507	0.339901	-4.62295	1.26181e-05	0.00540814	2.52137	0.491387
HIST1H4I	0.831389	2.39601	4.61376	1.30776e-05	0.00544936	3.02914	1.7794
ZMYM3	-0.612555	5.02961	-4.59811	1.38975e-05	0.00563449	2.94775	0.654037
DAZAP2	0.369043	7.39645	4.5834	1.47134e-05	0.00565936	2.90179	1.2915
EIF2A	0.330144	6.54999	4.58777	1.44663e-05	0.00565936	2.90144	1.25714
UTP18	0.444104	4.94223	4.57217	1.53674e-05	0.00567011	2.85038	1.36047
FDXR	0.989346	4.79986	4.56577	1.57524e-05	0.00567011	2.82936	1.98528
TXNDC9	0.506238	4.78311	4.55129	1.66586e-05	0.00567011	2.77632	1.42034
HNRNPC	0.42326	7.82506	4.54368	1.71546e-05	0.00567011	2.76887	1.34095
CNBP	0.396881	7.97148	4.53797	1.75366e-05	0.00567011	2.75171	1.31666
CCDC51	0.760388	3.38763	4.53461	1.77651e-05	0.00567011	2.74487	1.69395
CAMK2G	-0.468703	5.20469	-4.54247	1.72351e-05	0.00567011	2.74143	0.722614
CCNC	0.437327	5.37814	4.53964	1.7424e-05	0.00567011	2.72213	1.35409
RPS27L	0.818496	7.10608	4.52254	1.86099e-05	0.00575187	2.68861	1.76357
RPF1	0.395614	4.54475	4.51853	1.88994e-05	0.00575187	2.66589	1.3155
PARD6G	0.792362	2.49043	4.50965	1.95551e-05	0.00575187	2.65624	1.73191
NACAP1	1.10352	0.0973521	4.51314	1.92952e-05	0.00575187	2.1414	2.14878
C11orf1	0.768579	2.43548	4.47469	2.23588e-05	0.0064501	2.53727	1.70359
CD58	0.719056	2.88742	4.46791	2.2946e-05	0.00647919	2.51651	1.6461
PTPN2	0.439676	4.17178	4.46211	2.34598e-05	0.00647919	2.47313	1.3563
NINJ1	0.666197	4.57723	4.45411	2.41874e-05	0.00647919	2.43075	1.58688
MMADHC	0.448775	6.22609	4.45422	2.41771e-05	0.00647919	2.41606	1.36488
MAP1LC3B2	0.863135	1.05126	4.44624	2.49238e-05	0.00655932	2.19473	1.81899
C16orf45	0.395972	6.74527	4.41043	2.85585e-05	0.00738631	2.2635	1.31583
EVI2A	1.05617	1.9212	4.38956	3.09084e-05	0.00785212	2.24638	2.07941
C11orf58	0.343729	6.94724	4.38096	3.19298e-05	0.00785212	2.17391	1.26903
POLR2C	0.365758	5.59213	4.38491	3.14566e-05	0.00785212	2.16986	1.28856
BBIP1	0.505325	3.46377	4.3687	3.34423e-05	0.00796299	2.16131	1.41944
KRT17	2.67931	-1.19541	4.36911	3.33904e-05	0.00796299	1.3472	6.40549
EEF1E1	0.767401	2.0666	4.36266	3.42123e-05	0.00801905	2.11969	1.7022
GTF2F2	0.524157	4.49229	4.35395	3.53541e-05	0.00806916	2.08577	1.43809
BAG1	0.492237	5.60898	4.35284	3.5502e-05	0.00806916	2.05709	1.40662
ISCU	0.558918	6.802	4.34865	3.60658e-05	0.00807497	2.06343	1.47316
NEU3	-0.688827	2.38938	-4.34007	3.72486e-05	0.00821715	2.03325	0.620358
NDUFAF4	0.566077	3.30291	4.32938	3.87757e-05	0.00830962	2.0367	1.48049
SKP1	0.401787	6.78069	4.33105	3.8533e-05	0.00830962	1.99298	1.32114
CRLS1	0.445943	4.73831	4.32424	3.9531e-05	0.00835219	1.97436	1.3622
BOD1	0.413066	6.01052	4.31804	4.04603e-05	0.00840335	1.93903	1.33151
MSANTD3	0.411893	5.63165	4.3152	4.08936e-05	0.00840335	1.92519	1.33043
PSMA2	0.73088	2.51239	4.30928	4.18097e-05	0.00847551	1.97069	1.65965
PAIP2	0.382752	4.9113	4.29794	4.36208e-05	0.00853222	1.87675	1.30383
USP10	0.423735	5.6158	4.29851	4.35293e-05	0.00853222	1.86879	1.3414
CLEC2B	0.988275	5.54588	4.29687	4.37958e-05	0.00853222	1.86574	1.98381
ATG3	0.378214	5.47816	4.27951	4.6728e-05	0.00898675	1.80197	1.29973
ASPA	0.884629	2.75312	4.26004	5.02427e-05	0.00954039	1.80946	1.84629
ZNF432	0.863471	3.0969	4.24776	5.25879e-05	0.00983495	1.76585	1.81941
HIST1H1C	0.952563	2.83045	4.23792	5.45429e-05	0.00983495	1.72138	1.93531
ZCCHC10	0.512899	3.32694	4.23335	5.54742e-05	0.00983495	1.7134	1.42692
HIST1H2BD	0.992275	1.95331	4.23212	5.57277e-05	0.00983495	1.69879	1.98932
COA4	0.564841	4.637	4.23873	5.43788e-05	0.00983495	1.67523	1.47922
HIST1H4H	1.06672	1.09245	4.23839	5.44479e-05	0.00983495	1.6678	2.09467
TATDN1	0.486411	3.71902	4.20767	6.10028e-05	0.0105184	1.60868	1.40096
SPATA18	0.710134	5.89997	4.21074	6.03156e-05	0.0105184	1.56584	1.63596
ACP1	0.411374	5.81353	4.19018	6.5068e-05	0.0110919	1.49366	1.32995
CHCHD3	0.372242	5.39441	4.18696	6.58441e-05	0.0110981	1.48391	1.29436
CXorf56	0.360248	3.97268	4.18043	6.74446e-05	0.0112415	1.51405	1.28365
C12orf45	0.789156	2.20458	4.17496	6.88152e-05	0.0113439	1.51382	1.72806
INO80C	0.89876	1.18142	4.16219	7.21177e-05	0.0117591	1.41627	1.86446
BCCIP	0.430339	4.88277	4.15849	7.31049e-05	0.0117919	1.39885	1.34755
MRPL9	0.440241	4.08131	4.14455	7.69352e-05	0.0122608	1.38537	1.35683
PSMA4	0.371413	6.40009	4.1373	7.90008e-05	0.0122608	1.32104	1.29362
RRP36	0.362538	5.24923	4.13752	7.89376e-05	0.0122608	1.321	1.28569
ECHDC1	0.331536	5.87533	4.13633	7.92812e-05	0.0122608	1.31003	1.25835
C18orf21	0.524006	3.25021	4.11425	8.59358e-05	0.0128912	1.3095	1.43794
ZNF143	0.426354	3.91341	4.11573	8.54739e-05	0.0128912	1.30478	1.34383
MRFAP1	0.31989	8.03494	4.11426	8.59347e-05	0.0128912	1.28552	1.24824
RELB	0.812786	4.41597	4.10336	8.94124e-05	0.0129503	1.25101	1.7566
MRPS23	0.391469	4.33801	4.10843	8.77785e-05	0.0129503	1.2495	1.31173
ZC3H15	0.371358	6.03876	4.10741	8.81051e-05	0.0129503	1.21329	1.29357
MRPL3	0.402889	6.10299	4.10222	8.97829e-05	0.0129503	1.19683	1.32215
REXO2	0.394471	6.4747	4.0948	9.224e-05	0.013178	1.17969	1.31446
OMG	1.23463	1.31707	4.05609	0.000106129	0.0144731	1.13675	2.35321
MINDY1	-0.556583	3.5446	-4.05959	0.000104796	0.0144731	1.13451	0.67991
PDCD2	0.364631	5.40566	4.06383	0.000103199	0.0144731	1.06668	1.28755
CHMP5	0.406899	5.85245	4.06174	0.000103983	0.0144731	1.05944	1.32583
SNX7	0.382382	5.74252	4.05851	0.000105203	0.0144731	1.05066	1.30349
RPL10A	0.436584	8.65463	4.0448	0.000110544	0.0149393	1.07621	1.3534
PCNP	0.400274	7.24508	4.02738	0.000117704	0.0156255	0.976137	1.31976
PHLDA3	0.639317	6.97867	4.02958	0.000116775	0.0156255	0.97607	1.55759
HSPBAP1	0.608771	2.82902	4.02052	0.000120645	0.0158755	1.00694	1.52496
UTP3	0.405793	5.47265	4.01388	0.000123554	0.0161169	0.904064	1.32482
RDH14	0.54328	3.49986	4.007	0.000126646	0.0163777	0.950407	1.45728
IMP3	0.634474	4.19032	3.99879	0.000130429	0.0167228	0.886051	1.55237
PLCL1	-0.789708	2.79351	-3.99293	0.000133193	0.0169324	0.934641	0.578461
LY96	0.706722	3.69283	3.98535	0.000136857	0.0170948	0.854439	1.63209
ARPC5L	0.48175	4.79726	3.98756	0.000135776	0.0170948	0.839721	1.39644
RPS27	0.672488	8.08173	3.98325	0.000137889	0.0170948	0.839371	1.59382
IMMP2L	0.507169	2.24123	3.97783	0.000140584	0.0171455	0.88879	1.42126
MRPL50	0.420074	4.04076	3.9788	0.000140097	0.0171455	0.830922	1.338
SELENOF	0.300166	7.5108	3.9677	0.000145758	0.0176332	0.78164	1.23129
EIF3M	0.322398	6.797	3.96525	0.000147035	0.0176454	0.758848	1.25041
CAAP1	0.307936	4.24909	3.95584	0.000152047	0.018102	0.752922	1.23794
CCNI	0.452836	8.57332	3.94336	0.000158947	0.0184834	0.746107	1.36873
AK6	0.543036	4.0282	3.94453	0.000158289	0.0184834	0.713922	1.45704
TIMM17A	0.513349	5.44281	3.94667	0.000157088	0.0184834	0.685884	1.42736
HSCB	0.58234	3.01329	3.93311	0.000164836	0.0189706	0.723712	1.49728
CBWD2	0.475004	2.50884	3.91739	0.000174278	0.0189706	0.699283	1.38992
LINC01759	0.761396	1.17053	3.91352	0.000176682	0.0189706	0.65604	1.69513
SNAPC5	0.485642	3.59306	3.91944	0.000173019	0.0189706	0.652723	1.40021
MCU	-0.408514	4.62804	-3.92606	0.00016901	0.0189706	0.646987	0.753399
BAX	0.561196	6.4586	3.92029	0.000172498	0.0189706	0.607855	1.47549
ATP6V1E1	0.379207	6.5884	3.9195	0.000172979	0.0189706	0.602124	1.30063
DDB2	0.610482	5.49731	3.92065	0.000172277	0.0189706	0.594816	1.52677
ARL1	0.285212	7.05205	3.91293	0.000177047	0.0189706	0.588731	1.21859
IER5	0.536123	6.31386	3.91361	0.000176627	0.0189706	0.56978	1.45007
PTPRE	1.34899	1.50621	3.91428	0.000176206	0.0189706	0.531011	2.54735
MYO18A	-0.666292	5.65262	-3.90314	0.000183282	0.0193621	0.550354	0.630124
MRPL20	0.498833	5.02497	3.90365	0.000182952	0.0193621	0.545683	1.41307
LOC81691	-0.81277	2.00302	-3.89796	0.000186665	0.0194455	0.608211	0.569288
SYF2	0.455246	5.68288	3.89915	0.000185882	0.0194455	0.52345	1.37102
GAR1	0.456828	4.12934	3.89267	0.000190175	0.0196745	0.548308	1.37252
PFDN4	0.607561	4.65101	3.88287	0.000196855	0.0202262	0.486434	1.52368
ISYNA1	0.83738	2.94541	3.87648	0.000201328	0.0204062	0.547696	1.7868
OSBPL3	0.499791	6.57468	3.87818	0.000200133	0.0204062	0.459943	1.41401
NPHP4	-0.457525	3.76576	-3.86929	0.000206481	0.0207881	0.518313	0.728234
LRRC20	-0.719049	2.79542	-3.86403	0.000210329	0.0210343	0.526454	0.607498
SUGCT	0.611756	3.14868	3.8597	0.000213552	0.0210352	0.475042	1.52812
MRPL36	0.629278	3.3695	3.85837	0.000214544	0.0210352	0.460173	1.54679
NXPH3	-1.14102	1.50996	-3.86162	0.000212114	0.0210352	0.389632	0.45344
TXNL1	0.361403	6.35439	3.85278	0.000218795	0.0211296	0.382584	1.28467
FRK	-1.63743	-0.19478	-3.85454	0.000217444	0.0211296	-0.0116718	0.321428
MDP1	1.97599	-2.31867	3.85155	0.000219734	0.0211296	-0.729766	3.93398
VBP1	0.341207	5.18329	3.8404	0.000228477	0.0218305	0.346906	1.26682
FST	0.715805	7.44758	3.83125	0.000235897	0.022256	0.324895	1.6424
ARHGAP17	-0.281856	6.30431	-3.8314	0.000235774	0.022256	0.301706	0.822532
EIF2B2	0.36549	4.13907	3.82373	0.000242166	0.0224374	0.341114	1.28832
ST13	0.334831	7.77601	3.82533	0.000240822	0.0224374	0.336178	1.26123
PBDC1	0.487064	4.43833	3.82356	0.000242308	0.0224374	0.319486	1.40159
MSX2	0.975189	1.86675	3.8212	0.000244314	0.0224843	0.398586	1.9659
IKBIP	0.501914	6.60193	3.81303	0.000251363	0.0229334	0.252559	1.41609
DYNLT3	0.394979	5.6071	3.81202	0.000252251	0.0229334	0.241398	1.31492
TXNRD3	-0.437776	3.69635	-3.80961	0.000254374	0.0229871	0.338387	0.738272
MRPL49	0.377489	5.27624	3.80763	0.000256131	0.0230073	0.233697	1.29908
HLTF	-0.607747	4.89057	-3.79947	0.000263497	0.0235022	0.241645	0.656221
TMEM69	0.370064	4.28752	3.79808	0.000264774	0.0235022	0.228849	1.29241
MINK1	-0.373627	6.18816	-3.79634	0.000266378	0.0235055	0.188355	0.771839
UBXN8	0.500886	3.28474	3.78738	0.000274782	0.0241053	0.263034	1.41508
MED31	0.624291	2.01418	3.76467	0.000297242	0.0242933	0.228676	1.54145
CNIH3	0.73124	4.49835	3.78218	0.000279783	0.0242933	0.194381	1.66007
ARHGEF9	-0.42543	4.00406	-3.76668	0.000295189	0.0242933	0.171127	0.744617
CISH	-1.00387	1.24496	-3.77055	0.000291261	0.0242933	0.157561	0.498662
ACBD6	0.34588	5.35596	3.78115	0.000280778	0.0242933	0.143107	1.27093
TIMM9	0.576569	4.11815	3.76926	0.000292571	0.0242933	0.138157	1.4913
GABARAPL2	0.341171	5.92313	3.77403	0.000287784	0.0242933	0.120974	1.26678
GHITM	0.298866	7.22427	3.76412	0.000297802	0.0242933	0.119746	1.23018
NSRP1	0.322969	5.27525	3.77017	0.000291649	0.0242933	0.114496	1.2509
RNF7	0.511888	5.48559	3.77083	0.000290983	0.0242933	0.110955	1.42592
CNTNAP1	-0.569698	6.3283	-3.76862	0.000293214	0.0242933	0.100687	0.673758
GLRX3	0.382449	5.64221	3.76522	0.000296679	0.0242933	0.0923057	1.30355
MLLT6	-0.385147	5.89959	-3.76395	0.000297978	0.0242933	0.0856513	0.765701
TMEM199	0.472237	2.67668	3.75567	0.000306613	0.0248621	0.195823	1.38726
TDP2	0.306229	5.11435	3.75006	0.000312604	0.024946	0.0516576	1.23647
FAHD1	0.478285	5.05389	3.74951	0.000313191	0.024946	0.0476138	1.39309
UBE2B	0.441123	6.30669	3.74849	0.000314299	0.024946	0.0464146	1.35766
C1QBP	0.489437	5.83841	3.7495	0.000313201	0.024946	0.0432811	1.4039
GYG1	0.334612	5.96123	3.74343	0.000319825	0.025251	0.0223144	1.26104
LAMTOR1	0.39008	6.65946	3.73964	0.000324011	0.0254476	0.0292562	1.31047
CHCHD4	0.440253	2.85877	3.73785	0.000326019	0.0254719	0.12534	1.35684
CHPT1	0.279077	5.51833	3.73023	0.000334662	0.0260117	-0.018885	1.21342
PPP2R2D	0.27846	4.89625	3.72282	0.000343284	0.0262735	-0.025956	1.2129
CMTR1	-0.356014	5.48927	-3.72381	0.000342115	0.0262735	-0.0316392	0.78132
PPP1R2	0.276982	5.55666	3.72551	0.000340132	0.0262735	-0.0334968	1.21166
NTAN1	0.482174	5.55754	3.7193	0.000347447	0.0264571	-0.0522549	1.39685
PRKRA	0.328747	5.14556	3.71731	0.000349827	0.0265038	-0.0510775	1.25592
CCNG1	0.495795	8.04455	3.71151	0.000356845	0.0268996	0.00140009	1.4101
CNPY2	0.638041	2.12613	3.7025	0.000368004	0.0272285	0.0428357	1.55621
PHLDB3	0.769515	3.14714	3.70408	0.000366033	0.0272285	0.0134432	1.7047
PIK3C2B	-0.961925	0.967618	-3.70214	0.000368468	0.0272285	-0.013392	0.513371
SRSF4	0.41621	6.13792	3.70636	0.000363189	0.0272285	-0.0908297	1.33442
HSPA4L	0.79481	4.2858	3.69884	0.000372643	0.027402	-0.0545082	1.73485
CCNH	0.354391	4.28831	3.69485	0.000377748	0.0274898	-0.0966573	1.27845
BORCS7	0.447198	4.64807	3.69362	0.000379334	0.0274898	-0.115012	1.36339
FAM9C	-2.07598	-4.72948	-3.69613	0.000376103	0.0274898	-1.4666	0.237174
TERF2IP	0.316011	5.63156	3.68996	0.0003841	0.0277013	-0.145626	1.24488
MRPL39	0.465383	3.70284	3.67963	0.000397859	0.0285564	-0.0888229	1.38068
TRIM22	0.599967	6.93015	3.67568	0.000403245	0.0288051	-0.155389	1.51568
RAB7A	0.317096	8.57347	3.67259	0.000407511	0.0288353	-0.105242	1.24582
RGCC	0.928696	4.87588	3.6737	0.000405965	0.0288353	-0.147591	1.90356
ALG10B	-0.77375	2.41408	-3.66923	0.000412191	0.0290295	-0.0556995	0.584895
ZNF512B	-0.427989	5.31288	-3.66772	0.000414301	0.0290417	-0.193433	0.743297
RALGAPA2	-0.713813	2.79242	-3.66538	0.000417615	0.0291378	-0.0669576	0.609706
SLC25A42	-0.43159	2.71859	-3.65813	0.000428017	0.0291397	-0.0990549	0.741444
VWCE	1.17951	4.20976	3.66142	0.000423257	0.0291397	-0.149827	2.265
RRS1	0.573602	4.3096	3.65928	0.00042635	0.0291397	-0.195315	1.48823
OLFML2B	-0.765979	5.66365	-3.66036	0.000424789	0.0291397	-0.217481	0.588054
MRPS7	0.404865	4.67779	3.65773	0.000428593	0.0291397	-0.221609	1.32397
ANAPC13	0.346089	5.85637	3.65592	0.000431239	0.0291397	-0.250951	1.27111
LOC101929072	1.28698	0.109605	3.65599	0.000431125	0.0291397	-0.254462	2.44017
ZCCHC17	0.352308	4.26389	3.6518	0.00043729	0.0294161	-0.216651	1.2766
RPL30	0.402791	7.91922	3.64899	0.000441481	0.0295654	-0.194316	1.32206
OPHN1	-0.685892	3.40468	-3.64386	0.000449212	0.0299495	-0.164547	0.621622
SUMO1	0.368186	6.25801	3.64205	0.000451972	0.0300002	-0.287375	1.29073
EID2	0.455367	3.84924	3.63934	0.00045613	0.0301428	-0.235905	1.37113
COPS8	0.351033	6.62345	3.63381	0.000464731	0.0305765	-0.308315	1.27547
ANKRD50	-0.577108	5.85876	-3.62447	0.000479615	0.0311459	-0.346005	0.670306
GUSBP5	-0.896077	0.0420042	-3.62569	0.000477642	0.0311459	-0.421846	0.537346
LOC100506679	-1.72832	-2.4292	-3.62601	0.000477123	0.0311459	-1.11108	0.301802
SDHAF2	0.678968	2.74367	3.60907	0.000505147	0.031637	-0.249484	1.60099
ATP6V1G1	0.531648	6.48209	3.61275	0.000498922	0.031637	-0.360448	1.44558
MRPL33	0.533305	4.59002	3.61065	0.000502466	0.031637	-0.36954	1.44724
DCAF13	0.367231	5.23958	3.61378	0.000497205	0.031637	-0.370804	1.28987
DPM1	0.407268	4.98561	3.61113	0.000501645	0.031637	-0.375741	1.32617
PPIL4	0.312834	5.27872	3.61182	0.00050048	0.031637	-0.381464	1.24215
NDUFA4	0.508521	6.157	3.61264	0.000499106	0.031637	-0.383863	1.42259
DPH3	0.330898	5.71955	3.61091	0.000502016	0.031637	-0.390904	1.2578
NOL7	0.374582	5.42979	3.60847	0.000506158	0.031637	-0.39594	1.29646
MTHFD2L	0.739568	1.43681	3.60007	0.00052064	0.0322458	-0.266029	1.66968
CTPS2	-0.336649	3.58354	-3.5991	0.000522347	0.0322458	-0.320242	0.791878
CREM	0.418219	3.73182	3.60066	0.00051962	0.0322458	-0.353563	1.33628
JRK	-0.521006	3.39355	-3.59091	0.000536893	0.0325167	-0.320807	0.696886
ACYP2	0.540224	3.02571	3.59116	0.000536452	0.0325167	-0.344686	1.4542
MRPS36	0.503778	3.51711	3.58933	0.000539741	0.0325167	-0.368953	1.41792
METTL9	0.261014	7.16505	3.5945	0.00053047	0.0325167	-0.412696	1.19832
PPM1F	-0.353682	5.53919	-3.59189	0.000535129	0.0325167	-0.441737	0.782584
PPP4R3A	0.324642	5.90385	3.58952	0.000539392	0.0325167	-0.457261	1.25235
SLC22A1	2.22982	-3.14343	3.58759	0.000542892	0.0325757	-1.35263	4.69077
CGNL1	-0.814661	1.36269	-3.58532	0.000547035	0.0326935	-0.316071	0.568542
SPC24	-1.84474	1.46835	-3.58299	0.000551328	0.0328193	-0.42011	0.278406
HINT1	0.548957	6.66995	3.58133	0.000554397	0.032844	-0.456188	1.46303
UPP1	0.688277	4.63855	3.5804	0.000556121	0.032844	-0.464731	1.61136
COA6	0.642163	3.41536	3.57815	0.000560321	0.0329283	-0.415993	1.56067
CHIC2	0.462649	4.51015	3.57729	0.000561939	0.0329283	-0.449565	1.37807
NDUFS4	0.495662	5.25292	3.56536	0.00058479	0.0339639	-0.523892	1.40997
TINF2	0.26253	5.31495	3.56484	0.000585809	0.0339639	-0.52537	1.19958
ACTR10	0.273786	6.10528	3.56403	0.000587395	0.0339639	-0.534907	1.20898
TNPO2	-0.278487	6.3753	-3.56338	0.000588668	0.0339639	-0.537695	0.824455
UCN2	2.14953	-1.62213	3.56064	0.00059407	0.0341443	-1.31516	4.43684
TXN	0.66289	7.36952	3.55003	0.000615425	0.0352366	-0.506843	1.58325
BDKRB1	1.39455	2.68386	3.54518	0.000625444	0.0356741	-0.416877	2.62906
TPRKB	0.509702	3.4009	3.5392	0.000638001	0.0362525	-0.501824	1.42376
RRP9	0.489421	4.0296	3.53735	0.000641916	0.0363373	-0.555631	1.40388
GPR155	-0.701015	2.16333	-3.53616	0.000644461	0.0363442	-0.444255	0.615139
PCSK7	-0.804159	4.25684	-3.52928	0.000659351	0.0363637	-0.517297	0.572696
PTGES3	0.261741	7.48774	3.53456	0.000647906	0.0363637	-0.582159	1.19892
SNRPD1	0.452853	4.7818	3.53354	0.000650105	0.0363637	-0.60215	1.36874
PDCD10	0.33463	4.73921	3.53027	0.000657181	0.0363637	-0.605412	1.26105
NFASC	-0.543937	5.86927	-3.53208	0.000653248	0.0363637	-0.621388	0.685897
NOTUM	2.52502	-3.75715	3.53033	0.000657046	0.0363637	-1.59616	5.75581
WDTC1	-0.35235	6.01587	-3.52481	0.000669175	0.0367703	-0.655922	0.783307
PSMD10	0.344653	5.29465	3.52351	0.000672072	0.0367947	-0.653682	1.26985
ANXA4	0.472441	7.12673	3.51229	0.000697476	0.0380467	-0.654199	1.38746
PCLAF	-1.51864	1.3255	-3.51032	0.000702048	0.0381574	-0.604538	0.349014
ZNF394	0.435405	3.6748	3.50864	0.000705958	0.0382313	-0.608358	1.35229
GPATCH4	0.496448	4.11763	3.50489	0.000714741	0.0383173	-0.646928	1.41074
NDUFAB1	0.537679	4.52972	3.50557	0.000713151	0.0383173	-0.683729	1.45164
PPP6C	0.244719	5.91375	3.50469	0.000715209	0.0383173	-0.715137	1.18486
ZNF761	0.454316	3.38444	3.50281	0.000719671	0.0383823	-0.599528	1.37013
SNRPG	0.638189	3.99614	3.50202	0.000721539	0.0383823	-0.662624	1.55637
LCOR	-0.617408	3.47484	-3.49913	0.000728461	0.0386136	-0.574445	0.651841
HIRA	0.369947	3.65048	3.49805	0.000731047	0.0386142	-0.6537	1.29231
NDUFAF6	0.424666	3.04304	3.49329	0.000742613	0.0389508	-0.613632	1.34226
EBNA1BP2	0.389405	5.30356	3.49379	0.000741377	0.0389508	-0.739112	1.30985
NDUFB3	0.548492	4.17805	3.49099	0.000748243	0.0391094	-0.712445	1.46256
ALDH1A3	-0.558934	4.82837	-3.48941	0.000752153	0.0391772	-0.756746	0.678804
EVA1C	0.932846	0.858811	3.48681	0.000758616	0.0392414	-0.618144	1.90904
C1orf43	0.26017	7.12257	3.48744	0.000757041	0.0392414	-0.730391	1.19762
EHHADH	-0.630681	2.28489	-3.48043	0.000774706	0.0397871	-0.600535	0.645872
MRPS18C	0.521081	2.39544	3.4721	0.000796184	0.0397871	-0.637329	1.43503
MKS1	-0.450539	2.6272	-3.47331	0.000793019	0.0397871	-0.648091	0.731769
ZSCAN16	0.751203	0.581294	3.47308	0.000793619	0.0397871	-0.663983	1.6832
MED27	0.421154	3.48559	3.47626	0.00078537	0.0397871	-0.683376	1.339
CRIPT	0.424672	4.09141	3.47511	0.000788346	0.0397871	-0.746056	1.34227
ZPR1	0.333593	5.07666	3.48001	0.000775758	0.0397871	-0.771757	1.26015
BEX4	0.455734	4.34442	3.47127	0.000798342	0.0397871	-0.777899	1.37148
MRPL13	0.451742	4.57016	3.47177	0.000797044	0.0397871	-0.780322	1.36769
EIF1B	0.500038	5.61753	3.47772	0.000781612	0.0397871	-0.794103	1.41425
NDUFA6-AS1	-1.07018	-0.380342	-3.47823	0.000780315	0.0397871	-0.859892	0.476258
COX14	0.597349	3.74738	3.46614	0.000811873	0.0403275	-0.762057	1.51293
GTF2E2	0.295302	4.95293	3.45713	0.000836193	0.0413985	-0.84086	1.22714
LRRC42	0.257142	5.21779	3.4541	0.000844527	0.0415471	-0.844071	1.19511
PCNA	0.734002	6.38423	3.4533	0.000846721	0.0415471	-0.862512	1.66325
PSMG1	0.473583	4.99719	3.45242	0.000849183	0.0415471	-0.862862	1.38855
SDHB	0.3585	5.48473	3.45202	0.000850275	0.0415471	-0.871913	1.28209
ZNF799	0.816993	0.317489	3.4507	0.000853966	0.041592	-0.803058	1.76173
H2AFY	0.35948	6.18981	3.44816	0.000861083	0.041803	-0.881456	1.28296
NEIL3	-1.90184	0.222589	-3.44511	0.000869692	0.0420847	-0.976206	0.267602
SBDSP1	0.469819	4.20019	3.44243	0.000877335	0.0421824	-0.841834	1.38494
IFT20	0.42954	4.21645	3.44308	0.00087547	0.0421824	-0.857131	1.3468
RSL1D1	0.313646	7.32	3.4408	0.000882016	0.042272	-0.860574	1.24284
UQCRC2	0.235854	6.55968	3.43878	0.000887851	0.0424161	-0.90069	1.1776
ZNF814	0.54276	2.0294	3.43653	0.000894373	0.0425075	-0.729242	1.45676
AK3	0.335937	6.85678	3.43617	0.000895432	0.0425075	-0.899173	1.2622
ARHGAP22	0.659086	4.90171	3.43375	0.000902496	0.0427077	-0.891937	1.57908
SOX13	-0.437215	2.66673	-3.42769	0.000920492	0.0427914	-0.76792	0.738559
RNF122	-0.944624	0.841649	-3.4265	0.000924051	0.0427914	-0.781294	0.519565
KIN	0.382562	3.37415	3.42333	0.000933644	0.0427914	-0.830472	1.30366
ILKAP	0.445803	4.04607	3.42267	0.000935642	0.0427914	-0.88948	1.36207
ADCY3	-0.980464	5.38728	-3.42351	0.00093309	0.0427914	-0.890608	0.506817
TOMM40	0.499557	4.64358	3.42605	0.000925409	0.0427914	-0.90333	1.41378
PSMB2	0.228879	6.34488	3.43147	0.000909233	0.0427914	-0.925967	1.17192
CIR1	0.293405	5.16922	3.42899	0.000916593	0.0427914	-0.934932	1.22553
PSMC2	0.299481	6.44247	3.42515	0.000928113	0.0427914	-0.942524	1.2307
ATP6V1D	0.321025	5.71832	3.4268	0.00092315	0.0427914	-0.947314	1.24922
LLGL1	-0.325792	5.84873	-3.42335	0.00093357	0.0427914	-0.955239	0.79786
CLEC2D	0.907495	1.16335	3.41771	0.000950851	0.0431501	-0.775125	1.87579
HIST1H2AC	0.522052	4.42615	3.4173	0.000952116	0.0431501	-0.941166	1.436
ESCO2	-3.02031	0.998362	-3.41888	0.000947222	0.0431501	-1.1869	0.123253
PHF5A	0.447562	4.35944	3.41572	0.000956999	0.0432408	-0.942215	1.36373
PXMP4	-0.414914	3.49347	-3.41351	0.000963883	0.0434211	-0.85872	0.750064
PTS	0.60156	3.56079	3.41204	0.000968511	0.0434989	-0.895471	1.51736
FHL2	0.73777	7.2363	3.40952	0.000976443	0.0437242	-0.967389	1.6676
MGARP	0.855354	0.764488	3.39883	0.00101085	0.043915	-0.838959	1.8092
MRVI1	-1.09109	3.41682	-3.39864	0.00101146	0.043915	-0.853268	0.469406
TMOD2	-0.647933	4.25203	-3.3997	0.00100801	0.043915	-0.92933	0.638194
EIF3H	0.391228	7.74401	3.39995	0.00100719	0.043915	-0.945465	1.31151
MORF4L1	0.225612	7.9909	3.39823	0.0010128	0.043915	-0.973114	1.16927
LCMT1	0.312492	4.43751	3.40214	0.00100008	0.043915	-0.980603	1.24185
CCT6A	0.288928	7.24754	3.40209	0.00100025	0.043915	-0.989234	1.22173
PSMA1	0.51228	4.28868	3.39744	0.00101541	0.043915	-0.992178	1.4263
SNW1	0.25833	5.79203	3.40606	0.000987462	0.043915	-1.00906	1.19609
LRRFIP2	0.293494	6.4442	3.40213	0.0010001	0.043915	-1.01415	1.2256
IK	0.254127	6.22151	3.39959	0.00100837	0.043915	-1.02674	1.19261
TAF9	0.472316	5.2225	3.39731	0.00101583	0.043915	-1.02989	1.38734
ARHGAP28	-0.901071	3.53199	-3.39284	0.00103061	0.0444181	-0.952706	0.535489
ZNHIT3	0.373494	4.07346	3.39112	0.00103635	0.0444181	-1.00009	1.29549
TCEAL1	0.432225	3.98772	3.3912	0.00103609	0.0444181	-1.00266	1.34931
UBTD1	0.470345	4.80902	3.3878	0.00104754	0.0447697	-1.04285	1.38544
GLRX2	0.560492	3.09787	3.38532	0.00105594	0.0450005	-0.947307	1.47477
BTBD10	0.309094	4.7929	3.3819	0.00106767	0.0453716	-1.04752	1.23893
GTF2A2	0.479686	4.92375	3.37967	0.00107537	0.0455695	-1.07357	1.39444
SNAPIN	0.399684	4.41781	3.37486	0.00109219	0.0457374	-1.06587	1.31922
GLRX	0.557639	4.73222	3.37671	0.0010857	0.0457374	-1.08295	1.47186
NCBP2	0.212088	6.39378	3.37545	0.0010901	0.0457374	-1.09166	1.15836
RNF216	-0.325078	6.09078	-3.3774	0.00108328	0.0457374	-1.09486	0.798255
NPIPB3	1.77083	-0.323029	3.37418	0.00109458	0.0457374	-1.14195	3.4125
HNRNPA3	0.271782	6.98771	3.36802	0.0011165	0.0465066	-1.09398	1.2073
PLXND1	-0.426057	7.37169	-3.36727	0.00111918	0.0465066	-1.09661	0.744293
STX4	0.377978	5.51328	3.36323	0.00113382	0.0469848	-1.13223	1.29952
PIDD1	0.765879	3.90023	3.35952	0.0011474	0.0472861	-1.07881	1.70041
MYH10	-0.578436	7.29938	-3.35953	0.00114739	0.0472861	-1.13784	0.669689
ZNF561-AS1	0.609611	2.26899	3.35563	0.00116181	0.0477259	-0.957992	1.52585
PSMC6	0.268036	5.33571	3.35493	0.00116443	0.0477259	-1.14492	1.20417
TAF7L	1.92575	-1.18442	3.35196	0.00117557	0.0480509	-1.3736	3.79934
RPS23	0.398216	8.30633	3.34869	0.00118796	0.0482275	-1.07376	1.31788
RPL22L1	0.614946	5.44926	3.34848	0.00118878	0.0482275	-1.1745	1.5315
LOC100288181	-1.65333	-1.87248	-3.34828	0.00118953	0.0482275	-1.45742	0.317905
MNAT1	0.408476	3.50298	3.34597	0.00119836	0.0484366	-1.06717	1.32728
LINC01679	1.24321	-0.0928441	3.34525	0.00120115	0.0484366	-1.29761	2.36724
SMIM7	0.351102	4.67623	3.34432	0.00120472	0.0484413	-1.16081	1.27553
THOC7	0.487956	5.4316	3.34354	0.00120772	0.0484413	-1.19017	1.40246
SLC22A4	0.732208	3.06045	3.33938	0.00122392	0.0489602	-1.02767	1.66118
HAUS5	-0.564071	2.83068	-3.3371	0.00123287	0.0490563	-1.03778	0.676391
C1QTNF6	-0.67318	4.78157	-3.33741	0.00123167	0.0490563	-1.19324	0.627123
IMP4	0.37143	5.06492	3.33557	0.00123891	0.0491662	-1.20431	1.29363
METTL23	0.450088	3.50527	3.33235	0.00125173	0.0494476	-1.12641	1.36612
TBPL1	0.358953	3.67814	3.33214	0.00125259	0.0494476	-1.1281	1.28249
TRAPPC4	0.326599	4.70732	3.32844	0.00126746	0.0499033	-1.20577	1.25405
ZC3H4	-0.359009	5.00137	-3.3275	0.00127128	0.0499226	-1.21326	0.7797
YAE1D1	0.483009	3.17952	3.32385	0.00128617	0.0499836	-1.13027	1.39766
POLQ	-1.75527	1.18617	-3.32142	0.00129615	0.0499836	-1.16442	0.296217
RRP15	0.367993	4.26332	3.32194	0.00129403	0.0499836	-1.18339	1.29056
KRT10	0.593223	4.18162	3.32189	0.00129424	0.0499836	-1.19654	1.50861
UQCRFS1	0.490445	4.66431	3.32469	0.00128273	0.0499836	-1.22056	1.40488
MEDAG	0.656296	6.84477	3.32349	0.00128765	0.0499836	-1.24083	1.57603
APOBEC3C	0.430672	6.10165	3.32554	0.00127925	0.0499836	-1.24215	1.34786
POU2F2	2.01225	4.34615	7.90345	6.5145e-12	9.77241e-08	16.7605	4.03411
FAS	0.919265	6.00463	7.37855	7.69961e-11	4.79194e-07	14.4202	1.89115
OSBPL3	0.989381	6.57468	7.33169	9.58323e-11	4.79194e-07	14.2084	1.98533
CDKN1A	1.35087	9.56107	6.9905	4.67054e-10	1.75157e-06	12.6129	2.55067
TIGAR	1.00821	4.64046	6.80159	1.11328e-09	3.34007e-06	11.8501	2.01141
CYFIP2	1.87247	2.71569	6.67226	2.00999e-09	5.02532e-06	11.086	3.6616
THSD1	1.34281	2.8626	6.46341	5.1807e-09	1.11022e-05	10.3262	2.53644
FDXR	1.39384	4.79986	6.38822	7.26769e-09	1.36278e-05	10.0442	2.62777
DDB2	1.00981	5.49731	6.3531	8.50885e-09	1.41824e-05	9.88626	2.01364
MDM2	1.15392	7.2538	6.23195	1.46243e-08	2.1938e-05	9.38514	2.22517
FBXO22	0.715956	4.96285	6.1473	2.13051e-08	2.90544e-05	9.0046	1.64257
GDF5	1.51823	4.26305	5.98117	4.4339e-08	5.54275e-05	8.33295	2.8644
HSPA4L	1.25246	4.2858	5.87637	7.01243e-08	8.0918e-05	7.88587	2.38248
BCL2L1	0.759633	6.17609	5.83964	8.22841e-08	8.81674e-05	7.70691	1.69306
SPATA18	0.997892	5.89997	5.75093	1.20868e-07	0.000116207	7.34013	1.99708
[truncated: 1,508 more rows]

## Sheet: 0N 15 min 2Gy
genes	logFC	AveExpr	t	P.Value	adj.P.Val	B	FC
WDR97	2.66858	-3.08513	4.31079	4.15744e-05	0.168192	-0.394067	6.35804
PPP6R1	-0.318088	6.39829	-4.19524	6.3864e-05	0.168192	1.56541	0.802132
CHERP	-0.452004	4.82137	-4.15833	7.31461e-05	0.168192	1.45279	0.731027
CLEC2D	1.19713	1.16335	4.15668	7.35921e-05	0.168192	1.26727	2.29284
AMY2B	1.74142	-0.906381	4.05647	0.000105982	0.168192	0.211756	3.34363
RRP7BP	0.886816	0.51402	4.0192	0.000121218	0.168192	0.662701	1.84909
ZMYM6	0.474958	3.33109	4.01809	0.0001217	0.168192	1.01725	1.38988
L3HYPDH	0.706753	3.0711	3.98932	0.000134926	0.168192	0.925589	1.63213
ZNF789	0.835784	1.58268	3.98317	0.000137927	0.168192	0.750438	1.78483
NMT1	-0.314323	6.89694	-3.92032	0.000172479	0.168192	0.665635	0.804228
MSANTD2	0.703868	3.10062	3.91935	0.000173075	0.168192	0.7054	1.62887
SF3A1	-0.336002	6.83352	-3.90975	0.000179049	0.168192	0.628938	0.792234
SRXN1	-1.23423	-0.20309	-3.8653	0.000209395	0.168192	-0.212674	0.425069
ZNF700	0.938297	2.13367	3.84982	0.000221072	0.168192	0.450769	1.91626
PTS	0.683334	3.56079	3.81468	0.000249921	0.168192	0.371954	1.60585
CCDC84	1.43008	2.17861	3.80206	0.000261136	0.168192	0.310939	2.69462
SLC12A1	2.66751	-2.55747	3.79928	0.000263673	0.168192	-1.28477	6.35332
PRRC2A	-0.440925	7.9799	-3.79207	0.000270352	0.168192	0.281867	0.736662
MRPL13	0.491665	4.57016	3.76476	0.00029715	0.168192	0.182763	1.40607
CAHM	2.53987	-2.9114	3.74914	0.000313591	0.168192	-1.61236	5.81536
ZNF71	-0.409717	3.26492	-3.73667	0.000327345	0.168192	0.140023	0.752771
VPS9D1-AS1	1.54174	-1.14942	3.70043	0.000370614	0.168192	-0.782882	2.91146
CNKSR1	1.94829	-2.96702	3.6906	0.000383269	0.168192	-1.50811	3.85916
ARL6IP4	2.23391	-2.17445	3.68631	0.000388909	0.168192	-1.33252	4.70406
LYG1	2.1977	-2.56329	3.68234	0.000394209	0.168192	-1.31206	4.58748
ZGLP1	2.04248	-2.13004	3.6791	0.000398583	0.168192	-1.10526	4.11953
CARD6	-0.441082	4.39466	-3.6692	0.000412222	0.168192	-0.106342	0.736582
CIC	-0.411496	7.16622	-3.6558	0.000431405	0.168192	-0.161923	0.751843
A1BG-AS1	-0.477336	1.56874	-3.65405	0.00043397	0.168192	-0.151882	0.718303
ANAPC4	0.355068	4.38163	3.63256	0.000466703	0.168192	-0.212586	1.27905
HSPB11	0.644732	3.40783	3.62217	0.00048335	0.168192	-0.208164	1.56345
ZNF682	1.04535	0.846677	3.61053	0.000502664	0.168192	-0.396042	2.06386
SMG6	-0.737521	5.24362	-3.60945	0.000504492	0.168192	-0.307488	0.599769
SNRPF	0.608288	4.1409	3.59562	0.000528476	0.168192	-0.320378	1.52445
LTB4R	1.04808	0.6246	3.57543	0.000565446	0.168192	-0.535667	2.06778
ZNRD1	0.644973	1.91335	3.56547	0.000584572	0.168192	-0.368081	1.56371
UBAP1L	1.66082	-0.353685	3.56406	0.000587327	0.168192	-0.815933	3.16196
NDUFB3	0.564285	4.17805	3.56197	0.000591429	0.168192	-0.428369	1.47865
DNAH14	0.545506	1.7251	3.55809	0.000599139	0.168192	-0.411149	1.45953
ZNF26	0.520338	3.12282	3.55526	0.000604817	0.168192	-0.388912	1.43429
LLGL1	-0.335348	5.84873	-3.54989	0.000615724	0.168192	-0.502582	0.792593
CLIP2	-0.455781	6.60048	-3.54963	0.000616257	0.168192	-0.498328	0.729115
RPRD2	-0.450185	5.51508	-3.54741	0.000620819	0.168192	-0.509431	0.731949
SRSF11	0.767362	6.76755	3.53566	0.000645527	0.168192	-0.524932	1.70215
CENPS	1.01529	0.0388121	3.52597	0.00066662	0.168192	-0.75369	2.02131
SYCP2	1.04746	0.0176861	3.51536	0.000690444	0.168192	-0.908746	2.06688
LOC101927480	0.574367	3.50147	3.51519	0.000690822	0.168192	-0.526058	1.48902
TNIP1	-0.261588	6.4971	-3.50821	0.000706951	0.168192	-0.620855	0.834169
FAM13A-AS1	1.84999	-1.58322	3.50711	0.000709528	0.168192	-1.26505	3.60498
C8orf59	0.483374	3.49591	3.50471	0.000715174	0.168192	-0.564541	1.39801
AMBRA1	-0.383714	4.74063	-3.50447	0.000715728	0.168192	-0.617066	0.766462
VNN1	2.06213	-1.79395	3.50315	0.000718856	0.168192	-1.65987	4.17604
FYCO1	-0.61667	6.5597	-3.4981	0.000730919	0.168192	-0.656062	0.652175
MVB12B	-0.395	3.70153	-3.49784	0.000731568	0.168192	-0.578605	0.760489
XRRA1	-0.600268	3.29978	-3.49562	0.000736938	0.168192	-0.562828	0.659632
RNF40	-0.49566	5.77911	-3.48625	0.000760007	0.168192	-0.691662	0.709237
CDK5RAP3	0.643195	4.87833	3.47774	0.000781576	0.168192	-0.697805	1.56178
PRPF19	-0.265284	6.42473	-3.47552	0.000787285	0.168192	-0.717063	0.832035
SIX5	-0.470165	3.13735	-3.47115	0.000798663	0.168192	-0.642529	0.721882
ZNF439	0.664974	1.64111	3.47111	0.000798752	0.168192	-0.649402	1.58554
NONO	-0.191286	7.86528	-3.46903	0.000804231	0.168192	-0.688249	0.875825
LUC7L2	0.35723	4.45467	3.46747	0.000808354	0.168192	-0.705736	1.28096
ZNF117	0.957391	2.84494	3.45728	0.000835796	0.168192	-0.669707	1.94179
HCFC1	-0.47687	6.34946	-3.45109	0.000852869	0.168192	-0.796343	0.718535
ODF2L	0.495694	4.64567	3.4502	0.000855349	0.168192	-0.774472	1.41
C1D	0.402818	3.38936	3.45009	0.000855669	0.168192	-0.71088	1.32209
RXRA	-0.357461	6.65078	-3.44921	0.000858114	0.168192	-0.788889	0.780537
SELENON	-0.436768	7.83706	-3.44112	0.000881089	0.168192	-0.778354	0.738788
COA6	0.641964	3.41536	3.44005	0.000884178	0.168192	-0.751554	1.56045
GSDMB	1.35831	0.663335	3.43771	0.000890953	0.168192	-0.857495	2.56385
PCDHGB5	-1.04757	3.98729	-3.437	0.000892997	0.168192	-0.752918	0.483781
PCDHGA5	-1.07715	1.64178	-3.43567	0.000896885	0.168192	-0.844292	0.473964
WDTC1	-0.343044	6.01587	-3.42877	0.000917274	0.168192	-0.861583	0.788376
OVGP1	1.35423	-0.69451	3.4282	0.000918967	0.168192	-1.14115	2.55661
NCOR2	-0.403264	7.79094	-3.42593	0.000925765	0.168192	-0.819879	0.756146
MITD1	0.484479	3.7631	3.42033	0.000942797	0.168192	-0.826291	1.39908
KAT2A	0.538979	4.25651	3.41747	0.000951572	0.168192	-0.857234	1.45294
PARP6	0.447162	4.66366	3.41467	0.00096026	0.168192	-0.878045	1.36336
AGPAT3	-0.390288	6.38777	-3.40908	0.000977851	0.168192	-0.915295	0.762977
CCNT2	0.495917	4.76302	3.40797	0.000981363	0.168192	-0.891392	1.41022
CLDN4	1.54453	-0.993575	3.4057	0.000988603	0.168192	-1.44409	2.9171
AGAP4	1.25365	0.919175	3.40269	0.000998311	0.168192	-0.878353	2.38443
CYB5D1	-1.31829	-1.25874	-3.4022	0.000999878	0.168192	-1.51348	0.401009
BSCL2	-0.799217	1.10197	-3.40019	0.00100642	0.168192	-0.927424	0.574661
ALS2CR12	1.5764	-2.32381	3.39609	0.00101985	0.168192	-1.89455	2.98226
SMG1P7	1.27839	-0.305208	3.39515	0.00102296	0.168192	-1.00936	2.42568
RNFT1	0.418688	2.63281	3.38975	0.00104097	0.168192	-0.861431	1.33671
AGER	1.26456	-0.379084	3.38871	0.00104447	0.168192	-1.18769	2.40254
CARM1	-0.427626	6.28358	-3.38469	0.0010581	0.168192	-0.987125	0.743484
SCNN1D	1.19997	0.890986	3.38405	0.0010603	0.168192	-0.91248	2.29735
FOXK2	-0.27909	5.63774	-3.38346	0.00106232	0.168192	-0.994197	0.82411
RGPD5	1.37972	-0.717773	3.3819	0.00106767	0.168192	-1.38732	2.60217
ZNF7	0.398602	3.4369	3.37911	0.00107731	0.168192	-0.915811	1.31823
TXNDC5	-1.0328	2.90268	-3.37715	0.00108415	0.168192	-0.89048	0.48876
BCL9L	-0.852608	6.46871	-3.36725	0.00111927	0.168192	-1.03901	0.553783
POLDIP3	-0.35317	6.16789	-3.36499	0.00112743	0.168192	-1.04786	0.782862
ATN1	-0.289797	7.66076	-3.36407	0.00113078	0.168192	-1.00059	0.818017
CRYGS	1.78236	-0.945489	3.36313	0.00113416	0.168192	-1.37344	3.43989
ZNF319	-0.401299	3.76268	-3.3629	0.00113503	0.168192	-0.984638	0.757176
GIT2	-0.633651	4.79344	-3.36271	0.00113571	0.168192	-1.01807	0.644543
CHTOP	0.293422	5.26141	3.3584	0.00115153	0.168192	-1.05738	1.22554
TMEM110	-0.760772	0.888147	-3.35628	0.00115939	0.168192	-1.06499	0.59018
AFG3L1P	0.912013	2.23313	3.35154	0.00117717	0.168192	-0.956412	1.88167
CNPY2	0.570941	2.12613	3.34796	0.00119076	0.168192	-0.96611	1.48549
NDUFAF4	0.440176	3.30291	3.3462	0.0011975	0.168192	-1.00586	1.35677
GABRE	1.09168	3.15399	3.34619	0.00119753	0.168192	-1.00759	2.13122
NDUFB8	0.704186	2.76429	3.34509	0.00120177	0.168192	-0.982985	1.62923
COG8	-0.343816	3.84156	-3.34272	0.0012109	0.168192	-1.04937	0.787954
CTBP1-AS	1.62895	-0.97513	3.33693	0.00123354	0.169765	-1.47251	3.09288
PARN	-0.308438	5.40309	-3.3306	0.00125876	0.170276	-1.14392	0.807516
LRRC14	-0.31331	4.01222	-3.32797	0.00126938	0.170276	-1.09479	0.804793
SPACA6	0.755496	1.22237	3.32643	0.0012756	0.170276	-1.0693	1.68821
SEC61A2	0.559385	2.51903	3.3247	0.00128266	0.170276	-1.02901	1.47364
HSPBAP1	0.529936	2.82902	3.31708	0.00131423	0.171587	-1.06991	1.44386
NFIC	-0.35237	7.48633	-3.31679	0.00131541	0.171587	-1.14518	0.783296
CERS2	-0.488618	6.30982	-3.30992	0.00134449	0.172059	-1.20468	0.712707
TIAL1	0.231082	6.12698	3.30781	0.00135353	0.172059	-1.20732	1.17372
SMAD1	-0.581437	3.27115	-3.30492	0.00136602	0.172059	-1.12586	0.668298
SNRPE	0.464453	4.5356	3.29834	0.00139488	0.172059	-1.19533	1.37979
ZNF592	-0.362786	5.59228	-3.29816	0.0013957	0.172059	-1.23589	0.777662
PCDHB18P	-1.06585	-1.06767	-3.29779	0.00139733	0.172059	-1.56488	0.477693
MED31	0.55712	2.01418	3.29734	0.00139932	0.172059	-1.10435	1.47133
COMMD8	0.422029	4.59573	3.28955	0.00143431	0.174928	-1.23415	1.33981
PAM16	0.868073	0.292738	3.28511	0.0014546	0.175014	-1.30098	1.82522
COL11A2	1.2419	-0.473808	3.2843	0.00145835	0.175014	-1.52164	2.3651
C8orf76	0.623854	1.20302	3.28166	0.00147055	0.175077	-1.20059	1.54099
SPTY2D1-AS1	1.61063	-2.63617	3.27665	0.00149406	0.176074	-2.04707	3.05386
RABGGTB	0.485606	4.81716	3.27396	0.0015068	0.176074	-1.28487	1.40017
PCDHGB3	-1.21983	1.96049	-3.27242	0.00151413	0.176074	-1.22898	0.429332
MRPL39	0.410065	3.70284	3.26406	0.00155461	0.17838	-1.25114	1.32875
N4BP2L2	0.474597	5.52311	3.26342	0.00155775	0.17838	-1.33291	1.38953
SLC25A27	1.25815	1.28916	3.25787	0.00158522	0.178401	-1.24073	2.39189
IRX1	-0.716042	2.97257	-3.2563	0.00159306	0.178401	-1.24097	0.608765
STK10	-0.406294	5.53465	-3.25558	0.00159664	0.178401	-1.35209	0.754559
ZNF83	0.663744	4.45472	3.25382	0.0016055	0.178401	-1.33475	1.58419
CEACAM19	0.976852	1.08269	3.24942	0.00162787	0.178573	-1.25173	1.96817
ATXN7L1	-0.507626	3.18399	-3.24884	0.00163085	0.178573	-1.26841	0.703379
DAB2IP	-0.419821	6.2584	-3.24279	0.00166215	0.180195	-1.3932	0.747517
SLIRP	0.658593	4.03619	3.24134	0.00166969	0.180195	-1.34286	1.57854
BTBD9	-0.434806	4.50009	-3.23595	0.00169817	0.180986	-1.36429	0.739793
DNAJC14	-0.640526	3.84249	-3.23441	0.00170638	0.180986	-1.32385	0.641479
MINDY1	-0.413909	3.5446	-3.23216	0.00171846	0.180986	-1.34498	0.750587
EEF1E1	0.579227	2.0666	3.23089	0.00172529	0.180986	-1.27878	1.49405
TMEM104	-0.588455	5.07527	-3.22788	0.00174164	0.181433	-1.41518	0.665055
PIP5K1C	-0.333485	6.82037	-3.22257	0.00177079	0.183197	-1.43702	0.793617
GALNS	-0.320796	5.66954	-3.22003	0.00178488	0.18339	-1.46031	0.800628
CNTNAP1	-0.485191	6.3283	-3.21645	0.00180494	0.183908	-1.47036	0.714402
PAN3	0.388506	4.93465	3.21477	0.00181443	0.183908	-1.4484	1.30904
FASTKD3	0.425506	2.30924	3.2102	0.0018405	0.184294	-1.33303	1.34304
RAB30-AS1	0.67809	0.62697	3.20977	0.00184293	0.184294	-1.40217	1.60002
HNRNPUL1	-0.231926	7.85665	-3.20575	0.00186617	0.184294	-1.43884	0.851498
SH3PXD2B	-0.453276	7.35288	-3.2055	0.0018676	0.184294	-1.47003	0.730382
MEF2D	-0.425659	6.32808	-3.20218	0.00188704	0.184294	-1.50943	0.744499
DNAJC5	-0.318504	6.39486	-3.19996	0.00190009	0.184294	-1.51405	0.801901
MED12	-0.400396	5.56762	-3.19677	0.00191908	0.184294	-1.52211	0.75765
WDR61	0.309283	4.63568	3.19455	0.00193236	0.184294	-1.50165	1.23909
OPHN1	-0.590201	3.40468	-3.19338	0.00193939	0.184294	-1.41509	0.664251
DDB1	-0.397946	8.32631	-3.19039	0.00195745	0.184294	-1.48111	0.758938
CYP2R1	0.61626	1.44952	3.18857	0.00196857	0.184294	-1.40111	1.5329
ELF4	-0.417587	5.47692	-3.1879	0.00197264	0.184294	-1.54136	0.748676
PIGT	-0.390922	7.67244	-3.1869	0.0019788	0.184294	-1.49885	0.762642
C6orf163	1.51571	-2.35958	3.18174	0.0020107	0.184294	-2.01681	2.8594
INTS5	-0.325576	4.44397	-3.18019	0.00202037	0.184294	-1.5188	0.79798
SAMD4B	-0.324604	7.17628	-3.17598	0.00204688	0.184294	-1.55431	0.798518
VPS29	0.432643	5.38155	3.17532	0.00205107	0.184294	-1.57914	1.3497
MAPKAPK2	-0.255108	7.10185	-3.17461	0.00205558	0.184294	-1.56671	0.837925
CCDC146	1.02689	0.726464	3.17321	0.0020645	0.184294	-1.48194	2.03763
ZNF300	0.513656	2.62389	3.17176	0.00207378	0.184294	-1.44395	1.42766
SNHG3	0.780317	3.14329	3.16973	0.00208682	0.184294	-1.48934	1.71751
CLSTN3	0.80417	3.54209	3.16947	0.00208853	0.184294	-1.5251	1.74614
MALSU1	0.394299	3.93087	3.16257	0.0021335	0.186123	-1.55661	1.3143
ZNF502	0.359083	2.21606	3.16249	0.00213407	0.186123	-1.45775	1.28261
KSR1	-0.459495	3.50603	-3.15537	0.00218143	0.188079	-1.54246	0.727241
ZNF432	0.661543	3.0969	3.15115	0.00220996	0.188079	-1.5147	1.58177
DLL4	1.96197	-3.21887	3.15097	0.00221121	0.188079	-2.11315	3.89593
ACAP3	0.499592	5.1972	3.15078	0.00221245	0.188079	-1.63755	1.41381
TNRC18	-0.433274	7.38951	-3.14866	0.00222698	0.188079	-1.62504	0.740579
ROPN1L	-1.66352	-2.31907	-3.14662	0.00224098	0.188079	-2.06056	0.315668
FRRS1	-0.83369	2.25762	-3.14614	0.00224427	0.188079	-1.49697	0.561092
SIK3	-0.424964	5.25625	-3.13642	0.00231232	0.190445	-1.67645	0.744857
KHSRP	-0.230245	7.4238	-3.13352	0.00233302	0.190445	-1.65829	0.85249
LOC101930085	-0.440732	3.36445	-3.1313	0.00234896	0.190445	-1.6005	0.736761
AKR7A3	1.55267	-1.72274	3.13023	0.00235669	0.190445	-2.0553	2.93359
POLR2A	-0.503522	7.64255	-3.12736	0.00237752	0.190445	-1.67566	0.705383
KAT7	-0.305514	4.94413	-3.12709	0.00237945	0.190445	-1.69966	0.809154
SNRPA1	0.540653	3.48945	3.1227	0.00241166	0.190445	-1.60092	1.45463
LIG3	-0.413664	3.88448	-3.12256	0.00241271	0.190445	-1.6318	0.750714
IMMP2L	0.406523	2.24123	3.11352	0.00248031	0.190445	-1.58352	1.32549
PRDX3	0.250162	6.7973	3.1119	0.00249261	0.190445	-1.73594	1.18934
KIFC2	0.73697	2.48146	3.1116	0.00249491	0.190445	-1.59792	1.66667
ZBTB4	-0.296845	7.49677	-3.11048	0.00250344	0.190445	-1.71403	0.814031
CALML4	1.6517	-1.88957	3.11044	0.00250372	0.190445	-2.31783	3.14203
ENOSF1	0.557212	4.12933	3.10804	0.00252215	0.190445	-1.70994	1.47142
ECE1	-0.507463	7.70903	-3.10755	0.00252595	0.190445	-1.73227	0.703458
PEX26	-0.225775	5.55171	-3.10738	0.00252726	0.190445	-1.76726	0.855136
BICRA	-0.338928	3.84059	-3.10701	0.00253012	0.190445	-1.70758	0.790629
PSMC6	0.248132	5.33571	3.10566	0.00254054	0.190445	-1.75987	1.18767
ENTPD3-AS1	0.775018	0.0756971	3.10554	0.00254148	0.190445	-1.72053	1.71121
HIC2	-0.555826	2.01584	-3.10515	0.00254448	0.190445	-1.61131	0.680267
TAZ	0.488148	3.70204	3.10396	0.00255374	0.190445	-1.70088	1.40264
TPRKB	0.448351	3.4009	3.10109	0.00257618	0.190445	-1.67656	1.36448
DAG1	-0.662317	7.1717	-3.0997	0.00258711	0.190445	-1.77678	0.631863
ZC3H18	-0.253187	5.44975	-3.09882	0.00259406	0.190445	-1.79157	0.839041
C19orf44	-0.455314	1.99757	-3.09722	0.00260668	0.190445	-1.62825	0.729351
RPA3	0.591013	3.12475	3.09516	0.0026231	0.190445	-1.66562	1.5063
ULK3	0.585795	3.62303	3.09501	0.00262433	0.190445	-1.71498	1.50087
M6PR	-0.492764	5.80604	-3.09317	0.00263907	0.190445	-1.80952	0.710662
RPS27A	0.500608	7.49601	3.09297	0.00264066	0.190445	-1.79418	1.41481
ZNF226	0.415613	3.55885	3.08996	0.00266489	0.191273	-1.72198	1.33386
YJEFN3	1.33849	-0.379192	3.08426	0.00271142	0.1917	-1.84876	2.52886
KDM4A	-0.448856	5.30419	-3.084	0.00271362	0.1917	-1.82265	0.732624
AK6	0.425021	4.0282	3.08333	0.00271915	0.1917	-1.77997	1.34259
NIPSNAP3A	0.367928	4.16083	3.08299	0.00272195	0.1917	-1.77763	1.2905
SIRT7	0.533807	3.21004	3.08011	0.00274578	0.192474	-1.72034	1.44774
HSPE1	0.694831	3.04105	3.07698	0.00277204	0.192531	-1.69487	1.61869
ASIC3	1.06767	-0.583138	3.07661	0.0027751	0.192531	-1.86519	2.09604
ERVK3-1	0.613038	1.45464	3.07477	0.00279061	0.192531	-1.68768	1.52948
SEPT6	-0.268032	4.81605	-3.07391	0.00279793	0.192531	-1.85213	0.830451
C15orf39	-0.45167	5.07115	-3.06531	0.00287171	0.195236	-1.85245	0.731196
PAXBP1	0.734812	3.9602	3.06482	0.00287591	0.195236	-1.79682	1.66418
NDUFAB1	0.474605	4.52972	3.06371	0.00288559	0.195236	-1.85197	1.38954
ACO2	-0.312277	5.51487	-3.06328	0.0028893	0.195236	-1.88443	0.80537
ADGRA2	-0.624635	8.34995	-3.0605	0.00291375	0.195502	-1.82099	0.648584
MRPL33	0.45229	4.59002	3.05987	0.0029193	0.195502	-1.87235	1.36821
SMIM26	0.573765	3.2944	3.05708	0.00294392	0.196274	-1.8117	1.4884
AKT2	-0.201442	7.06601	-3.05342	0.00297666	0.197579	-1.88869	0.869681
LYPLAL1	0.454384	3.40841	3.05182	0.00299099	0.197656	-1.8366	1.3702
PPP1R26	-0.331285	3.63411	-3.04933	0.00301351	0.198239	-1.84776	0.794828
PCDHB2	-0.624586	1.56919	-3.04781	0.00302737	0.198239	-1.76787	0.648606
RBM5	0.515575	5.56398	3.04608	0.00304319	0.198239	-1.92971	1.42956
CAPRIN1	-0.279409	8.30645	-3.04505	0.00305268	0.198239	-1.85593	0.823929
TRAPPC9	-0.384016	4.5219	-3.04299	0.0030716	0.198608	-1.90981	0.766301
ZER1	-0.291567	6.17067	-3.0372	0.00312555	0.199693	-1.95694	0.817014
EXOSC8	0.472411	3.80103	3.03715	0.003126	0.199693	-1.87237	1.38743
ZNF69	0.499397	1.29019	3.03691	0.00312832	0.199693	-1.77847	1.41362
KIAA0556	-0.335654	4.60809	-3.03294	0.00316578	0.201228	-1.92872	0.792425
PSMA1	0.463335	4.28868	3.02792	0.00321386	0.203056	-1.93269	1.37873
PCDHGC3	-1.09589	6.42826	-3.02712	0.0032216	0.203056	-1.98288	0.467849
ARGLU1	0.655286	5.15412	3.02249	0.00326656	0.205028	-1.97797	1.57493
TYW5	0.329854	2.62113	3.01713	0.00331945	0.206408	-1.83877	1.25689
CEP95	0.483885	4.13868	3.0123	0.00336773	0.206408	-1.9697	1.3985
CAMSAP1	-0.395149	4.80049	-3.01077	0.0033831	0.206408	-1.98923	0.760411
NBPF8	0.724526	1.91877	3.01008	0.00339008	0.206408	-1.83698	1.65236
DUT	0.450571	5.38986	3.00941	0.00339688	0.206408	-2.02569	1.36658
NABP1	0.627588	5.4446	3.00888	0.00340223	0.206408	-2.02612	1.54498
CASTOR2	-0.702163	1.32137	-3.00866	0.00340449	0.206408	-1.89799	0.61465
ANKRD10	0.769145	4.75152	3.00809	0.00341033	0.206408	-2.01234	1.70426
ZNF469	-0.590441	4.93034	-3.00789	0.00341238	0.206408	-2.00964	0.66414
NDUFAF6	0.363289	3.04304	3.00238	0.00346885	0.207336	-1.91291	1.28636
ACTN4	-0.44014	8.3298	-3.00235	0.00346922	0.207336	-1.97399	0.737063
ZFYVE1	-0.421115	5.29361	-3.00037	0.00348971	0.207336	-2.04894	0.746847
NUB1	-0.266327	5.77714	-3.00017	0.0034918	0.207336	-2.05729	0.831434
RPS27	0.504096	8.08173	2.99798	0.00351471	0.207336	-2.00998	1.41823
SARM1	-0.500439	2.18507	-2.99721	0.00352279	0.207336	-1.86732	0.706892
MAPK8IP1	-0.408597	3.1289	-2.99694	0.00352561	0.207336	-1.9161	0.753355
TRIM24	-0.265927	4.10754	-2.99158	0.00358227	0.207336	-2.01551	0.831664
CCDC14	0.680708	4.72106	2.99073	0.00359137	0.207336	-2.05631	1.60293
KRT10	0.531985	4.18162	2.98981	0.00360116	0.207336	-2.02884	1.44592
LOC101929240	1.60139	0.599643	2.98918	0.00360789	0.207336	-1.91189	3.03436
PFDN4	0.473465	4.65101	2.9874	0.00362708	0.207336	-2.06014	1.38844
CRLS1	0.308024	4.73831	2.98471	0.00365616	0.207336	-2.0674	1.23801
MAN2B2	-0.353755	7.22646	-2.98451	0.00365834	0.207336	-2.06648	0.782545
ADD1	-0.293473	8.16385	-2.98226	0.00368292	0.207336	-2.03202	0.815935
JADE2	-0.457932	5.21719	-2.97773	0.0037327	0.207336	-2.10283	0.728029
SMAP1	-0.446369	3.44736	-2.97722	0.00373838	0.207336	-1.98942	0.733887
DCTN6	0.399232	4.15716	2.97697	0.00374111	0.207336	-2.06741	1.31881
CCNL2	1.12836	5.70044	2.97627	0.00374894	0.207336	-2.10618	2.1861
ADCY3	-0.794619	5.38728	-2.97528	0.00375986	0.207336	-2.09343	0.576495
ZNF75A	0.427449	3.0503	2.97249	0.00379115	0.207336	-1.994	1.34485
EXOC6B	-0.34494	5.55835	-2.97227	0.00379357	0.207336	-2.1288	0.787341
KRTCAP2	0.865611	1.31501	2.97022	0.00381671	0.207336	-1.94876	1.82211
NPHP3	0.65476	2.82156	2.96977	0.00382177	0.207336	-1.96272	1.57435
RAI1	-0.438435	5.28173	-2.96894	0.00383117	0.207336	-2.13034	0.737934
CASKIN2	-0.350484	4.0827	-2.96855	0.0038356	0.207336	-2.08339	0.784321
ZNF662	0.766048	1.13738	2.96772	0.00384498	0.207336	-1.9617	1.70061
S100A2	0.733579	0.571841	2.96575	0.0038675	0.207336	-2.02298	1.66276
CSAD	1.1033	2.0329	2.96439	0.00388311	0.207336	-1.94771	2.14845
LPCAT3	-0.790384	3.27157	-2.95921	0.003943	0.207336	-2.01204	0.57819
NPIPA1	0.898208	1.49331	2.95872	0.0039487	0.207336	-1.96053	1.86375
MAN2B1	-0.335427	6.76373	-2.95617	0.00397845	0.207336	-2.15841	0.79255
SMARCC2	-0.42086	6.17622	-2.95494	0.003993	0.207336	-2.17522	0.746979
SIK2	-0.376306	5.75536	-2.9526	0.00402062	0.207336	-2.1792	0.770408
CCDC189	1.19606	-1.80916	2.95238	0.00402319	0.207336	-2.43879	2.29113
SIRPA	-0.313087	6.90452	-2.95114	0.00403797	0.207336	-2.16496	0.804917
THRA	-0.320494	5.8354	-2.95059	0.00404447	0.207336	-2.18722	0.800795
ZNF493	0.583012	1.93901	2.94965	0.0040557	0.207336	-1.98758	1.49797
MED29	-0.235026	5.8425	-2.94939	0.00405879	0.207336	-2.18991	0.849669
DLGAP4	-0.269274	6.90089	-2.9485	0.00406945	0.207336	-2.17157	0.829737
ZNF44	0.481199	2.38733	2.948	0.00407554	0.207336	-2.00203	1.3959
GLRX2	0.499724	3.09787	2.94795	0.00407612	0.207336	-2.0599	1.41394
UQCRHL	1.13396	-0.246469	2.94745	0.0040821	0.207336	-2.29656	2.1946
CFAP69	0.582211	2.67329	2.94604	0.00409908	0.207336	-2.00761	1.49714
HPX	1.56281	-2.2786	2.94414	0.00412212	0.207336	-2.44517	2.95429
AP2B1	-0.44626	8.14517	-2.94171	0.0041516	0.207336	-2.14774	0.733943
FBXL13	1.53056	-2.12909	2.93962	0.00417727	0.207336	-2.66892	2.88898
WNT2B	0.733861	-0.0415314	2.93898	0.00418513	0.207336	-2.08351	1.66308
KLHL30	-1.73563	-3.35418	-2.93818	0.00419491	0.207336	-2.59869	0.300278
RNF150	-0.746804	4.06839	-2.93815	0.0041953	0.207336	-2.11775	0.595922
GABBR1	0.9454	3.15094	2.93679	0.00421208	0.207336	-2.07836	1.92572
C10orf88	0.330511	3.13996	2.93581	0.00422433	0.207336	-2.07061	1.25746
JPX	0.393289	3.60488	2.93544	0.00422886	0.207336	-2.1246	1.31338
DPY19L2	1.14743	-0.92078	2.93531	0.00423047	0.207336	-2.17498	2.21519
ACOXL	-1.44454	-2.34172	-2.93406	0.00424606	0.207336	-2.51887	0.367408
FBXO34	-0.324415	4.37668	-2.9338	0.00424928	0.207336	-2.18131	0.798622
CLEC4A	1.29712	-2.15719	2.93199	0.00427187	0.207336	-2.40776	2.45738
LCAT	0.963082	2.5736	2.93049	0.0042908	0.207336	-2.05531	1.94947
ACLY	-0.301278	7.84623	-2.92887	0.00431124	0.207336	-2.18507	0.811533
MAP1A	-0.48602	8.2003	-2.92799	0.00432233	0.207336	-2.17868	0.713992
ELOC	0.431961	5.09953	2.92673	0.00433835	0.207336	-2.23388	1.34907
AIMP1	0.2688	5.77437	2.92465	0.00436486	0.207336	-2.25184	1.20481
OGDH	-0.346507	6.46268	-2.92302	0.0043858	0.207336	-2.25381	0.786486
ARHGAP23	-0.322649	7.27565	-2.92277	0.00438896	0.207336	-2.22343	0.7996
LOC100132215	1.12456	-0.863772	2.92175	0.00440212	0.207336	-2.2758	2.18036
HUNK	-0.717394	3.67069	-2.92121	0.00440904	0.207336	-2.12331	0.608195
RNF216	-0.280885	6.09078	-2.92055	0.00441755	0.207336	-2.26498	0.823086
LPAR2	0.817029	0.63336	2.91874	0.00444106	0.207336	-2.06242	1.76177
NFIX	-0.435662	9.24477	-2.91816	0.00444861	0.207336	-2.13616	0.739354
DMTF1	0.681283	4.79024	2.91735	0.00445909	0.207336	-2.2456	1.60357
QTRT1	0.482169	4.1424	2.91328	0.00451248	0.207336	-2.22616	1.39684
RAPGEF1	-0.368531	6.67745	-2.91041	0.00455056	0.207336	-2.28348	0.774571
TMEM127	-0.352616	6.84167	-2.90853	0.00457548	0.207336	-2.2811	0.783162
CENPT	0.560018	4.22214	2.90586	0.00461132	0.207336	-2.23611	1.47429
GPAT4	-0.339071	6.06483	-2.9056	0.00461476	0.207336	-2.3042	0.79055
MRPS36	0.41103	3.51711	2.9052	0.00462024	0.207336	-2.20004	1.32963
ACTR10	0.223786	6.10528	2.90469	0.00462715	0.207336	-2.30146	1.16779
ZDHHC5	-0.352719	7.07733	-2.90315	0.00464787	0.207336	-2.29038	0.783107
PTGFRN	-0.51524	6.83085	-2.90183	0.00466585	0.207336	-2.3077	0.699677
B3GNT9	-0.318562	5.5099	-2.9012	0.00467443	0.207336	-2.31364	0.801869
NIT2	0.361756	4.78918	2.90067	0.00468164	0.207336	-2.29707	1.28499
COMMD6	0.42845	5.65867	2.90044	0.00468474	0.207336	-2.31186	1.34579
CHCHD1	0.517372	3.95609	2.90015	0.00468869	0.207336	-2.24876	1.43135
CLEC16A	-0.343122	4.60812	-2.89871	0.00470847	0.207336	-2.28936	0.788333
PITPNM1	-0.353458	5.04568	-2.8962	0.00474299	0.207336	-2.30742	0.782706
CMTM1	-0.846441	0.361247	-2.89552	0.0047524	0.207336	-2.17403	0.556155
TEX2	-0.47358	6.10017	-2.89446	0.00476702	0.207336	-2.33254	0.720175
ZMAT1	1.64477	-1.21102	2.89374	0.00477701	0.207336	-2.41621	3.12699
IDO1	-1.54298	-4.31012	-2.89343	0.00478138	0.207336	-2.73683	0.343177
GJA3	-0.547415	1.50504	-2.89318	0.00478484	0.207336	-2.11459	0.684245
PROCA1	0.844982	-0.330544	2.89306	0.00478651	0.207336	-2.27522	1.79624
POLR2K	0.376191	4.91397	2.89265	0.00479214	0.207336	-2.32201	1.29791
PPM1F	-0.281251	5.53919	-2.89263	0.00479254	0.207336	-2.3337	0.822877
MPP3	1.17996	1.45974	2.89223	0.00479812	0.207336	-2.13078	2.26571
ANKRD36B	1.07094	-0.510442	2.8921	0.00479984	0.207336	-2.19177	2.10081
KIAA0100	-0.469723	7.57865	-2.8916	0.00480687	0.207336	-2.30524	0.722103
TXNDC9	0.323146	4.78311	2.89128	0.00481133	0.207336	-2.30726	1.25106
FBRS	-0.236072	5.97463	-2.89005	0.00482862	0.207336	-2.34337	0.849054
LINC00304	1.92896	-2.1081	2.88903	0.00484287	0.207336	-2.64437	3.8078
GTF3C1	-0.435046	6.67563	-2.889	0.00484327	0.207336	-2.33933	0.73967
RAB11FIP5	-0.310721	6.50873	-2.88896	0.0048439	0.207336	-2.3423	0.806239
PDE7A	0.376528	3.936	2.88884	0.00484555	0.207336	-2.26395	1.29821
SAP130	-0.28057	5.00008	-2.88346	0.00492181	0.207336	-2.34833	0.823266
LINC00894	1.58576	-1.68541	2.88345	0.00492194	0.207336	-2.44124	3.00165
GNA12	-0.264515	6.64764	-2.88126	0.00495334	0.207336	-2.35852	0.832479
PPIH	0.432903	3.04795	2.88107	0.00495614	0.207336	-2.23299	1.34995
SELENOK	0.485839	4.61046	2.88079	0.00496012	0.207336	-2.32816	1.4004
NSUN5P1	0.989327	0.944668	2.87839	0.00499476	0.207336	-2.14918	1.98526
POM121C	-0.32293	4.33132	-2.87796	0.00500096	0.207336	-2.30493	0.799445
SLCO4C1	-1.70888	-3.85417	-2.87771	0.0050046	0.207336	-2.84849	0.305898
PREP	-0.195325	5.27586	-2.8764	0.00502371	0.207336	-2.37007	0.873376
PCDHGA12	-1.08117	4.85383	-2.8761	0.00502803	0.207336	-2.29056	0.472644
PABPC1L	1.28916	1.79489	2.87528	0.00504001	0.207336	-2.16044	2.44386
BACE1	-0.524906	7.21236	-2.87223	0.00508467	0.207336	-2.36899	0.695004
DNM2	-0.22246	6.56867	-2.87035	0.00511246	0.207336	-2.38455	0.857102
KAT6A	-0.589756	5.93536	-2.86858	0.00513862	0.207336	-2.39629	0.664455
FNBP1	-0.281282	6.11449	-2.86639	0.00517135	0.207336	-2.40174	0.82286
SEMA6C	-0.462727	2.78979	-2.86551	0.00518449	0.207336	-2.23861	0.725613
INHA	1.53692	-2.30416	2.86546	0.00518517	0.207336	-2.55467	2.90175
EXOC7	-0.434899	6.18536	-2.86428	0.00520292	0.207336	-2.40973	0.739745
ERBB2	-0.427156	6.20078	-2.86165	0.00524266	0.207336	-2.41513	0.743727
CCNH	0.280414	4.28831	2.86111	0.00525075	0.207336	-2.36266	1.21454
KRBA2	-1.41661	-2.06707	-2.86104	0.00525183	0.207336	-2.60856	0.37459
PCDHGA4	-1.03136	2.9415	-2.86091	0.00525376	0.207336	-2.20225	0.489247
DNAAF5	-0.213199	4.97124	-2.85974	0.00527151	0.207336	-2.40837	0.862622
PTBP2	0.889552	3.21134	2.85918	0.00528017	0.207336	-2.25781	1.8526
ZDHHC9	-0.297103	6.48976	-2.85873	0.005287	0.207336	-2.42057	0.813885
MDM4	0.573437	3.98358	2.85835	0.00529272	0.207336	-2.35181	1.48806
KCTD2	-0.300842	5.30317	-2.85793	0.00529913	0.207336	-2.41804	0.811778
SNX33	-0.283968	6.34177	-2.85665	0.00531873	0.207336	-2.41988	0.821329
RPL34	0.530233	8.03165	2.85624	0.00532502	0.207336	-2.33353	1.44416
MIAT	1.8604	-0.634005	2.85603	0.0053283	0.207336	-2.60857	3.63109
PTPN23	-0.274994	6.45311	-2.85413	0.00535757	0.207336	-2.42489	0.826454
TTC21A	0.747208	1.30086	2.85382	0.00536235	0.207336	-2.20519	1.67854
COX6C	0.496376	5.43325	2.85374	0.00536351	0.207336	-2.43031	1.41067
LASP1	-0.266439	8.44908	-2.85205	0.00538973	0.207336	-2.34737	0.831369
BCORL1	-0.552732	3.84832	-2.85132	0.00540106	0.207336	-2.35198	0.681728
AARSD1	1.46985	-0.949253	2.85106	0.00540516	0.207336	-2.47114	2.76993
PRPF8	-0.377624	8.22946	-2.85018	0.00541886	0.207336	-2.37319	0.769704
PPP2R5D	-0.247515	5.61977	-2.85014	0.00541954	0.207336	-2.44471	0.842346
ANKRD36	0.955609	0.46389	2.84922	0.00543393	0.207336	-2.2526	1.9394
SBF1	-0.289985	6.90968	-2.84883	0.00543997	0.207336	-2.42844	0.817911
NDUFA4	0.401762	6.157	2.84855	0.0054444	0.207336	-2.4429	1.32112
GPR78	1.89062	-3.10644	2.84709	0.00546723	0.207336	-2.80347	3.70795
WFDC21P	0.880478	-0.0244224	2.84457	0.00550711	0.207336	-2.34372	1.84099
MR1	-0.467574	5.45452	-2.84437	0.0055102	0.207336	-2.45451	0.72318
RELL1	-0.819946	2.22206	-2.84426	0.00551196	0.207336	-2.22735	0.566463
FAM104A	-0.309975	4.13445	-2.84405	0.00551536	0.207336	-2.405	0.806655
COQ3	0.440762	1.83542	2.84336	0.00552624	0.207336	-2.23231	1.35732
TRIM67	-1.56697	-2.66921	-2.84321	0.00552857	0.207336	-2.69253	0.337517
MSL2	-0.345623	4.50104	-2.84132	0.00555866	0.207336	-2.40206	0.786968
ZNF646	-0.355651	4.54091	-2.84088	0.0055658	0.207336	-2.41632	0.781517
ALKBH2	0.378791	2.96316	2.8398	0.00558303	0.207336	-2.33243	1.30025
SLC16A13	-0.627599	0.594315	-2.83702	0.0056278	0.207336	-2.25076	0.647253
MAMDC4	0.850289	1.0504	2.83607	0.00564321	0.207336	-2.25569	1.80286
TAF11	0.324509	3.72991	2.83588	0.0056463	0.207336	-2.38746	1.25224
PCBP1	-0.237461	6.73735	-2.83586	0.00564663	0.207336	-2.45781	0.848237
ABL1	-0.304251	7.94705	-2.8358	0.00564753	0.207336	-2.42105	0.809863
STIM1	-0.438033	5.51008	-2.83559	0.00565101	0.207336	-2.47777	0.73814
LRP5	-0.473639	5.91236	-2.83556	0.00565149	0.207336	-2.48227	0.720146
TNFRSF8	-1.9965	-4.2079	-2.83397	0.00567731	0.207336	-3.10595	0.250608
PSKH1	-0.307364	5.36477	-2.83377	0.00568046	0.207336	-2.48025	0.808117
HID1	2.24509	-3.50549	2.83376	0.00568062	0.207336	-3.03396	4.74065
NCSTN	-0.305072	7.38313	-2.83137	0.00571978	0.208009	-2.45939	0.809402
TOB2	-0.408895	6.19026	-2.83094	0.0057268	0.208009	-2.49299	0.7532
TTYH3	-0.335143	7.86042	-2.82961	0.00574864	0.208298	-2.43876	0.792706
ZSWIM8	-0.275535	5.98043	-2.82825	0.00577103	0.2084	-2.50076	0.826144
CENPBD1P1	-0.258431	5.17018	-2.82776	0.00577924	0.2084	-2.48865	0.835997
GOLGA8A	1.52114	1.49772	2.82415	0.00583917	0.208795	-2.28036	2.87017
MIR503HG	0.968939	2.34413	2.82221	0.0058717	0.208795	-2.30764	1.9574
ZNF224	0.594292	2.66588	2.82037	0.00590274	0.208795	-2.32807	1.50973
SNX29	-0.422245	6.48016	-2.81929	0.00592097	0.208795	-2.52106	0.746263
CUX1	-0.228413	6.55889	-2.81853	0.00593381	0.208795	-2.5141	0.853573
HOXA11-AS	0.679472	0.511005	2.81822	0.00593912	0.208795	-2.29519	1.60155
LINC01534	1.3861	-1.55844	2.817	0.00595978	0.208795	-2.71619	2.61372
GRB2	-0.204628	6.55616	-2.81619	0.0059737	0.208795	-2.52243	0.867763
HOTAIRM1	1.11982	-0.568413	2.81617	0.00597394	0.208795	-2.50837	2.1732
SREK1	0.424447	5.67198	2.81457	0.00600141	0.208795	-2.52964	1.34206
FNTA	0.327028	5.25267	2.81326	0.00602385	0.208795	-2.53111	1.25443
CLHC1	0.69151	0.60728	2.81193	0.00604668	0.208795	-2.31527	1.61497
PHF8	-0.321519	4.33343	-2.81088	0.0060649	0.208795	-2.47917	0.800227
LINC00174	0.820722	0.39663	2.81083	0.00606581	0.208795	-2.31119	1.76629
PCGF6	0.321194	3.53018	2.81052	0.00607114	0.208795	-2.42456	1.24936
PCDHGB4	-0.903977	2.70536	-2.80938	0.00609086	0.208795	-2.31825	0.534411
MARCH1	1.35347	-0.598633	2.80876	0.00610157	0.208795	-2.50676	2.55526
GRPR	-1.25732	-2.14531	-2.80781	0.00611815	0.208795	-2.48745	0.41832
IMPA1	0.321442	3.87509	2.80706	0.00613137	0.208795	-2.46623	1.24958
RAB3D	-0.428279	2.48028	-2.80704	0.00613172	0.208795	-2.34199	0.743148
AP2A2	-0.289131	6.61899	-2.80417	0.00618198	0.208795	-2.54986	0.818395
ZNF687	-0.32523	4.63394	-2.80349	0.00619405	0.208795	-2.52218	0.798171
MIR4534	0.597492	1.12899	2.80243	0.00621268	0.208795	-2.322	1.51308
ADCY9	-0.443297	6.41089	-2.80016	0.00625291	0.208795	-2.56881	0.735452
MIR3681HG	1.59307	-2.74703	2.79941	0.00626637	0.208795	-2.80915	3.0169
RPAIN	0.420908	3.38028	2.79937	0.00626693	0.208795	-2.46525	1.33877
USP22	-0.433317	7.42586	-2.79868	0.00627937	0.208795	-2.53913	0.740557
ZNF296	1.25779	-1.64719	2.79828	0.00628646	0.208795	-2.64572	2.39128
MOB3A	-0.233067	6.14533	-2.79812	0.00628927	0.208795	-2.57102	0.850824
SDHAF2	0.525565	2.74367	2.79793	0.00629274	0.208795	-2.38997	1.4395
TM9SF4	-0.340039	6.60423	-2.79789	0.00629338	0.208795	-2.56923	0.79002
C1orf228	1.18065	-0.632616	2.79756	0.00629927	0.208795	-2.49319	2.26678
KIAA1614	-0.388015	3.40831	-2.79749	0.00630054	0.208795	-2.45985	0.76418
PCDHGA3	-1.06275	1.49105	-2.79515	0.00634269	0.208795	-2.34262	0.478718
FGFR1	-0.351988	8.29754	-2.79463	0.00635206	0.208795	-2.50297	0.783504
TREX2	1.53291	-2.2157	2.79059	0.00642526	0.208795	-2.71512	2.89369
PDGFRB	-0.463813	9.97819	-2.79027	0.00643124	0.208795	-2.43298	0.725068
COG2	-0.198615	4.39609	-2.79002	0.00643569	0.208795	-2.54946	0.871387
NPEPL1	0.552981	2.52821	2.78986	0.00643872	0.208795	-2.40572	1.46711
LSM5	0.374595	4.13678	2.78973	0.00644113	0.208795	-2.53534	1.29648
CLSTN1	-0.415331	7.63238	-2.78749	0.00648204	0.208795	-2.55713	0.749847
TCF20	-0.427518	5.34308	-2.78744	0.00648296	0.208795	-2.59101	0.74354
EXOSC7	0.367589	4.04366	2.78735	0.00648468	0.208795	-2.52641	1.29019
ULBP3	-0.981179	0.0150061	-2.78726	0.00648642	0.208795	-2.51006	0.506566
ZKSCAN5	-0.244219	4.12241	-2.78694	0.00649224	0.208795	-2.53816	0.844273
AP2A1	-0.268543	7.58218	-2.78647	0.0065009	0.208795	-2.55028	0.830157
NUMA1	-0.378652	7.21996	-2.7859	0.00651137	0.208795	-2.56951	0.769156
ZMIZ1	-0.435722	7.65747	-2.78558	0.00651732	0.208795	-2.55829	0.739324
MRPL58	0.321833	3.5317	2.78438	0.00653955	0.208795	-2.51283	1.24992
ARHGEF11	-0.354843	6.22859	-2.78437	0.00653968	0.208795	-2.60829	0.781955
POMZP3	0.633806	0.911992	2.78408	0.00654513	0.208795	-2.40061	1.55165
TGM1	1.28514	-1.47522	2.78369	0.00655228	0.208795	-2.57136	2.43706
ANKLE1	1.35199	-1.93777	2.78191	0.0065855	0.208795	-2.68621	2.55264
LRFN3	-0.396676	4.28192	-2.77992	0.00662269	0.208795	-2.56774	0.759606
ZNF239	0.45222	1.74023	2.77874	0.00664487	0.208795	-2.38048	1.36814
INE1	1.11532	-0.920574	2.7787	0.00664563	0.208795	-2.51172	2.16643
SYNC	-0.396058	5.28916	-2.77851	0.00664908	0.208795	-2.6165	0.759932
WBP11	-0.227661	5.64254	-2.7783	0.00665317	0.208795	-2.62223	0.854019
ST20	0.697624	-0.346836	2.77763	0.00666571	0.208795	-2.43573	1.62183
SERPINI1	1.02239	0.261657	2.77706	0.00667647	0.208795	-2.60286	2.03128
ABCA11P	0.875252	-0.960046	2.77506	0.00671442	0.208795	-2.52576	1.83433
DGKB	-1.46033	-2.9861	-2.77498	0.00671597	0.208795	-2.83081	0.36341
PSMA3-AS1	0.551779	4.26791	2.77405	0.00673362	0.208795	-2.57252	1.46589
PYGB	-0.333653	6.83524	-2.7739	0.00673633	0.208795	-2.62059	0.793525
METTL5	0.379601	4.04954	2.77384	0.00673749	0.208795	-2.58156	1.30098
PRRC2B	-0.688669	7.06696	-2.77379	0.00673847	0.208795	-2.62722	0.620426
C5orf56	0.470947	1.40696	2.77324	0.00674896	0.208795	-2.39458	1.38602
PHF2	-0.301451	5.69697	-2.77298	0.00675398	0.208795	-2.63794	0.811436
SLC9A5	0.641729	1.93853	2.77287	0.00675607	0.208795	-2.39395	1.5602
MZF1	0.481098	3.18357	2.77243	0.00676451	0.208795	-2.49936	1.39581
ALX1	-1.23236	-1.60166	-2.7714	0.00678418	0.208972	-2.58305	0.42562
CMC2	0.444581	3.5331	2.76812	0.00684735	0.210486	-2.54233	1.36092
UNC13B	-0.346429	5.49356	-2.76703	0.00686843	0.210702	-2.64169	0.786528
CCDC58	0.386019	2.69402	2.76526	0.00690277	0.211078	-2.47217	1.30678
STAU1	-0.207772	7.23125	-2.76296	0.00694766	0.211078	-2.62725	0.865873
APBB3	0.729221	2.66932	2.7628	0.00695081	0.211078	-2.47054	1.65774
SUFU	-0.386409	4.43738	-2.76196	0.00696735	0.211078	-2.62651	0.765032
BRF2	-0.460777	2.45917	-2.76178	0.00697079	0.211078	-2.43934	0.726595
STK24	-0.391043	5.78625	-2.76137	0.00697893	0.211078	-2.66438	0.762578
VIM-AS1	0.687145	-0.171962	2.76053	0.00699556	0.211078	-2.5121	1.61009
EXOC4	-0.356204	6.48128	-2.75972	0.00701144	0.211078	-2.66659	0.781217
TTC28	-0.381867	6.49393	-2.7597	0.00701184	0.211078	-2.66697	0.767444
ANXA9	-0.564286	0.320221	-2.75922	0.0070214	0.211078	-2.44406	0.67629
POLR3GL	0.402654	3.3789	2.75597	0.00708595	0.212593	-2.55155	1.32194
TSHZ1	-0.394051	5.17805	-2.75471	0.00711108	0.212846	-2.67867	0.76099
RRBP1	-0.387403	8.83792	-2.75407	0.00712386	0.212846	-2.57212	0.764504
MBTPS1	-0.291553	7.73291	-2.75274	0.0071506	0.212846	-2.63669	0.817022
ADAR	-0.391249	7.67469	-2.75263	0.00715287	0.212846	-2.64242	0.762469
ORAI2	-0.266796	6.0127	-2.75201	0.00716532	0.212846	-2.6899	0.831164
COX7A2	0.469312	5.38545	2.74994	0.00720711	0.213664	-2.68822	1.38445
CNNM4	-0.514381	2.78483	-2.74726	0.00726155	0.214656	-2.49875	0.700093
SMARCC1	-0.329492	6.35605	-2.74616	0.00728403	0.214656	-2.70307	0.795817
TRAF7	-0.219463	6.6975	-2.74522	0.00730327	0.214656	-2.68774	0.858885
MTG1	0.674788	0.598013	2.74438	0.00732044	0.214656	-2.48275	1.59636
HSBP1L1	0.504887	2.68161	2.74432	0.00732169	0.214656	-2.572	1.41901
TEX261	-0.272344	6.7968	-2.74409	0.00732643	0.214656	-2.69223	0.827973
THUMPD2	0.432079	2.70991	2.74056	0.00739934	0.214951	-2.5252	1.34918
UPF1	-0.273543	6.77217	-2.74053	0.00739993	0.214951	-2.70776	0.827285
MRPL23	0.674745	1.11233	2.74001	0.00741089	0.214951	-2.46146	1.59631
TFIP11	-0.326097	4.93603	-2.73967	0.00741795	0.214951	-2.68633	0.797692
AHSA2	1.02505	3.53629	2.7396	0.00741942	0.214951	-2.6018	2.03503
CDRT4	1.72118	-3.2804	2.73945	0.00742247	0.214951	-2.92929	3.29705
UBAP2L	-0.219239	7.519	-2.73749	0.00746333	0.215572	-2.66978	0.859018
C7orf43	0.5593	2.71526	2.7345	0.00752613	0.215572	-2.52914	1.47355
SPTBN1	-0.489462	8.34833	-2.734	0.00753673	0.215572	-2.65469	0.712291
RIDA	0.490616	4.32555	2.7339	0.00753871	0.215572	-2.69429	1.40505
LINC01844	1.70702	-2.24793	2.73254	0.00756761	0.215572	-2.9274	3.26487
NKTR	0.75364	5.4331	2.7322	0.00757467	0.215572	-2.72744	1.68604
KAT14	-0.294972	3.74471	-2.73124	0.00759508	0.215572	-2.6571	0.815088
PSMA2	0.46334	2.51239	2.73095	0.00760135	0.215572	-2.53657	1.37873
WDR90	0.581901	3.17774	2.73058	0.00760904	0.215572	-2.56683	1.49682
BORCS7	0.339377	4.64807	2.73039	0.00761324	0.215572	-2.69992	1.26521
FAM120A	-0.193386	7.54175	-2.72999	0.00762178	0.215572	-2.68718	0.874551
PGGHG	0.849499	3.07757	2.72983	0.00762521	0.215572	-2.61837	1.80188
MARVELD1	-0.295368	7.20627	-2.72956	0.00763095	0.215572	-2.7151	0.814865
PDXDC2P-NPIPB14P	1.53883	-0.481305	2.72829	0.00765795	0.215572	-2.54711	2.90559
LOC102724250	-0.706435	0.202705	-2.72819	0.00766018	0.215572	-2.55341	0.612833
MYH9	-0.457798	10.3433	-2.72703	0.00768514	0.215572	-2.56561	0.728097
TTLL3	0.978349	3.22318	2.7257	0.00771368	0.215572	-2.60757	1.97021
TFB1M	0.386461	2.25067	2.72502	0.00772836	0.215572	-2.53212	1.30718
SDC3	-0.363829	7.77416	-2.72393	0.00775182	0.215572	-2.70293	0.7771
SH3BP5	-0.454059	4.22033	-2.72353	0.00776054	0.215572	-2.69891	0.729986
HIST1H2BJ	0.889509	-0.509704	2.72337	0.00776408	0.215572	-2.6411	1.85255
RBX1	0.535512	5.17407	2.72333	0.0077648	0.215572	-2.74794	1.44946
SLC9A1	-0.411431	6.32303	-2.72215	0.00779054	0.215572	-2.76252	0.751877
YAE1D1	0.39528	3.17952	2.72168	0.00780078	0.215572	-2.63482	1.3152
ERGIC1	-0.298311	7.76315	-2.72132	0.00780867	0.215572	-2.7033	0.813204
WASHC5	-0.327711	6.6786	-2.72045	0.00782763	0.215572	-2.75252	0.796799
IFT43	0.421557	3.59503	2.71975	0.00784279	0.215572	-2.67588	1.33937
CTDP1	-0.238549	4.68264	-2.71959	0.00784631	0.215572	-2.73308	0.847598
POLR2J4	1.08186	-0.601886	2.71817	0.00787756	0.216035	-2.59889	2.11677
CYFIP1	-0.292573	7.11177	-2.71666	0.00791079	0.21647	-2.74763	0.816445
ARHGEF18	-0.497012	1.62525	-2.71583	0.00792894	0.21647	-2.51584	0.708573
MYO1C	-0.27806	8.32952	-2.71488	0.00795004	0.21647	-2.68468	0.8247
SLC22A23	-0.504823	4.44379	-2.71475	0.00795302	0.21647	-2.70627	0.704747
TTC7B	-0.242412	4.79719	-2.71401	0.00796928	0.21647	-2.76174	0.845331
RBFADN	1.09851	-1.67257	2.71329	0.00798539	0.21647	-2.73385	2.14133
FAM200B	0.352623	3.88204	2.71246	0.00800386	0.21647	-2.71719	1.27688
SEPT9	-0.325834	8.62635	-2.71074	0.00804233	0.21647	-2.68907	0.797837
AKR7L	1.4493	-1.9037	2.71063	0.00804463	0.21647	-2.76778	2.73076
SLC26A6	0.792016	3.1204	2.71034	0.00805112	0.21647	-2.60876	1.73149
GALNT2	-0.563773	6.81029	-2.7103	0.00805213	0.21647	-2.7889	0.676531
SLC41A1	-0.377208	5.56735	-2.70828	0.00809745	0.216909	-2.79276	0.769926
AMER1	-0.592153	3.02124	-2.70654	0.00813686	0.216909	-2.57747	0.663352
GEN1	0.549575	3.16867	2.70578	0.00815398	0.216909	-2.62354	1.46365
TBC1D2B	-0.444266	6.75717	-2.70562	0.00815757	0.216909	-2.77543	0.734958
ATG13	-0.271416	6.32269	-2.70556	0.0081589	0.216909	-2.80117	0.828506
JMJD8	-0.32024	4.53938	-2.70487	0.00817453	0.216909	-2.76935	0.800937
LY96	0.486704	3.69283	2.70457	0.00818152	0.216909	-2.72252	1.40124
FURIN	-0.363615	6.71625	-2.70441	0.00818502	0.216909	-2.79773	0.777215
DHRS13	-0.959942	-0.0293217	-2.70382	0.00819861	0.216909	-2.61975	0.514078
RTL6	-0.380626	6.11186	-2.70193	0.00824174	0.216984	-2.81223	0.768104
PCDHGA10	-0.824595	4.16482	-2.70139	0.00825406	0.216984	-2.65304	0.564641
GTF2IRD2	0.695794	0.671451	2.70133	0.00825536	0.216984	-2.54528	1.61978
LINC00926	1.48841	-1.48047	2.70116	0.00825931	0.216984	-2.76978	2.8058
CLASP1	-0.34424	5.87535	-2.69919	0.00830466	0.21706	-2.81861	0.787723
HMGN5	0.413774	1.69843	2.69901	0.00830878	0.21706	-2.56281	1.33217
ZZEF1	-0.342769	5.9301	-2.6985	0.00832046	0.21706	-2.81956	0.788526
SH3KBP1	-0.255064	7.12493	-2.69817	0.00832818	0.21706	-2.79063	0.83795
GTF2H2	0.574323	1.47856	2.69753	0.00834284	0.21706	-2.55384	1.48898
FAM174A	0.339019	3.42858	2.69727	0.00834904	0.21706	-2.68446	1.2649
MIRLET7BHG	0.932526	1.22344	2.69545	0.00839117	0.21766	-2.55733	1.90861
ALG13	0.38159	4.60249	2.69502	0.00840111	0.21766	-2.77752	1.30278
COL9A3	2.18216	-3.32133	2.69138	0.00848649	0.218996	-3.14098	4.53833
MOK	0.500947	3.06977	2.69099	0.00849552	0.218996	-2.63617	1.41514
APOM	0.63603	0.606129	2.68881	0.00854688	0.218996	-2.5781	1.55405
CRKL	-0.335689	6.22511	-2.68843	0.00855594	0.218996	-2.84455	0.792406
OTUD5	-0.206039	5.94543	-2.68777	0.00857168	0.218996	-2.84625	0.866914
IQGAP1	-0.410716	8.74681	-2.68694	0.00859139	0.218996	-2.73982	0.75225
ATG16L2	0.774969	2.3487	2.68555	0.00862446	0.218996	-2.63921	1.71115
RPS27L	0.47634	7.10608	2.68521	0.0086325	0.218996	-2.79823	1.39121
NDE1	-0.358116	4.33105	-2.68468	0.0086453	0.218996	-2.79475	0.780183
C16orf62	-0.218994	6.34766	-2.6839	0.00866396	0.218996	-2.84774	0.859164
CDK7	0.33628	4.4827	2.68241	0.00869955	0.218996	-2.81655	1.2625
LAMTOR5	0.48269	5.22996	2.68212	0.00870652	0.218996	-2.85281	1.39735
UBE4B	-0.285859	6.4532	-2.6817	0.00871677	0.218996	-2.85228	0.820253
IP6K1	-0.271061	5.98393	-2.6815	0.00872148	0.218996	-2.86107	0.82871
OSGEP	0.368473	3.93317	2.68148	0.00872202	0.218996	-2.78288	1.29099
ZFAT	-0.30726	3.49204	-2.68123	0.00872813	0.218996	-2.73731	0.808175
NFATC3	-0.566654	4.03406	-2.68114	0.00873021	0.218996	-2.76147	0.675181
LINC00571	-1.13775	-2.08049	-2.68112	0.00873079	0.218996	-2.7955	0.454467
CIZ1	-0.19191	7.27793	-2.68026	0.00875142	0.218996	-2.81546	0.875446
ABLIM2	-1.71071	-3.65239	-2.67998	0.00875826	0.218996	-3.16264	0.305509
SEC31B	1.28316	0.928835	2.67994	0.00875925	0.218996	-2.5906	2.43371
POGZ	0.278742	5.71531	2.67837	0.00879736	0.219441	-2.86496	1.21314
NID2	-0.772754	5.43654	-2.67695	0.00883182	0.219441	-2.86153	0.585299
LRP2BP	0.841653	-0.529895	2.67654	0.00884176	0.219441	-2.66162	1.7921
TMEM86A	-0.570073	1.39576	-2.6764	0.00884526	0.219441	-2.60781	0.673583
MAZ	-0.413414	4.66271	-2.67594	0.00885637	0.219441	-2.84078	0.750845
GOLPH3L	-0.255378	4.92238	-2.6756	0.00886481	0.219441	-2.8633	0.837768
FLII	-0.254167	7.66148	-2.67493	0.00888117	0.219484	-2.82535	0.838471
WDR27	0.632632	2.87542	2.67332	0.0089206	0.21991	-2.70012	1.55039
N4BP2L2-IT2	1.42044	-1.65757	2.67303	0.00892775	0.21991	-2.79171	2.67666
AMT	1.22348	0.640965	2.67223	0.00894743	0.220033	-2.60714	2.3351
RAB3GAP1	-0.281397	6.84717	-2.66904	0.00902666	0.221618	-2.87748	0.822794
PIGL	0.649237	1.85667	2.66754	0.0090639	0.22162	-2.62971	1.56834
LMBR1	-0.360139	5.25525	-2.66721	0.00907222	0.22162	-2.87898	0.77909
RPS15A	0.490728	5.74188	2.66632	0.00909446	0.22162	-2.89137	1.40515
BRD3	-0.428787	4.93197	-2.6657	0.00910981	0.22162	-2.87415	0.742886
RFTN1	-0.288594	6.05117	-2.66552	0.00911451	0.22162	-2.89979	0.8187
OPA3	-0.269928	4.71042	-2.66534	0.00911899	0.22162	-2.86116	0.829361
UBA3	0.20634	5.54181	2.66469	0.00913529	0.22162	-2.89816	1.15376
MRPS28	0.473459	1.6674	2.66416	0.00914857	0.22162	-2.63235	1.38843
ENPP5	-0.839921	0.998513	-2.6627	0.00918537	0.22162	-2.62731	0.558674
ZNF512B	-0.303015	5.31288	-2.66257	0.00918879	0.22162	-2.89435	0.810556
MLEC	-0.363547	7.45295	-2.66219	0.00919824	0.22162	-2.86695	0.777251
SMG1P3	-0.818754	-0.494804	-2.66197	0.00920399	0.22162	-2.71557	0.566931
RAB8A	-0.236044	4.27086	-2.65951	0.0092662	0.222006	-2.8572	0.849071
CDC42BPB	-0.489881	7.05641	-2.65883	0.00928372	0.222006	-2.89994	0.712084
KLHL17	0.703686	2.12742	2.65863	0.00928884	0.222006	-2.68243	1.62866
CHMP5	0.266241	5.85245	2.6585	0.00929211	0.222006	-2.91274	1.20267
SND1	-0.28084	8.06823	-2.65842	0.00929404	0.222006	-2.83249	0.823111
STX1A	0.505694	2.70194	2.65641	0.00934556	0.222732	-2.6913	1.41981
THOC1	0.296655	4.0731	2.65605	0.00935466	0.222732	-2.85091	1.22829
MINK1	-0.261755	6.18816	-2.65365	0.00941648	0.222732	-2.92621	0.834073
LONP2	-0.222813	6.16266	-2.65348	0.00942105	0.222732	-2.9276	0.856893
ZNF609	-0.415553	5.47227	-2.65304	0.00943227	0.222732	-2.92252	0.749732
SETD9	0.451415	1.86301	2.65252	0.00944588	0.222732	-2.65783	1.36738
HDAC4	-0.435451	4.56235	-2.65228	0.00945194	0.222732	-2.87387	0.739463
ORMDL1	0.348958	4.98255	2.65131	0.00947729	0.222732	-2.91775	1.27364
CCS	0.441102	3.88877	2.65127	0.00947833	0.222732	-2.84606	1.35764
HIVEP1	-0.492259	5.17407	-2.65093	0.00948718	0.222732	-2.9161	0.710911
CHD4	-0.319135	7.49827	-2.65091	0.00948774	0.222732	-2.89252	0.80155
TRPT1	0.450808	3.50736	2.64965	0.00952052	0.223137	-2.82862	1.36681
WDR91	0.315296	3.01852	2.6491	0.00953477	0.223137	-2.75526	1.24427
ZBED5	0.302965	5.14511	2.64752	0.00957624	0.223239	-2.92114	1.23368
RPL36A	0.884633	0.680981	2.64703	0.00958894	0.223239	-2.6605	1.8463
ABALON	-1.09046	-1.22549	-2.6467	0.00959783	0.223239	-2.89665	0.469611
ANKFY1	-0.453199	6.427	-2.64634	0.00960712	0.223239	-2.9443	0.730422
ERICH2	-1.37153	-1.56815	-2.6461	0.00961351	0.223239	-2.82605	0.386481
EP400	-0.363519	6.16667	-2.64457	0.0096539	0.223444	-2.94975	0.777266
ECE2	0.60842	1.14654	2.64398	0.00966941	0.223444	-2.66696	1.52459
CCNC	0.254051	5.37814	2.64224	0.00971568	0.223444	-2.94864	1.19255
NFE2L1	-0.472334	8.24959	-2.64217	0.00971759	0.223444	-2.86434	0.720798
TEPSIN	0.654901	2.14537	2.64039	0.00976484	0.223444	-2.71862	1.57451
IGF2R	-0.684036	8.25488	-2.64038	0.00976522	0.223444	-2.88429	0.622422
BICD2	-0.242968	5.77831	-2.63937	0.00979206	0.223444	-2.96035	0.845005
NDUFAF5	0.326424	2.67789	2.63804	0.00982789	0.223444	-2.76337	1.2539
STXBP1	-0.209593	5.5893	-2.63777	0.00983509	0.223444	-2.96558	0.864781
TSFM	0.334907	3.6425	2.6372	0.0098504	0.223444	-2.86722	1.2613
GSTT2B	1.29056	-1.53829	2.63709	0.00985337	0.223444	-2.98623	2.44623
MICU1	-0.186805	6.31678	-2.63689	0.00985873	0.223444	-2.95798	0.878549
ZNF684	0.434753	1.36068	2.63578	0.00988875	0.223444	-2.69941	1.35168
FER1L4	1.4258	-1.97381	2.63571	0.00989061	0.223444	-2.87751	2.68664
MRPL27	0.412555	4.58295	2.63544	0.00989774	0.223444	-2.93683	1.33104
NDUFA11	0.602708	3.62874	2.63536	0.00990011	0.223444	-2.86292	1.51856
NDUFC2	0.338623	4.03919	2.63522	0.00990392	0.223444	-2.8917	1.26455
BSDC1	-0.194071	5.91158	-2.63367	0.00994589	0.223444	-2.97552	0.874136
HOXB5	-1.37758	0.268558	-2.63337	0.00995404	0.223444	-2.75713	0.384863
ZSWIM1	-0.280766	2.89322	-2.63317	0.00995941	0.223444	-2.79006	0.823154
ABCA10	1.1416	1.20512	2.63264	0.00997387	0.223444	-2.69619	2.20625
ZNF85	0.392095	1.7015	2.63191	0.00999375	0.223444	-2.70989	1.3123
CAD	-0.35243	6.27139	-2.63029	0.010038	0.223444	-2.98151	0.783264
PNN	0.351875	5.58068	2.62932	0.0100644	0.223444	-2.97716	1.27622
ARMCX6	-0.248098	3.97013	-2.62929	0.0100653	0.223444	-2.90599	0.842006
ZBTB7A	-0.276358	6.21565	-2.62924	0.0100666	0.223444	-2.98491	0.825673
ARHGAP39	-0.368108	2.58205	-2.62903	0.0100726	0.223444	-2.77915	0.774798
ZNF577	0.699699	2.15158	2.62855	0.0100857	0.223444	-2.75336	1.62417
SPTBN5	1.35437	-0.995472	2.62834	0.0100915	0.223444	-2.85297	2.55685
TRPV1	0.808493	0.448817	2.62796	0.0101018	0.223444	-2.70031	1.75138
HNRNPH1	0.523098	7.07134	2.62788	0.0101042	0.223444	-2.95543	1.43704
PRDM11	-0.343967	2.94348	-2.62773	0.0101081	0.223444	-2.79994	0.787872
ZNF528-AS1	0.364696	1.6007	2.62598	0.0101566	0.223444	-2.72815	1.28761
CCDC154	1.36586	-2.51152	2.6257	0.0101643	0.223444	-2.9615	2.57729
C12orf76	0.626552	1.72155	2.6254	0.0101726	0.223444	-2.71629	1.54387
MRPS25	0.315103	4.26382	2.62518	0.0101786	0.223444	-2.9408	1.2441
TMEM160	0.861524	1.54624	2.62383	0.0102163	0.223444	-2.72244	1.81696
TBC1D16	-0.358079	6.77785	-2.6232	0.0102337	0.223444	-2.97714	0.780203
C1orf52	0.296629	4.35097	2.62233	0.010258	0.223444	-2.94581	1.22827
ITGB3BP	0.537109	2.7088	2.62184	0.0102718	0.223444	-2.80528	1.45106
FAM83H	-0.591632	0.992856	-2.6217	0.0102755	0.223444	-2.72314	0.663592
POC5	0.387866	2.05459	2.62096	0.0102964	0.223444	-2.75846	1.30846
PI4KA	-0.381119	6.48077	-2.62023	0.0103167	0.223444	-3.00437	0.767842
FBXW8	-0.308893	4.85855	-2.61997	0.0103241	0.223444	-2.98532	0.807261
H6PD	-0.519683	7.64579	-2.61901	0.0103511	0.223444	-2.9704	0.697525
PMS2	-0.447992	2.83372	-2.61896	0.0103524	0.223444	-2.81922	0.733063
RERE	-0.288011	6.67228	-2.61759	0.0103912	0.223444	-2.99528	0.81903
ARAP1	-0.296933	6.8085	-2.61744	0.0103953	0.223444	-2.99449	0.813981
NRP2	-0.533111	6.74556	-2.61691	0.0104103	0.223444	-2.99567	0.691063
SNRPG	0.478303	3.99614	2.61654	0.0104209	0.223444	-2.94059	1.3931
SNHG17	0.518254	3.62331	2.61595	0.0104376	0.223444	-2.90487	1.43222
TMEM131	-0.399334	6.51271	-2.6158	0.0104419	0.223444	-3.01726	0.758208
TADA2B	-0.277379	4.96308	-2.61564	0.0104463	0.223444	-2.99127	0.825089
MRPS31	0.33532	3.19688	2.61505	0.0104631	0.223444	-2.89497	1.26166
C5orf17	-1.26677	-4.53036	-2.6133	0.010513	0.223444	-3.29743	0.415588
SLC25A37	0.49775	5.02228	2.61317	0.0105167	0.223444	-3.01419	1.41201
EHD2	-0.299584	9.03905	-2.61313	0.0105177	0.223444	-2.87755	0.812487
NPIPB13	0.898678	2.76888	2.61226	0.0105426	0.223444	-2.89366	1.86436
LSM8	0.314078	4.25611	2.6109	0.0105815	0.223444	-2.97442	1.24322
ZNF10	0.598869	1.82721	2.61085	0.010583	0.223444	-2.76908	1.51453
MTX2	0.289741	4.52474	2.61066	0.0105885	0.223444	-2.99109	1.22242
DNAJC11	-0.325267	4.78964	-2.61048	0.0105936	0.223444	-2.98213	0.798151
RPS3A	0.686908	6.22458	2.60997	0.0106084	0.223444	-2.98893	1.60983
LARS2	-0.319298	4.16056	-2.60964	0.0106178	0.223444	-2.94582	0.80146
PRKAR2A	-0.311653	6.11823	-2.60956	0.0106201	0.223444	-3.03267	0.805718
PRR12	-0.457829	4.93652	-2.60838	0.0106543	0.223444	-3.01612	0.728081
COX17	0.535508	2.64844	2.60832	0.0106559	0.223444	-2.8581	1.44945
CMC1	0.413566	3.13908	2.60724	0.0106872	0.223444	-2.89774	1.33197
TMEM248	-0.232164	7.2047	-2.60702	0.0106935	0.223444	-3.00121	0.851357
BOC	-0.358711	6.01306	-2.60652	0.0107081	0.223444	-3.04013	0.779861
PILRB	1.52828	-1.69598	2.60606	0.0107216	0.223444	-2.92029	2.88441
EMSY	-0.346269	4.29299	-2.60603	0.0107224	0.223444	-2.97776	0.786616
ZMYM3	-0.334885	5.02961	-2.60536	0.0107417	0.223444	-3.02706	0.792847
CBWD5	0.688296	0.0259586	2.60525	0.0107449	0.223444	-2.76192	1.61138
FAM229B	0.369097	3.63863	2.60508	0.0107499	0.223444	-2.95129	1.29154
SLC5A9	1.80605	-3.55335	2.60493	0.0107544	0.223444	-3.31629	3.49683
DYNC1H1	-0.44401	9.09986	-2.6037	0.0107901	0.223652	-2.92086	0.735089
PUM1	-0.308073	6.56308	-2.60356	0.0107942	0.223652	-3.04041	0.80772
TIMM10	0.41997	3.66139	2.60223	0.0108334	0.224008	-2.94564	1.3379
FUT10	-0.344381	3.40604	-2.60159	0.010852	0.224008	-2.92971	0.787646
EMG1	0.43723	2.218	2.60109	0.0108667	0.224008	-2.79114	1.354
ZNF692	0.763347	2.20228	2.60094	0.0108711	0.224008	-2.83093	1.69742
MRPL47	0.334168	4.67915	2.59964	0.0109093	0.22429	-3.02084	1.26065
MEG3	1.06928	5.91873	2.59909	0.0109255	0.22429	-3.04064	2.09839
GBF1	-0.299869	6.84665	-2.5987	0.0109372	0.22429	-3.04459	0.812326
CCDC97	-0.23368	5.13905	-2.59763	0.010969	0.22429	-3.04928	0.850463
CENPBD1	-0.452787	2.0528	-2.59729	0.0109791	0.22429	-2.81569	0.73063
ERLIN1	-0.428052	6.38689	-2.59727	0.0109796	0.22429	-3.06099	0.743265
CCT6P3	1.13903	-0.20092	2.59649	0.0110027	0.22429	-2.76729	2.20232
VAV2	-0.247455	4.88439	-2.59643	0.0110044	0.22429	-3.03003	0.842381
MADCAM1	1.13768	-1.68936	2.59477	0.0110541	0.224997	-2.98342	2.20026
TCTN2	-0.39197	3.72692	-2.59138	0.0111558	0.226189	-2.93827	0.762088
SCRN2	0.43014	3.83854	2.59134	0.0111568	0.226189	-2.97172	1.34736
DNHD1	0.73256	2.57663	2.5913	0.011158	0.226189	-2.86406	1.66158
PRPF39	0.659524	4.35313	2.59081	0.011173	0.226189	-3.01301	1.57956
LRP1	-0.57663	11.9051	-2.59001	0.0111969	0.226204	-2.81697	0.670528
TMEM178A	1.44544	-2.1628	2.58933	0.0112176	0.226204	-2.95727	2.72346
COMMD3	0.403599	3.21614	2.58928	0.011219	0.226204	-2.95522	1.3228
RALBP1	-0.21114	6.53533	-2.58815	0.0112533	0.226591	-3.06601	0.863854
ADGRF3	-0.878761	-1.41034	-2.58755	0.0112715	0.226654	-2.92135	0.543834
ILKAP	0.342832	4.04607	2.58647	0.0113045	0.226941	-2.99178	1.26824
GLI3	-0.44992	6.36057	-2.58609	0.011316	0.226941	-3.08135	0.732083
CLCF1	0.506208	3.61911	2.58548	0.0113347	0.227012	-2.94998	1.42031
VPS13A	0.543609	4.91954	2.5848	0.0113554	0.227073	-3.04983	1.45761
COX7C	0.478708	6.43484	2.5835	0.0113952	0.227073	-3.06809	1.3935
MARCH8	-0.298261	5.66867	-2.58333	0.0114006	0.227073	-3.09199	0.813232
FARP1	-0.401036	6.79215	-2.58234	0.0114309	0.227073	-3.08038	0.757314
BORCS8	0.473585	2.30787	2.58233	0.0114312	0.227073	-2.8506	1.38856
TMEM185B	-0.351371	4.99492	-2.58162	0.0114533	0.227073	-3.06283	0.783839
PPIL2	-0.18328	5.05825	-2.58054	0.0114866	0.227073	-3.08491	0.880698
RAVER1	-0.443139	4.30679	-2.58053	0.0114868	0.227073	-3.02334	0.735532
TIA1	0.513294	5.14568	2.58043	0.01149	0.227073	-3.08573	1.42731
EVC	-0.615204	6.93211	-2.57948	0.0115194	0.227073	-3.09638	0.652838
PAPD5	-0.353792	4.43159	-2.57913	0.0115302	0.227073	-3.03598	0.782524
LRCH3	-0.321616	5.52733	-2.57903	0.0115334	0.227073	-3.09836	0.800173
FBXL6	0.512586	2.67768	2.57868	0.0115441	0.227073	-2.88456	1.42661
NOL3	0.49492	2.70523	2.57829	0.0115563	0.227073	-2.92374	1.40924
NDUFAF7	0.292177	3.37146	2.57724	0.0115888	0.227073	-2.97594	1.22449
SNAPC5	0.318659	3.59306	2.5769	0.0115995	0.227073	-3.01173	1.24717
SETD1A	-0.198365	5.30834	-2.57676	0.0116039	0.227073	-3.09392	0.871538
DECR2	0.512958	3.01601	2.57617	0.0116223	0.227073	-2.94716	1.42697
SH3BP5-AS1	1.04575	1.46685	2.57607	0.0116254	0.227073	-2.81253	2.06445
RHOBTB2	-0.27818	4.67233	-2.57453	0.0116736	0.227151	-3.07318	0.824631
VPS45	0.194234	4.79624	2.57452	0.011674	0.227151	-3.08474	1.14412
ZNF844	-0.430547	3.15121	-2.57418	0.0116848	0.227151	-2.97007	0.74198
TGOLN2	-0.590592	8.24454	-2.57354	0.0117048	0.227151	-3.05295	0.66407
UPF3A	0.328325	4.58086	2.57293	0.0117241	0.227151	-3.0767	1.25555
MYOF	-0.412795	9.38868	-2.5725	0.0117376	0.227151	-2.97246	0.751167
FAM171A1	-0.344641	5.23329	-2.57141	0.011772	0.227151	-3.10958	0.787504
TAF1C	0.512272	4.14863	2.57088	0.0117888	0.227151	-3.04958	1.42629
DDX54	-0.261782	5.38681	-2.57087	0.0117892	0.227151	-3.11353	0.834057
PRELID3A	0.500328	1.83325	2.5703	0.011807	0.227151	-2.84981	1.41454
IRS1	-0.43886	6.6252	-2.56964	0.011828	0.227151	-3.11811	0.737718
NEPRO	0.213669	5.49667	2.56956	0.0118306	0.227151	-3.12005	1.15963
PLXNB2	-0.367516	8.771	-2.56944	0.0118343	0.227151	-3.01795	0.775116
HUWE1	-0.412583	8.06889	-2.56922	0.0118413	0.227151	-3.05443	0.751277
TSPAN12	-0.94312	-1.24515	-2.5687	0.0118578	0.227176	-2.91656	0.520107
DCST2	1.34783	-2.61422	2.56779	0.011887	0.22719	-3.13049	2.5453
IQCB1	0.287217	3.67654	2.56773	0.0118888	0.22719	-3.01534	1.22028
PARP1	-0.368197	6.16522	-2.56699	0.0119125	0.227267	-3.13129	0.77475
PEX11B	0.306156	4.18187	2.56591	0.0119471	0.227267	-3.07905	1.23641
PABPN1	0.406793	5.00219	2.56565	0.0119552	0.227267	-3.12284	1.32574
RAD51-AS1	0.959535	-0.415252	2.56563	0.0119562	0.227267	-2.87221	1.94468
SRPRA	-0.228014	7.42882	-2.56523	0.0119689	0.227267	-3.09194	0.85381
GSAP	0.513746	1.26306	2.56401	0.0120081	0.227267	-2.83858	1.42775
SLC13A4	0.772529	-0.188347	2.5637	0.012018	0.227267	-2.85957	1.70826
PTGER1	1.72518	-3.06039	2.56299	0.0120408	0.227267	-3.23647	3.30622
ERMARD	0.363875	3.52399	2.56289	0.0120441	0.227267	-3.00966	1.28688
QRICH2	0.725807	1.01883	2.56252	0.0120561	0.227267	-2.8507	1.65383
ZNF202	0.366358	3.39225	2.56187	0.0120771	0.227267	-2.98873	1.28909
STBD1	-0.524894	0.751348	-2.56177	0.0120803	0.227267	-2.84229	0.69501
GTF2I	-0.62133	4.45944	-2.56104	0.012104	0.227267	-3.06035	0.650071
LRRK1	-0.263533	5.54029	-2.56101	0.012105	0.227267	-3.1449	0.833045
MAGOH	0.360196	4.12835	2.56006	0.0121357	0.22756	-3.08436	1.2836
CLCN7	-0.445497	6.32384	-2.55914	0.0121657	0.227698	-3.14567	0.734331
VBP1	0.224949	5.18329	2.5589	0.0121734	0.227698	-3.13464	1.16874
MARK2	-0.237866	4.48332	-2.55771	0.0122125	0.228143	-3.11088	0.847999
EIF4G1	-0.323915	8.92799	-2.55665	0.012247	0.228503	-3.0361	0.798899
CBX3	0.205956	6.89199	2.55406	0.0123321	0.229	-3.13315	1.15345
RBM28	0.274477	4.42783	2.55353	0.0123498	0.229	-3.09746	1.20956
RORB	1.49115	-2.90605	2.55319	0.0123609	0.229	-3.1157	2.81113
SREBF2	-0.42071	7.3936	-2.55246	0.0123849	0.229	-3.10598	0.747057
ZBTB8OS	0.299649	3.51036	2.55243	0.012386	0.229	-3.05667	1.23084
GATAD2A	-0.200682	6.38763	-2.55048	0.0124507	0.229	-3.16364	0.870139
CDIP1	-0.250921	4.58875	-2.55004	0.0124653	0.229	-3.13093	0.84036
SCARB2	-0.305474	8.39756	-2.54988	0.0124705	0.229	-3.07437	0.809176
RCBTB2	0.298623	3.40862	2.54964	0.0124786	0.229	-3.04346	1.22997
HLA-DRA	1.86029	-2.63881	2.54929	0.0124902	0.229	-3.32928	3.6308
GHR	-0.729816	2.55586	-2.54893	0.0125022	0.229	-2.92258	0.602981
MMADHC	0.257004	6.22609	2.54873	0.0125089	0.229	-3.16658	1.19499
NOTCH2	-0.614709	8.05167	-2.54858	0.0125139	0.229	-3.12902	0.653061
BLOC1S1	0.538879	2.76898	2.54712	0.012563	0.229	-3.02332	1.45284
PSMD1	-0.325388	7.05194	-2.54702	0.0125663	0.229	-3.15893	0.798084
CRAT	-0.202777	6.2529	-2.54673	0.0125759	0.229	-3.17325	0.868877
TNRC6B	-0.359319	4.97777	-2.54631	0.0125901	0.229	-3.1632	0.779533
NDUFA1	0.463127	5.06353	2.54612	0.0125963	0.229	-3.16987	1.37853
LTV1	0.310572	4.19369	2.54611	0.0125968	0.229	-3.10133	1.2402
ZNF547	0.666374	0.911322	2.54397	0.0126688	0.229	-2.8722	1.58708
TTLL12	-0.258255	4.96463	-2.54333	0.0126904	0.229	-3.17003	0.836099
AAMDC	0.438833	2.40801	2.54318	0.0126955	0.229	-2.97223	1.35551
NDUFB1	0.516431	4.52009	2.54314	0.0126969	0.229	-3.15664	1.43041
DHX8	-0.313383	5.62768	-2.54247	0.0127195	0.229	-3.18168	0.804752
C11orf74	0.365756	3.18514	2.54231	0.0127252	0.229	-3.05062	1.28856
TAF1D	0.352047	5.52208	2.54224	0.0127275	0.229	-3.18482	1.27637
MUC20	1.22879	-1.72718	2.54161	0.0127489	0.229	-3.01265	2.3437
ZNF526	-0.422812	3.85691	-2.5416	0.012749	0.229	-3.05055	0.745969
FDX1	0.373551	4.10694	2.54155	0.012751	0.229	-3.11653	1.29554
C17orf51	-0.335856	4.14887	-2.54136	0.0127573	0.229	-3.10987	0.792314
FITM2	-0.403776	4.0669	-2.54105	0.0127677	0.229	-3.07579	0.755877
NSMCE4A	0.395189	3.74511	2.54065	0.0127815	0.229	-3.09437	1.31512
TRAM2	-0.459095	8.3611	-2.54048	0.0127874	0.229	-3.12024	0.727442
MYO15B	0.895878	-0.140894	2.54018	0.0127975	0.229	-2.88535	1.86074
SKI	-0.276945	7.3934	-2.5394	0.0128242	0.229	-3.15198	0.825337
YAF2	0.317512	3.89673	2.53849	0.0128552	0.229	-3.09939	1.24618
TXNDC17	0.432391	4.35814	2.5381	0.0128686	0.229	-3.14819	1.34947
WDR81	-0.37934	5.69309	-2.53793	0.0128742	0.229	-3.19936	0.768789
ZHX3	-0.348272	6.51868	-2.53717	0.0129003	0.229	-3.19908	0.785524
ZFYVE9	-0.455877	5.24384	-2.53715	0.012901	0.229	-3.1791	0.729067
ZC3HC1	0.255528	3.65075	2.53696	0.0129075	0.229	-3.0941	1.19377
TTLL5	-0.26563	4.45157	-2.53563	0.0129533	0.229	-3.15859	0.831836
ZC3HAV1	-0.422254	6.25618	-2.53526	0.0129661	0.229	-3.2046	0.746258
FBXL19	-0.286858	3.65059	-2.53522	0.0129677	0.229	-3.09098	0.819685
XYLB	-0.411946	2.65164	-2.53505	0.0129733	0.229	-2.97672	0.751609
ZNF398	-0.340795	4.38116	-2.53387	0.013014	0.229	-3.13083	0.789606
ADGRL1	-0.366814	3.00918	-2.53379	0.013017	0.229	-3.02835	0.775493
GLYR1	-0.196305	6.16326	-2.53334	0.0130326	0.229	-3.2086	0.872783
MECP2	-0.227617	6.12184	-2.53326	0.0130353	0.229	-3.20935	0.854044
CCDC24	0.484389	0.708282	2.53287	0.0130488	0.229	-2.89585	1.39899
PPP1R32	0.747306	-0.67969	2.53278	0.0130521	0.229	-2.94172	1.67865
TPGS1	0.712063	2.36494	2.53093	0.0131163	0.229658	-2.98152	1.63814
DLG5	-0.577066	6.12347	-2.53082	0.0131203	0.229658	-3.2154	0.670326
EAF2	0.791555	-1.25817	2.52994	0.0131507	0.229841	-2.98851	1.73094
KIAA0895L	0.646266	2.06198	2.52964	0.0131614	0.229841	-2.95106	1.56511
RAP1A	0.223781	6.08696	2.52888	0.0131879	0.229867	-3.21291	1.16779
COMMD10	0.252809	3.96921	2.52872	0.0131935	0.229867	-3.13047	1.19152
GOLM1	-0.251324	7.16999	-2.52824	0.0132103	0.229892	-3.18091	0.840125
GNRH1	1.42954	-0.663197	2.5275	0.0132362	0.230054	-2.9705	2.69362
CLK2	0.567837	4.0157	2.52682	0.0132603	0.230054	-3.13762	1.4823
TAP1	-0.412938	4.99142	-2.52589	0.013293	0.230054	-3.1996	0.751092
PACS1	-0.244575	7.10072	-2.52515	0.0133191	0.230054	-3.19111	0.844064
SPG7	0.357786	5.53466	2.52489	0.0133282	0.230054	-3.22284	1.28146
BDH2	0.39867	4.00359	2.52441	0.0133454	0.230054	-3.15497	1.31829
PSMG2	0.303695	5.57743	2.52412	0.0133555	0.230054	-3.22657	1.2343
LOC284023	0.646082	1.47506	2.52402	0.0133592	0.230054	-2.9212	1.56491
MAML2	-0.451982	5.4498	-2.52331	0.0133844	0.230054	-3.22295	0.731038
C21orf59	0.39822	2.29962	2.52329	0.0133849	0.230054	-2.99679	1.31788
CANT1	-0.426089	6.08099	-2.5232	0.0133883	0.230054	-3.23299	0.744277
PDIA6	-0.413527	7.68835	-2.52255	0.0134111	0.230183	-3.17876	0.750786
ADCK5	0.47327	2.38385	2.52054	0.0134829	0.230768	-3.00133	1.38825
ZFAND3	-0.244052	6.85597	-2.5205	0.0134844	0.230768	-3.2151	0.84437
VCL	-0.366054	8.82172	-2.51985	0.0135075	0.230768	-3.12856	0.775902
ERC1	-0.503926	6.35424	-2.51939	0.0135241	0.230768	-3.24143	0.705185
PCDHGB7	-0.96664	4.62884	-2.51898	0.0135386	0.230768	-3.13	0.511697
TOMM40L	-0.282617	2.86705	-2.51888	0.0135421	0.230768	-3.03727	0.822099
FAM120B	-0.227511	5.41052	-2.51858	0.0135529	0.230768	-3.23426	0.854107
GRIN2A	-1.2726	-0.931029	-2.51802	0.0135731	0.230851	-3.10403	0.413914
HYDIN	1.21743	-2.38167	2.51643	0.0136303	0.231456	-3.06961	2.32532
MTERF3	0.296496	3.54893	2.51516	0.0136763	0.231456	-3.14298	1.22816
PCDHGB6	-0.838031	2.35493	-2.51487	0.0136867	0.231456	-2.96112	0.559407
PPM1L	-0.623847	1.98353	-2.5146	0.0136966	0.231456	-2.97254	0.648938
COX7B	0.440275	5.43452	2.51398	0.0137192	0.231456	-3.248	1.35686
PRR22	0.981688	-0.745696	2.5139	0.013722	0.231456	-2.97133	1.97477
PVT1	0.421789	1.97591	2.51356	0.0137342	0.231456	-2.98145	1.33959
KIAA1522	-0.264863	5.08413	-2.51313	0.0137498	0.231456	-3.24444	0.832278
PCDHB5	-0.674111	0.743346	-2.5131	0.013751	0.231456	-2.93718	0.626718
WWP2	-0.228447	5.12326	-2.51277	0.013763	0.231456	-3.23678	0.853553
TBC1D14	-0.625717	4.24619	-2.51062	0.0138414	0.232383	-3.16741	0.648098
CD99L2	-0.375868	7.14517	-2.51041	0.0138491	0.232383	-3.22557	0.770641
OXLD1	0.428695	3.02818	2.50963	0.0138779	0.232419	-3.11411	1.34602
POFUT1	-0.447779	6.65916	-2.50909	0.0138974	0.232419	-3.25922	0.73317
NCOR1	-0.360799	6.69301	-2.50863	0.0139144	0.232419	-3.25573	0.778733
ZBED1	-0.276499	5.77235	-2.50805	0.0139357	0.232419	-3.26663	0.825592
PLXND1	-0.324036	7.37169	-2.50766	0.01395	0.232419	-3.22083	0.798832
UBE2V2	0.251436	5.72565	2.50738	0.0139605	0.232419	-3.26528	1.19039
PSENEN	0.493147	3.43863	2.50702	0.0139736	0.232419	-3.14849	1.40751
COLGALT1	-0.280542	7.10496	-2.50698	0.0139752	0.232419	-3.24928	0.823282
FNBP1L	-0.341923	4.62692	-2.50577	0.0140199	0.232741	-3.24185	0.788989
MICU3	0.419359	2.80266	2.50562	0.0140256	0.232741	-3.10183	1.33733
VGLL4	-0.586746	4.84412	-2.50433	0.0140733	0.232875	-3.24173	0.665843
HSCB	0.369834	3.01329	2.50426	0.0140758	0.232875	-3.12564	1.2922
ZBTB48	0.386498	2.67844	2.50414	0.0140802	0.232875	-3.08526	1.30722
PLBD2	-0.298798	8.33428	-2.50366	0.0140983	0.232917	-3.14684	0.812929
DENND1A	-0.289533	4.83807	-2.50264	0.0141361	0.232934	-3.25343	0.818167
LPCAT1	-0.321764	5.9033	-2.50243	0.0141439	0.232934	-3.27915	0.800091
CHST1	1.62572	-3.8908	2.50159	0.0141752	0.232934	-3.44143	3.08597
HKR1	0.255224	3.70784	2.5013	0.0141862	0.232934	-3.18105	1.19352
MIR29A	0.8559	1.65417	2.50124	0.0141885	0.232934	-2.97375	1.80989
C19orf60	0.471175	4.38446	2.50091	0.0142007	0.232934	-3.2508	1.38624
ERLIN2	-0.322475	6.28403	-2.50071	0.014208	0.232934	-3.28352	0.799697
EIF2B1	0.181806	5.4572	2.49912	0.0142678	0.233307	-3.28196	1.1343
ANG	0.552038	1.45864	2.4987	0.0142836	0.233307	-2.99316	1.46616
WDR5	-0.189205	5.22027	-2.49837	0.0142962	0.233307	-3.27704	0.877089
TOLLIP	-0.21588	6.0045	-2.49795	0.0143117	0.233307	-3.28751	0.861021
TIMM9	0.380719	4.11815	2.49745	0.0143308	0.233307	-3.24484	1.30199
ZNF530	0.487744	0.952421	2.49725	0.0143382	0.233307	-2.96493	1.40225
YDJC	0.477878	2.34963	2.49721	0.0143396	0.233307	-3.05916	1.39269
CNKSR2	-1.13704	-1.18809	-2.49624	0.0143766	0.233417	-2.99073	0.454692
EIF4G3	-0.313275	7.27163	-2.49541	0.014408	0.233417	-3.25721	0.804813
SLC35B4	-0.402351	5.25464	-2.49489	0.0144277	0.233417	-3.27714	0.756624
LRP10	-0.369203	8.80871	-2.49481	0.0144305	0.233417	-3.1777	0.77421
RGP1	-0.31289	5.08551	-2.49431	0.0144495	0.233417	-3.27959	0.805028
FOXJ2	-0.403284	5.27159	-2.49428	0.0144507	0.233417	-3.27509	0.756135
KLHL38	-1.26269	-2.49405	-2.49209	0.0145341	0.233417	-3.10546	0.416765
SDAD1	-0.372866	4.75711	-2.49181	0.0145449	0.233417	-3.25891	0.772247
PDGFRA	-0.481651	8.92295	-2.49032	0.0146019	0.233417	-3.19005	0.716158
POLR2H	0.404166	4.2478	2.49029	0.0146033	0.233417	-3.24741	1.32332
CTTNBP2NL	-0.387226	5.77821	-2.49016	0.0146083	0.233417	-3.30556	0.764598
BABAM1	0.44452	3.64645	2.48993	0.0146169	0.233417	-3.19451	1.36086
CCL7	1.15598	-0.385851	2.48987	0.0146192	0.233417	-3.08024	2.22835
ADAT2	0.493471	1.86873	2.48935	0.0146395	0.233417	-3.01752	1.40783
BANP	-0.296558	2.84707	-2.48889	0.014657	0.233417	-3.13891	0.814192
RPTOR	-0.349998	5.46277	-2.48879	0.0146609	0.233417	-3.30141	0.784585
NLRC4	1.08563	-1.60386	2.48799	0.0146916	0.233417	-3.11079	2.12231
RNF31	-0.338392	3.60093	-2.48789	0.0146957	0.233417	-3.1597	0.790923
NDUFB2	0.523435	4.62597	2.48786	0.0146965	0.233417	-3.27955	1.43737
BAG3	-0.235102	6.33602	-2.48739	0.0147147	0.233417	-3.30857	0.849625
MRPL32	0.378573	4.68483	2.48669	0.0147418	0.233417	-3.28273	1.30006
ATG7	-0.262467	4.66061	-2.48667	0.0147427	0.233417	-3.26801	0.833661
LOC101929709	0.509427	1.12355	2.48657	0.0147466	0.233417	-2.99008	1.42348
IAH1	0.296111	5.21225	2.48638	0.0147537	0.233417	-3.30835	1.22783
ZNF814	0.390955	2.0294	2.48597	0.0147699	0.233417	-3.05187	1.31126
EP400NL	0.501564	3.4283	2.48567	0.0147813	0.233417	-3.18711	1.41575
LAMP1	-0.325485	9.60576	-2.48552	0.0147871	0.233417	-3.13477	0.79803
TRRAP	-0.444976	6.22686	-2.48536	0.0147936	0.233417	-3.31883	0.734597
DHX9	-0.235363	7.39127	-2.48525	0.0147977	0.233417	-3.28201	0.849471
RHBDD1	-0.299125	5.31282	-2.48476	0.0148167	0.233472	-3.30768	0.812745
AVIL	0.698314	1.30704	2.48394	0.0148488	0.233514	-3.00562	1.62261
RFX2	-0.292246	3.78949	-2.48389	0.0148505	0.233514	-3.23025	0.81663
LOC400464	0.655313	-0.087932	2.48153	0.0149428	0.233676	-3.03439	1.57496
ADAMTS10	0.477763	3.77627	2.48133	0.0149505	0.233676	-3.24384	1.39258
CES2	-0.311672	5.65202	-2.48112	0.014959	0.233676	-3.32243	0.805708
EXTL3	-0.447357	5.79995	-2.48006	0.0150006	0.233676	-3.32563	0.733385
LUC7L	0.426116	4.53811	2.47992	0.0150058	0.233676	-3.29259	1.34361
ALG1	-0.408223	4.18992	-2.47913	0.0150371	0.233676	-3.25312	0.753551
GOLIM4	-0.304635	7.02374	-2.47889	0.0150466	0.233676	-3.31757	0.809647
PRKRIP1	0.326744	4.07125	2.47888	0.0150468	0.233676	-3.25398	1.25418
RPP38	0.378116	2.44052	2.47876	0.0150518	0.233676	-3.09275	1.29964
TMEM126A	0.345351	3.6703	2.47828	0.0150707	0.233676	-3.22378	1.27046
CCDC191	0.512267	1.88828	2.47824	0.0150722	0.233676	-3.04781	1.42629
SMG8	-0.399502	4.08992	-2.47823	0.0150727	0.233676	-3.23074	0.75812
PCDHB12	-0.66263	0.215748	-2.47705	0.0151191	0.233676	-3.02209	0.631726
IFT27	0.347182	3.8057	2.47625	0.0151509	0.233676	-3.25858	1.27207
GLYCTK	0.621585	0.763286	2.47607	0.0151582	0.233676	-3.00965	1.53856
NEMP2	-0.366892	2.99439	-2.47606	0.0151585	0.233676	-3.12949	0.775451
LOC101928000	0.694618	0.010955	2.47587	0.0151658	0.233676	-3.00994	1.61846
ANKS1A	-0.360145	3.96233	-2.47582	0.0151679	0.233676	-3.23789	0.779086
FAM173A	0.55417	3.01565	2.47569	0.015173	0.233676	-3.18104	1.46832
SUPT16H	-0.289414	6.90532	-2.47555	0.0151786	0.233676	-3.32435	0.818234
ETNK1	0.403456	4.69285	2.47521	0.0151921	0.233676	-3.29536	1.32267
BEX2	-1.63197	-3.69005	-2.47493	0.0152035	0.233676	-3.36397	0.322647
LRBA	-0.449373	5.48471	-2.4744	0.0152243	0.233756	-3.33156	0.732361
RPS17	0.406372	7.99865	2.47379	0.0152488	0.233777	-3.23111	1.32535
SNRPD1	0.316605	4.7818	2.47359	0.0152569	0.233777	-3.31165	1.2454
SPTLC1	-0.331152	6.39106	-2.47258	0.0152972	0.233976	-3.34425	0.794902
AP3D1	-0.20759	7.48889	-2.47248	0.015301	0.233976	-3.29453	0.865983
LINC02166	1.14091	-2.29163	2.47176	0.0153298	0.234178	-3.18708	2.2052
MRPL50	0.261906	4.04076	2.47082	0.0153675	0.234372	-3.27173	1.19906
KLF13	-0.378502	6.63581	-2.47007	0.0153979	0.234372	-3.35025	0.769236
ARHGAP35	-0.409583	7.45465	-2.46962	0.0154159	0.234372	-3.31661	0.752841
SEC14L1	-0.235953	5.93729	-2.46952	0.0154198	0.234372	-3.35392	0.849124
REXO2	0.238202	6.4747	2.4695	0.0154207	0.234372	-3.33453	1.17952
GID8	-0.182677	5.79639	-2.46894	0.0154433	0.234478	-3.35315	0.881067
AP1B1	-0.296098	5.95179	-2.46739	0.0155062	0.23467	-3.35898	0.814452
RAD50	-0.346828	6.27555	-2.46707	0.0155189	0.23467	-3.35545	0.786311
TBC1D9B	-0.239928	7.7436	-2.46705	0.0155198	0.23467	-3.29967	0.846788
AMIGO1	-0.688803	2.2112	-2.46701	0.0155215	0.23467	-3.06099	0.620368
ZNF768	-0.244697	4.63002	-2.46597	0.0155635	0.23467	-3.34089	0.843993
BAHD1	-0.284418	4.56698	-2.46561	0.0155781	0.23467	-3.29942	0.821072
COA1	0.243319	4.49694	2.46559	0.0155788	0.23467	-3.32813	1.18371
ZSWIM7	0.355359	3.17032	2.46521	0.0155946	0.23467	-3.20125	1.2793
TOX4	-0.209224	5.85634	-2.46492	0.0156063	0.23467	-3.36384	0.865003
CMAS	0.240741	4.67258	2.46477	0.0156123	0.23467	-3.32452	1.1816
RGMA	-0.45176	3.90696	-2.46424	0.015634	0.234761	-3.30273	0.73115
PCDHGA7	-0.73483	2.62885	-2.46321	0.0156761	0.234994	-3.07871	0.600889
SCRN1	-0.296455	7.52183	-2.46276	0.0156944	0.234994	-3.3183	0.814251
SYT11	-0.648673	5.66399	-2.46271	0.0156965	0.234994	-3.34898	0.637867
HINT1	0.37959	6.66995	2.46182	0.0157329	0.235303	-3.33177	1.30097
PDC	1.70874	-3.47632	2.46066	0.0157807	0.235783	-3.43778	3.26876
ELMO3	1.07414	-1.05218	2.46018	0.0158004	0.235843	-3.11211	2.10547
CHST11	-0.497188	4.27239	-2.45938	0.0158334	0.2361	-3.27223	0.708486
TLN2	-0.433261	5.81264	-2.45897	0.0158505	0.236121	-3.37545	0.740586
PRKCE	-0.45907	4.81024	-2.45811	0.0158859	0.236413	-3.32044	0.727455
NEAT1	1.01422	7.97564	2.45747	0.0159123	0.236571	-3.25271	2.01981
SMAD3	-0.306067	6.53344	-2.45681	0.0159399	0.236734	-3.37071	0.808844
NACC2	-0.219745	5.65409	-2.45645	0.0159548	0.236734	-3.38177	0.858717
ZC3H4	-0.260233	5.00137	-2.45594	0.0159759	0.236813	-3.36577	0.834953
ITPR2	-0.564738	4.20903	-2.45365	0.0160715	0.237994	-3.29731	0.676078
OSBP	-0.293442	6.24532	-2.4532	0.0160904	0.238039	-3.39043	0.815953
LINC02104	0.967808	-1.25032	2.4518	0.0161489	0.238579	-3.1781	1.95587
NDUFB6	0.417361	4.69373	2.45157	0.0161587	0.238579	-3.36416	1.33548
ATP9A	-0.454086	6.75343	-2.45064	0.0161976	0.238688	-3.38978	0.729972
NSG1	1.73456	-3.33145	2.45062	0.0161986	0.238688	-3.49315	3.32778
GLYATL1	1.61846	-2.73318	2.44997	0.0162257	0.238688	-3.4138	3.07047
POLR1A	-0.317219	5.92861	-2.44988	0.0162297	0.238688	-3.39778	0.802615
CMTR1	-0.232608	5.48927	-2.44933	0.0162528	0.238794	-3.39043	0.851095
LARP1	-0.27274	7.92241	-2.44833	0.0162951	0.238961	-3.32874	0.827746
SOGA1	-0.343464	6.07596	-2.44831	0.016296	0.238961	-3.40178	0.788147
PCDHGA2	-0.568871	2.04146	-2.44754	0.0163287	0.239206	-3.10513	0.674144
NYNRIN	-0.558002	5.5802	-2.44646	0.0163746	0.239306	-3.39878	0.679242
HK1	-0.274275	7.41003	-2.44631	0.016381	0.239306	-3.37079	0.826866
GTPBP1	-0.232406	5.28238	-2.44584	0.016401	0.239306	-3.38716	0.851214
TMBIM1	-0.366457	7.56259	-2.44576	0.0164042	0.239306	-3.35539	0.775685
BCOR	-0.45531	4.6408	-2.4455	0.0164153	0.239306	-3.34887	0.729353
ZNF282	-0.23616	4.86915	-2.44436	0.016464	0.239757	-3.38241	0.849002
MAN2C1	0.433361	4.97159	2.44403	0.0164782	0.239757	-3.36182	1.35038
SNHG15	0.505688	2.57226	2.44231	0.0165517	0.240593	-3.15264	1.4198
GDE1	-0.233266	6.46348	-2.44173	0.0165765	0.240675	-3.4076	0.850707
ACO1	-0.274069	7.24458	-2.44111	0.0166034	0.240675	-3.38122	0.826984
SPSB1	-0.322999	5.22226	-2.44085	0.0166144	0.240675	-3.39533	0.799406
TBPL1	0.259261	3.67814	2.44069	0.0166215	0.240675	-3.31033	1.19687
C5AR1	1.58024	-2.75421	2.44013	0.0166458	0.240794	-3.31232	2.99019
CD27-AS1	0.392254	3.09414	2.43925	0.0166835	0.241107	-3.26743	1.31244
ARSD	-0.35661	4.55709	-2.43885	0.0167011	0.241129	-3.36131	0.780997
NOL7	0.252714	5.42979	2.43822	0.0167281	0.241287	-3.41821	1.19145
MEGF8	-0.485534	6.90947	-2.43667	0.0167956	0.241439	-3.415	0.714233
CREBBP	-0.415402	6.92578	-2.43665	0.0167965	0.241439	-3.40886	0.74981
POMP	0.374432	6.3327	2.43654	0.0168011	0.241439	-3.41174	1.29633
PSMG3-AS1	-0.318878	4.12684	-2.43641	0.0168067	0.241439	-3.36565	0.801693
TMEM184C	-0.328803	5.5934	-2.43561	0.0168418	0.241439	-3.42611	0.796197
TMEM126B	0.332852	5.02469	2.43528	0.0168558	0.241439	-3.42413	1.2595
C4orf48	0.806827	2.43767	2.43475	0.0168792	0.241439	-3.21841	1.74936
NDUFA13	0.559724	1.76642	2.43445	0.0168924	0.241439	-3.14153	1.47399
SMN1	0.402229	2.20443	2.43436	0.0168963	0.241439	-3.15976	1.32155
CTNND1	-0.275991	7.3215	-2.43428	0.0168996	0.241439	-3.39455	0.825883
PTGDR2	-1.63378	-3.47898	-2.4336	0.0169295	0.241464	-3.36852	0.322243
ADAMTS13	0.423105	1.9276	2.43215	0.0169932	0.241464	-3.15779	1.34081
MAML1	-0.336247	5.43783	-2.43185	0.0170065	0.241464	-3.42687	0.792099
CKAP5	-0.343791	6.93877	-2.43171	0.0170122	0.241464	-3.42049	0.787968
CAMKK2	-0.213261	5.93681	-2.43136	0.017028	0.241464	-3.43797	0.862585
PDLIM3	1.33349	-4.5125	2.43093	0.0170466	0.241464	-3.46129	2.52011
LOC101929719	1.38954	-1.42559	2.43068	0.017058	0.241464	-3.24532	2.61995
SFXN4	0.267125	3.01794	2.43047	0.0170671	0.241464	-3.26805	1.20341
PHYKPL	0.312436	4.08566	2.43042	0.0170692	0.241464	-3.35879	1.2418
SDHAF4	0.390286	1.98934	2.43038	0.0170711	0.241464	-3.16809	1.31065
GNB1L	0.495155	1.97273	2.43021	0.0170784	0.241464	-3.15113	1.40947
PSMD6-AS2	1.40482	-1.84526	2.42904	0.0171304	0.241921	-3.30321	2.64785
ATP5J	0.393226	5.51658	2.42875	0.017143	0.241921	-3.43967	1.31333
COLQ	0.85701	-0.762585	2.42821	0.017167	0.242032	-3.12642	1.81128
SUN2	-0.512081	5.93254	-2.42743	0.0172018	0.242257	-3.444	0.70121
MRPS18C	0.377674	2.39544	2.42707	0.0172175	0.242257	-3.18141	1.29925
ZC3H7B	-0.238923	7.06582	-2.42675	0.0172317	0.242257	-3.41402	0.847378
CD58	0.390494	2.88742	2.4264	0.0172476	0.242257	-3.24358	1.31084
ZNHIT2	0.439869	2.39431	2.42539	0.0172922	0.242433	-3.23163	1.35648
EPS15L1	-0.227223	4.98458	-2.42499	0.0173102	0.242433	-3.44373	0.854278
C8orf58	0.357768	3.31216	2.42409	0.0173504	0.242433	-3.30652	1.28144
GIGYF2	-0.398381	6.29347	-2.42367	0.0173692	0.242433	-3.4552	0.758709
DYNLT1	0.339604	5.26243	2.42349	0.0173773	0.242433	-3.44686	1.26541
PSMD5	-0.237858	5.52273	-2.4234	0.0173816	0.242433	-3.45185	0.848004
C10orf76	-0.251162	5.07763	-2.42277	0.0174099	0.242433	-3.43616	0.840219
BAHCC1	-0.36229	4.81233	-2.42275	0.0174107	0.242433	-3.42375	0.777929
CHPF2	-0.298408	6.80342	-2.42274	0.017411	0.242433	-3.44603	0.813149
TLN1	-0.344032	9.68213	-2.42241	0.0174258	0.242433	-3.28027	0.787836
LRRC8A	-0.367904	6.24215	-2.42214	0.0174379	0.242433	-3.46005	0.774907
ABR	-0.32225	7.2371	-2.42142	0.0174705	0.242542	-3.40946	0.799821
CCDC130	0.411475	3.96477	2.42065	0.017505	0.242542	-3.392	1.33004
UBFD1	-0.238964	6.21101	-2.42061	0.0175071	0.242542	-3.46184	0.847354
LSM7	0.432211	4.36127	2.42013	0.0175288	0.242542	-3.41948	1.3493
EGLN2	0.481027	2.68704	2.41993	0.0175379	0.242542	-3.24159	1.39574
UBXN11	0.435228	2.76136	2.41982	0.0175427	0.242542	-3.26193	1.35212
ZNF653	0.464563	0.950657	2.41921	0.01757	0.242696	-3.11629	1.3799
DMAP1	0.330959	4.30143	2.41867	0.0175946	0.242812	-3.40232	1.25785
KPNA6	-0.277419	5.9831	-2.41822	0.017615	0.24287	-3.46821	0.825066
CHEK2	0.340966	2.63143	2.41726	0.0176585	0.243247	-3.26362	1.2666
NPPA	1.81923	-3.39181	2.41544	0.0177416	0.243857	-3.49774	3.52894
MARK3	0.180157	5.94749	2.41543	0.0177421	0.243857	-3.47088	1.13301
PLA2G6	0.496934	2.16212	2.41504	0.0177599	0.243857	-3.21737	1.41121
TMEM128	0.318365	3.92864	2.41438	0.01779	0.243857	-3.38338	1.24692
GCC1	-0.452656	4.80554	-2.41434	0.0177918	0.243857	-3.43057	0.730696
PRAC2	1.01351	-4.14902	2.41416	0.0178004	0.243857	-3.3007	2.01881
CERS6	-0.784494	3.625	-2.41333	0.0178382	0.244152	-3.28673	0.580555
LUC7L3	0.403292	5.83301	2.41247	0.0178778	0.244424	-3.47617	1.32252
NUP98	-0.318666	6.82511	-2.41203	0.0178979	0.244424	-3.47252	0.801811
JAK1	-0.269257	8.40241	-2.41184	0.017907	0.244424	-3.37914	0.829747
MCRIP2	0.486844	2.52671	2.41135	0.0179292	0.244505	-3.28165	1.40138
LRRC66	0.97117	-0.816064	2.41088	0.0179512	0.244583	-3.16662	1.96043
ZFP82	-0.286126	2.97836	-2.40947	0.0180163	0.245164	-3.28774	0.820101
PDE6G	1.86458	-3.91074	2.40871	0.0180515	0.245164	-3.57533	3.64161
DPM1	0.271226	4.98561	2.40801	0.0180837	0.245164	-3.46934	1.20683
TNXB	-0.859947	8.30113	-2.40786	0.0180909	0.245164	-3.43323	0.550973
PCID2	0.19882	5.29757	2.40785	0.0180913	0.245164	-3.4812	1.14776
ATF7IP2	0.919176	-1.47288	2.40725	0.0181192	0.245164	-3.20552	1.89104
CHTF8	-0.273179	5.62241	-2.4053	0.0182104	0.245164	-3.49293	0.827494
ME3	0.388056	3.43314	2.40514	0.0182175	0.245164	-3.3846	1.30863
TMEM256	0.50483	2.07138	2.40506	0.0182212	0.245164	-3.24474	1.41896
XRN2	-0.325685	6.72951	-2.40477	0.0182351	0.245164	-3.48725	0.79792
CCT6B	0.472483	1.35396	2.40453	0.0182462	0.245164	-3.157	1.38749
GPR173	0.685176	2.33236	2.40358	0.0182905	0.245164	-3.20571	1.6079
AMOT	-0.561508	3.39301	-2.40355	0.018292	0.245164	-3.40446	0.677594
CLEC2B	0.549239	5.54588	2.40334	0.0183022	0.245164	-3.49371	1.46331
TRIM45	0.596136	0.427413	2.40313	0.018312	0.245164	-3.14525	1.51166
HINT2	0.435852	3.29462	2.40307	0.0183148	0.245164	-3.37401	1.35271
G3BP2	-0.32735	7.34887	-2.40303	0.0183164	0.245164	-3.47223	0.796999
POM121L9P	1.47304	-2.49612	2.40254	0.0183394	0.245164	-3.32634	2.77606
RAB1B	-0.219663	6.23899	-2.40239	0.0183467	0.245164	-3.49536	0.858766
CHKB	1.11639	-1.1512	2.40208	0.0183613	0.245164	-3.19423	2.16804
EPHB4	-0.343885	5.89488	-2.40206	0.018362	0.245164	-3.50379	0.787917
MYO1E	-0.327517	7.04631	-2.40204	0.0183629	0.245164	-3.4842	0.796907
MMP14	-0.501518	10.2902	-2.4017	0.018379	0.245164	-3.2934	0.706363
TBL1X	-0.28109	5.41903	-2.40086	0.0184186	0.245164	-3.49418	0.822969
IQSEC1	-0.302867	5.70026	-2.40047	0.018437	0.245164	-3.50346	0.81064
ANAPC10	0.296736	2.882	2.40022	0.018449	0.245164	-3.31765	1.22836
RFX8	1.01882	2.78014	2.40016	0.0184518	0.245164	-3.22417	2.02627
COPB2	-0.204066	7.97695	-2.39976	0.0184708	0.245164	-3.43455	0.868101
ARID1B	-0.27786	6.18283	-2.39971	0.0184733	0.245164	-3.50738	0.824814
MYH10	-0.423198	7.29938	-2.39927	0.0184938	0.245164	-3.48024	0.74577
ATP23	0.437398	2.12447	2.39913	0.0185005	0.245164	-3.28146	1.35416
GEMIN5	-0.299861	4.49306	-2.39874	0.0185191	0.245194	-3.45365	0.81233
PCDH18	-0.371594	8.62419	-2.39811	0.0185492	0.245262	-3.4007	0.772928
NEO1	-0.481017	5.95528	-2.39763	0.0185718	0.245262	-3.50934	0.716472
BTN3A2	-0.322573	4.14781	-2.3976	0.0185733	0.245262	-3.43533	0.799642
LRRC8E	-1.24354	-1.1387	-2.397	0.0186018	0.245423	-3.2739	0.422336
NDUFA2	0.494602	4.00088	2.39624	0.0186378	0.245682	-3.45363	1.40893
SDHD	0.389632	5.19631	2.39504	0.0186952	0.246061	-3.5136	1.31006
PI4KB	-0.254853	6.07731	-2.39496	0.0186994	0.246061	-3.51913	0.838073
KLHL20	-0.268643	5.0173	-2.39345	0.0187718	0.246599	-3.49797	0.8301
ZNF100	0.449136	2.12794	2.39342	0.0187732	0.246599	-3.21938	1.36522
RFC1	-0.348271	5.66219	-2.3927	0.0188077	0.246837	-3.51847	0.785525
ZNF121	0.47016	3.29533	2.39192	0.0188453	0.247114	-3.37197	1.38526
CAPRIN2	0.477399	4.1937	2.3908	0.0188994	0.247606	-3.44539	1.39223
PPP1R1C	1.43574	-2.90529	2.3894	0.0189668	0.248273	-3.32236	2.70521
NID1	-0.480473	8.53699	-2.38879	0.0189963	0.248273	-3.43479	0.716742
FAM168A	-0.276382	6.29573	-2.38847	0.0190121	0.248273	-3.53078	0.825659
C11orf70	0.389506	2.31006	2.38814	0.019028	0.248273	-3.29193	1.30994
ZNF836	-0.444005	1.65544	-2.38783	0.0190432	0.248273	-3.20372	0.735091
DEF8	0.257325	5.25778	2.3877	0.0190495	0.248273	-3.52527	1.19526
TEX30	0.506225	3.23359	2.3864	0.019113	0.248706	-3.35321	1.42033
CSF1	-0.37483	7.98637	-2.38623	0.0191213	0.248706	-3.44985	0.771196
CYB561D1	-0.326211	4.08214	-2.38557	0.0191535	0.248706	-3.4237	0.797629
MIR34A	1.05287	2.65924	2.38476	0.0191932	0.248706	-3.26165	2.07465
HSPG2	-0.886674	9.23394	-2.38443	0.0192092	0.248706	-3.42898	0.540859
FBXO18	-0.244094	5.97177	-2.38438	0.0192118	0.248706	-3.54186	0.844346
TRIM68	-0.275128	3.21795	-2.38431	0.0192152	0.248706	-3.4152	0.826377
HEATR1	-0.397929	5.79528	-2.3842	0.0192202	0.248706	-3.53484	0.758947
SMPD4	-0.194403	5.26063	-2.38369	0.0192453	0.248706	-3.52547	0.873935
LINC02035	-0.542201	3.18192	-2.38363	0.0192486	0.248706	-3.35121	0.686723
C14orf132	-0.373994	6.38055	-2.38253	0.0193024	0.249029	-3.54359	0.771643
SMIM7	0.251526	4.67623	2.38185	0.0193358	0.249029	-3.50663	1.19047
NAIF1	-0.231563	2.87667	-2.3814	0.0193582	0.249029	-3.364	0.851712
PRUNE1	-0.307005	3.38276	-2.38132	0.0193621	0.249029	-3.41487	0.808318
KLC1	0.387723	4.53133	2.38113	0.0193716	0.249029	-3.49102	1.30833
XPO7	-0.23661	6.26128	-2.38064	0.0193959	0.249029	-3.54454	0.848737
TRAPPC4	0.232761	4.70732	2.38041	0.0194072	0.249029	-3.51536	1.17508
PDK2	-0.296027	4.38366	-2.38031	0.0194121	0.249029	-3.50136	0.814492
CAST	-0.182962	8.35867	-2.38009	0.019423	0.249029	-3.44328	0.880892
HDLBP	-0.240894	10.2121	-2.37916	0.0194689	0.249253	-3.33101	0.846221
ANKFN1	-1.10941	-0.04178	-2.37907	0.0194737	0.249253	-3.22237	0.463484
ECHDC2	0.512229	3.37822	2.37829	0.019512	0.249421	-3.39598	1.42625
LINS1	0.390015	2.50223	2.37813	0.0195201	0.249421	-3.28308	1.31041
CLCC1	-0.327374	4.53319	-2.37664	0.0195943	0.249971	-3.49758	0.796986
SH3RF2	-0.828182	-1.45496	-2.3766	0.0195964	0.249971	-3.2154	0.563238
SMARCD1	-0.201402	5.55594	-2.37469	0.0196917	0.250194	-3.55789	0.869705
DIAPH2	-0.338388	5.17007	-2.37441	0.0197057	0.250194	-3.53496	0.790925
LOC100294362	1.05752	-1.83285	2.37435	0.0197089	0.250194	-3.34554	2.08136
DHCR24	-0.540949	7.64969	-2.37427	0.0197131	0.250194	-3.47736	0.687318
COL6A3	-0.44918	13.1854	-2.37425	0.0197137	0.250194	-3.23118	0.732459
EP300	-0.441368	6.72488	-2.37399	0.0197269	0.250194	-3.55623	0.736436
RAB11B-AS1	0.554906	0.447342	2.37346	0.0197537	0.250194	-3.20361	1.46907
MAVS	-0.258511	6.75441	-2.37331	0.0197612	0.250194	-3.54772	0.83595
HOXC13	-1.28474	-4.55154	-2.37325	0.019764	0.250194	-3.50234	0.410445
NBEAL2	0.483619	2.53262	2.37291	0.0197812	0.250201	-3.30593	1.39825
EMC9	0.449535	1.95454	2.37247	0.0198034	0.250271	-3.26101	1.3656
EXOC2	-0.250303	4.93365	-2.3718	0.0198372	0.250486	-3.54288	0.84072
ZNF22	0.27777	3.58403	2.37112	0.0198716	0.250709	-3.47371	1.21232
TIMM17A	0.308487	5.44281	2.3704	0.0199078	0.250739	-3.55598	1.23841
UBAP2	-0.253991	4.77632	-2.37023	0.0199166	0.250739	-3.5511	0.838573
MTSS1L	-0.313454	6.28473	-2.37003	0.0199266	0.250739	-3.57161	0.804713
MBTPS2	-0.43984	5.23062	-2.36975	0.0199408	0.250739	-3.53263	0.737217
MFHAS1	-0.324245	4.55982	-2.36927	0.0199652	0.250763	-3.5213	0.798716
HMGN3	0.435877	3.79293	2.36888	0.0199851	0.250763	-3.46945	1.35273
RPL23P8	0.972163	-0.575607	2.36872	0.0199928	0.250763	-3.26836	1.96178
RBM44	1.37664	-2.37014	2.3679	0.0200348	0.250886	-3.47617	2.59662
CALML6	1.60794	-2.23374	2.36787	0.0200361	0.250886	-3.34205	3.04817
PIK3C2B	-0.569782	0.967618	-2.36741	0.0200595	0.250918	-3.23669	0.673719
RPL31	0.441601	8.71456	2.36717	0.0200721	0.250918	-3.41756	1.35811
FBXL14	-0.442388	3.03139	-2.36577	0.0201434	0.2516	-3.36849	0.735915
FKBP15	-0.195646	5.72006	-2.36518	0.0201734	0.251765	-3.58327	0.873182
NUTM2D	-0.905778	-1.40913	-2.36433	0.0202173	0.2518	-3.27519	0.533745
ARHGAP24	-0.312548	6.0804	-2.36415	0.0202265	0.2518	-3.58402	0.805218
SYNGAP1	-0.340328	4.86372	-2.36415	0.0202265	0.2518	-3.56797	0.789862
UBL5	0.502792	5.67433	2.36288	0.0202915	0.252228	-3.58088	1.41695
TMEM91	0.654929	0.837052	2.36173	0.020351	0.252228	-3.23513	1.57454
ESYT1	-0.406391	7.23123	-2.36115	0.0203808	0.252228	-3.57127	0.754509
NUDCD3	-0.227588	6.18095	-2.36111	0.0203828	0.252228	-3.59129	0.854062
USMG5	0.484829	5.01277	2.36102	0.0203874	0.252228	-3.581	1.39942
HOXD11	0.917759	0.582221	2.36047	0.0204157	0.252228	-3.2559	1.88918
DTWD1	0.229415	5.61417	2.36035	0.0204223	0.252228	-3.59053	1.17236
TSKU	-0.311822	5.74812	-2.3599	0.0204454	0.252228	-3.58733	0.805624
TECPR2	-0.253111	5.10284	-2.35987	0.0204472	0.252228	-3.56892	0.839085
RIMS1	-1.19763	-1.86676	-2.35977	0.020452	0.252228	-3.28923	0.435992
RPS13	0.344404	8.27869	2.35968	0.0204571	0.252228	-3.46841	1.26963
SRP19	0.388141	3.25823	2.35957	0.0204627	0.252228	-3.4237	1.30871
LSM6	0.343111	3.23659	2.35872	0.0205066	0.252561	-3.4396	1.26849
GLDC	1.14068	-2.46191	2.3578	0.0205545	0.252943	-3.3676	2.20485
MAST4	-0.478664	3.80808	-2.35735	0.020578	0.25296	-3.48258	0.717642
PPP1R35	0.513114	1.57163	2.35656	0.0206192	0.25296	-3.29473	1.42713
SLC17A9	0.713292	3.24549	2.356	0.0206482	0.25296	-3.38961	1.63954
VANGL1	-0.401723	5.13421	-2.35554	0.0206726	0.25296	-3.5752	0.756954
ZNF385B	-1.54757	-4.39802	-2.35535	0.0206821	0.25296	-3.54996	0.342086
PSG6	-0.72816	-1.13635	-2.35506	0.0206977	0.25296	-3.23553	0.603673
MSN	-0.262382	8.93036	-2.35445	0.0207295	0.25296	-3.47486	0.83371
TAOK2	-0.221707	5.83501	-2.35418	0.0207435	0.25296	-3.60713	0.85755
NFKBID	0.723241	0.901665	2.35389	0.020759	0.25296	-3.24488	1.65089
NGDN	0.315496	4.03136	2.35388	0.0207596	0.25296	-3.51788	1.24444
HSD17B6	0.937396	-1.29261	2.35376	0.0207659	0.25296	-3.29427	1.91507
BCR	-0.283852	5.23006	-2.35342	0.0207838	0.25296	-3.59868	0.821395
LINC01296	-1.39614	-3.49794	-2.3531	0.0208003	0.25296	-3.44385	0.379943
USP13	-0.353591	4.52599	-2.35279	0.0208169	0.25296	-3.55089	0.782634
STARD5	0.525213	1.70935	2.35275	0.020819	0.25296	-3.26097	1.43915
TK2	-0.217655	5.48603	-2.35262	0.0208256	0.25296	-3.6069	0.859962
FLOT2	-0.274362	6.04933	-2.35141	0.0208896	0.253475	-3.61092	0.826816
LCNL1	0.96406	-1.11121	2.35066	0.0209292	0.253475	-3.25053	1.95079
FOXO4	-0.306794	3.98648	-2.35049	0.0209383	0.253475	-3.54118	0.808436
MED18	0.279647	3.48508	2.35001	0.0209637	0.253475	-3.48775	1.2139
WDR82	-0.238043	7.05452	-2.34946	0.0209925	0.253475	-3.59228	0.847895
ARHGAP27P1	1.2186	-0.616616	2.34929	0.0210019	0.253475	-3.26188	2.3272
C18orf21	0.301869	3.25021	2.34895	0.0210195	0.253475	-3.46672	1.23274
VPS9D1	0.319981	4.31331	2.34848	0.0210446	0.253475	-3.56655	1.24831
FIBCD1	-1.07805	0.385945	-2.34837	0.0210505	0.253475	-3.29084	0.473668
CBX6	-0.262964	7.16262	-2.34794	0.0210736	0.253475	-3.58633	0.833374
TADA1	0.288058	2.5979	2.34784	0.0210788	0.253475	-3.38469	1.221
MFAP3	-0.780516	4.25527	-2.34756	0.0210936	0.253475	-3.45196	0.582159
SURF4	-0.293458	8.63939	-2.34728	0.0211088	0.253475	-3.50392	0.815944
SPEN	-0.404914	6.4692	-2.3466	0.0211449	0.253475	-3.62341	0.755281
COL14A1	-0.462083	8.61197	-2.34651	0.0211499	0.253475	-3.50972	0.725938
GRIA1	-0.635368	2.81071	-2.34642	0.0211544	0.253475	-3.40827	0.643777
ATP11A	-0.48011	5.12792	-2.34634	0.0211588	0.253475	-3.60025	0.716923
UQCC2	0.415963	4.37032	2.34527	0.0212157	0.253475	-3.5891	1.33419
SETD1B	-0.337363	5.15644	-2.34465	0.0212491	0.253475	-3.60651	0.791487
MBL1P	1.25689	-2.20998	2.34448	0.0212584	0.253475	-3.33597	2.38979
GPC4	-1.23065	2.09424	-2.34403	0.0212823	0.253475	-3.25798	0.426126
ATP5O	0.396881	4.57924	2.3438	0.0212945	0.253475	-3.60199	1.31666
POLR2J	0.441945	3.71505	2.34362	0.0213043	0.253475	-3.53551	1.35843
SVIP	0.435364	1.98198	2.34327	0.0213233	0.253475	-3.32226	1.35225
KANSL1-AS1	0.834397	0.412798	2.34324	0.0213246	0.253475	-3.26066	1.78311
FHOD3	-0.411124	4.27979	-2.34283	0.0213468	0.253475	-3.56664	0.752037
LOC100507564	0.825429	-1.09568	2.3428	0.0213483	0.253475	-3.32047	1.77206
ZNF572	-0.698577	0.0541846	-2.34257	0.0213609	0.253475	-3.26096	0.61618
UBE2B	0.275055	6.30669	2.34234	0.0213735	0.253475	-3.62004	1.21004
GPR155	-0.448793	2.16333	-2.34217	0.0213823	0.253475	-3.31747	0.732655
SDCCAG3	0.187217	4.94028	2.34199	0.0213919	0.253475	-3.60919	1.13857
LUZP1	-0.442938	6.22907	-2.34103	0.0214437	0.253822	-3.63605	0.735635
NTNG2	-0.33049	2.01763	-2.34067	0.0214632	0.253822	-3.37316	0.795266
FKBP9	-0.371146	8.41555	-2.34051	0.0214719	0.253822	-3.5357	0.773168
MIEF1	-0.276133	5.61394	-2.3398	0.0215103	0.253933	-3.62863	0.825801
ERAP1	-0.380401	6.17837	-2.33971	0.0215151	0.253933	-3.63858	0.768224
C9orf50	0.983442	-1.36287	2.33901	0.0215531	0.254055	-3.34101	1.97718
GLG1	-0.428592	8.45229	-2.33857	0.0215773	0.254055	-3.54359	0.742987
TIMP2	-0.283257	11.4216	-2.3385	0.0215812	0.254055	-3.35223	0.821734
NUP37	0.229011	3.68008	2.33735	0.0216434	0.254055	-3.53601	1.17203
SLC25A14	0.327305	2.25132	2.33718	0.0216526	0.254055	-3.35788	1.25467
ZNF77	0.515683	1.23292	2.33698	0.0216636	0.254055	-3.27763	1.42967
NAALADL2	-0.426077	4.89433	-2.33648	0.0216909	0.254055	-3.59255	0.744283
LINC01547	-0.485356	1.63177	-2.33611	0.0217114	0.254055	-3.32587	0.714321
SFSWAP	0.313605	5.12242	2.33588	0.0217239	0.254055	-3.62932	1.24281
GLIS3	-0.480866	4.87768	-2.33583	0.0217268	0.254055	-3.62755	0.716548
PAIP1	0.224215	5.6327	2.33566	0.0217359	0.254055	-3.63668	1.16814
RNF115	0.173059	6.35834	2.33491	0.021777	0.254055	-3.63785	1.12745
CFAP70	0.896458	-0.551098	2.33473	0.0217869	0.254055	-3.29884	1.86149
DCAF15	0.327435	3.50045	2.33457	0.0217953	0.254055	-3.51711	1.25478
PLXNA1	-0.363221	7.78625	-2.33425	0.021813	0.254055	-3.59719	0.777427
ARHGEF40	-0.193141	6.80109	-2.3342	0.0218158	0.254055	-3.63409	0.874699
SFR1	0.335138	2.3298	2.33399	0.0218275	0.254055	-3.40204	1.2615
TIMM8B	0.433626	3.80967	2.33394	0.0218304	0.254055	-3.56336	1.35062
FZD1	-0.337682	5.72923	-2.33344	0.0218578	0.254065	-3.65107	0.791312
TVP23C	0.619759	0.562452	2.33262	0.0219029	0.254065	-3.27415	1.53662
SRP68	-0.164591	6.24859	-2.3325	0.0219095	0.254065	-3.65178	0.892181
OS9	-0.389123	8.09957	-2.33246	0.0219114	0.254065	-3.56374	0.763594
TRIM25	-0.353192	6.69415	-2.33238	0.0219159	0.254065	-3.64573	0.78285
UQCRH	0.361499	5.68189	2.33167	0.021955	0.254322	-3.65053	1.28476
ARHGDIA	-0.212492	7.62075	-2.33063	0.0220126	0.254635	-3.59213	0.863045
PTPRF	-0.467659	5.42772	-2.33057	0.022016	0.254635	-3.65076	0.723137
MAIP1	0.281887	3.25172	2.32972	0.0220631	0.254983	-3.5022	1.21578
CHST3	-0.517095	5.64061	-2.32835	0.0221388	0.25505	-3.6519	0.698778
ARRDC1	0.287966	3.64727	2.32773	0.0221735	0.25505	-3.5529	1.22092
ATF7IP	-0.323782	6.0327	-2.32756	0.022183	0.25505	-3.66112	0.798973
MAP2	-1.10559	0.297821	-2.32747	0.0221881	0.25505	-3.30392	0.464711
TM7SF3	-0.313545	5.38414	-2.32719	0.0222037	0.25505	-3.6556	0.804662
ADAM10	-0.350588	7.93663	-2.32717	0.0222046	0.25505	-3.61031	0.784264
LSM14B	-0.163975	5.55136	-2.32714	0.0222062	0.25505	-3.66279	0.892562
ZSCAN16-AS1	0.500444	1.39568	2.32679	0.0222259	0.25505	-3.3235	1.41465
TXN	0.420057	7.36952	2.32654	0.0222397	0.25505	-3.59363	1.33798
STEAP4	-1.62563	1.74847	-2.32605	0.0222668	0.25505	-3.32067	0.324069
RIN3	-0.22181	5.59859	-2.32596	0.0222719	0.25505	-3.6657	0.857489
ATP1A1-AS1	0.708843	-0.587786	2.32595	0.0222729	0.25505	-3.31755	1.63449
KBTBD7	-0.343253	2.5819	-2.32542	0.0223021	0.255075	-3.41402	0.788262
SF3B1	0.320441	7.98074	2.32509	0.0223208	0.255075	-3.58006	1.24871
FAM196B	-0.905641	3.48109	-2.32484	0.0223348	0.255075	-3.39903	0.533795
DNAJC19	0.327531	3.74088	2.3246	0.0223483	0.255075	-3.56334	1.25486
WDR45	0.242565	5.7758	2.32439	0.0223601	0.255075	-3.66735	1.18309
ODF3B	0.562686	1.23778	2.32334	0.0224187	0.255277	-3.35202	1.47702
PCSK7	-0.500138	4.25684	-2.32329	0.0224218	0.255277	-3.53613	0.707039
PIF1	0.474278	1.64231	2.32316	0.0224289	0.255277	-3.35316	1.38922
GAS5	0.455092	6.93478	2.32257	0.0224623	0.255464	-3.59569	1.37087
ITGAE	0.297082	3.57973	2.32167	0.0225132	0.255781	-3.53217	1.22866
CNNM3	-0.316091	3.6616	-2.32102	0.0225495	0.255781	-3.54038	0.803244
SLC16A2	-0.39357	5.66684	-2.32097	0.0225526	0.255781	-3.6713	0.761244
PDCD6	0.295278	5.6219	2.32087	0.0225584	0.255781	-3.67422	1.22712
PCYOX1	-0.449447	7.84731	-2.32018	0.0225973	0.256028	-3.62072	0.732323
ACCS	0.552539	2.80603	2.31915	0.0226558	0.256498	-3.48092	1.46666
WIPF2	-0.265989	5.84221	-2.31769	0.0227385	0.256908	-3.68414	0.831628
FAM102A	-0.236968	5.98025	-2.31765	0.0227406	0.256908	-3.68318	0.848527
LIMK1	-0.215057	7.00007	-2.3176	0.0227434	0.256908	-3.6392	0.861512
KIAA1549	-0.471826	4.3822	-2.31696	0.02278	0.257023	-3.59518	0.721052
RUNDC1	-0.248035	3.71604	-2.31682	0.0227878	0.257023	-3.55997	0.842042
CLCN3	-0.395988	6.51845	-2.3163	0.0228179	0.257169	-3.68097	0.759969
TAOK3	-0.247591	5.74696	-2.31584	0.0228443	0.257272	-3.68786	0.842302
GANAB	-0.318051	9.03271	-2.31516	0.0228827	0.257293	-3.54526	0.802153
C6orf89	-0.376767	7.50029	-2.31514	0.0228842	0.257293	-3.64044	0.770161
EMC1	-0.34804	6.42454	-2.31482	0.0229025	0.257293	-3.69021	0.785651
C14orf37	-0.380777	4.26116	-2.31415	0.0229408	0.257293	-3.56735	0.768024
ZBTB46	0.502368	1.21005	2.31395	0.0229521	0.257293	-3.33602	1.41654
DNAJC16	-0.300109	4.51728	-2.31351	0.0229773	0.257293	-3.64733	0.812191
CSNK1D	-0.123428	6.55757	-2.31273	0.0230221	0.257293	-3.68636	0.918004
HNRNPA3	0.186817	6.98771	2.31268	0.0230252	0.257293	-3.66016	1.13825
SPRYD7	0.313125	3.50209	2.31263	0.023028	0.257293	-3.55644	1.2424
BAG6	-0.183329	7.61581	-2.31257	0.0230315	0.257293	-3.62738	0.880668
ZDHHC7	-0.29162	6.83329	-2.31251	0.0230347	0.257293	-3.67463	0.816984
NMNAT1	-0.240856	3.47995	-2.31196	0.0230665	0.257455	-3.55958	0.846243
ARHGEF37	-0.595917	0.0813115	-2.3111	0.0231163	0.257671	-3.31446	0.661624
TRAF5	0.43176	4.13871	2.31042	0.0231555	0.257671	-3.63238	1.34888
ZNF195	0.291791	3.60144	2.31023	0.0231667	0.257671	-3.59576	1.22416
CABIN1	-0.202441	5.91458	-2.31021	0.0231678	0.257671	-3.70055	0.869079
POM121	-0.352045	4.20202	-2.31014	0.0231716	0.257671	-3.60287	0.783473
MIR4712	0.672269	2.80679	2.30884	0.0232472	0.258178	-3.44368	1.59358
MT1M	0.688255	0.767583	2.30876	0.0232517	0.258178	-3.32176	1.61133
ATP9B	-0.332809	4.27701	-2.30846	0.0232693	0.258182	-3.63017	0.793989
CITED4	0.872261	0.429161	2.30762	0.0233182	0.258483	-3.31927	1.83053
LRRC3	-0.507146	1.13697	-2.3074	0.0233308	0.258483	-3.35255	0.703613
ZFP64	-0.258322	4.0411	-2.30613	0.023405	0.258938	-3.62499	0.83606
WDR83	0.444812	1.69756	2.3061	0.0234065	0.258938	-3.38208	1.36114
EFHC1	0.40322	3.8144	2.30518	0.0234603	0.259086	-3.58716	1.32246
FLNA	-0.403791	11.1221	-2.30512	0.0234637	0.259086	-3.44711	0.75587
PARVA	-0.1993	8.33061	-2.30473	0.0234866	0.259086	-3.60185	0.870973
DYRK2	-0.289988	5.38717	-2.30469	0.0234889	0.259086	-3.69886	0.817909
ANPEP	-0.350211	9.70574	-2.3034	0.023565	0.259734	-3.51277	0.784469
MED22	-0.229722	4.92883	-2.30261	0.0236112	0.259994	-3.68682	0.852799
KDM5A	-0.351523	5.84523	-2.30227	0.0236313	0.259994	-3.71323	0.783757
CCDC59	0.326455	4.2442	2.30211	0.0236406	0.259994	-3.65026	1.25393
MNAT1	0.283434	3.50298	2.30117	0.023696	0.260412	-3.56391	1.21709
CDK11A	0.681776	0.44737	2.30015	0.0237563	0.260884	-3.34022	1.60411
SHC1	-0.225214	7.55475	-2.29959	0.0237892	0.260982	-3.66889	0.855468
INO80C	0.526465	1.18142	2.29875	0.0238394	0.260982	-3.36092	1.4404
MAPK1	-0.256648	7.50248	-2.29825	0.023869	0.260982	-3.68062	0.83703
SS18L2	0.400754	2.92749	2.29774	0.023899	0.260982	-3.52953	1.3202
C15orf65	0.508246	0.300623	2.29769	0.023902	0.260982	-3.34088	1.42232
DPP9	-0.243857	5.87591	-2.29768	0.0239031	0.260982	-3.7272	0.844485
UBL4B	1.55958	-2.23655	2.29741	0.0239188	0.260982	-3.52169	2.94769
DIAPH1	-0.352947	6.59868	-2.29739	0.0239204	0.260982	-3.72611	0.782983
PRKACA	-0.182336	6.79011	-2.29682	0.0239539	0.260982	-3.70203	0.881275
NEDD8	0.415075	4.67063	2.29671	0.0239608	0.260982	-3.70619	1.33337
NDUFB9	0.401851	5.22774	2.29633	0.0239835	0.260982	-3.72227	1.3212
HLX-AS1	-1.23937	-2.66709	-2.29632	0.0239841	0.260982	-3.48256	0.423558
DNAJB1	-0.215825	6.53963	-2.29597	0.0240049	0.260982	-3.71517	0.861053
WASF2	-0.272702	7.34521	-2.2959	0.0240087	0.260982	-3.68795	0.827768
NACC1	-0.245621	5.71946	-2.29514	0.0240543	0.261137	-3.73083	0.843453
GBA	-0.383227	6.33661	-2.29508	0.0240578	0.261137	-3.72335	0.766721
ERCC6L2	-0.370487	4.24575	-2.29401	0.0241221	0.261266	-3.6374	0.773521
UQCRFS1	0.33626	4.66431	2.29369	0.0241411	0.261266	-3.70658	1.26248
CHFR	0.297065	4.5682	2.29361	0.0241463	0.261266	-3.68411	1.22864
SSBP1	0.317728	5.56305	2.29353	0.0241511	0.261266	-3.73168	1.24637
GNA11	-0.171182	6.2451	-2.29343	0.0241568	0.261266	-3.73149	0.888115
ZBTB33	-0.333382	4.71368	-2.29295	0.0241856	0.261296	-3.68678	0.793674
SMG5	-0.246356	6.48083	-2.29264	0.0242041	0.261296	-3.73152	0.843023
MTSS1	-0.482458	2.97097	-2.29251	0.0242118	0.261296	-3.52254	0.715757
CSDE1	-0.267708	9.40619	-2.29195	0.0242459	0.261438	-3.56302	0.830638
GOLGA1	-0.263973	4.88287	-2.29168	0.0242624	0.261438	-3.71137	0.832791
TSPYL2	0.477727	5.10677	2.29119	0.0242914	0.261438	-3.7215	1.39255
HTT	-0.278518	6.18751	-2.29092	0.0243082	0.261438	-3.74161	0.824438
USP43	1.13289	-2.18297	2.29085	0.0243121	0.261438	-3.40624	2.19298
GAL3ST4	-0.387621	3.90296	-2.29017	0.0243531	0.261644	-3.63976	0.764389
CRIPT	0.278646	4.09141	2.28959	0.0243882	0.261644	-3.67079	1.21306
RAB35	-0.206308	5.94988	-2.28924	0.0244097	0.261644	-3.7444	0.866752
FAM71F2	1.08733	-0.029708	2.28906	0.0244203	0.261644	-3.35183	2.12481
ATP1A1	-0.291821	8.09099	-2.28886	0.0244324	0.261644	-3.66186	0.81687
PIP4K2B	-0.219327	6.76524	-2.2887	0.0244422	0.261644	-3.72673	0.858966
PSMA3	0.313331	5.79687	2.28852	0.0244534	0.261644	-3.74077	1.24257
PTK7	-0.312773	8.27074	-2.28822	0.0244716	0.261653	-3.64214	0.805093
PDCL3	0.300894	3.09069	2.28751	0.0245144	0.261924	-3.55307	1.23191
PARP4	-0.363388	6.37241	-2.28662	0.0245686	0.262037	-3.74505	0.777337
ZNF189	0.283254	4.07729	2.28658	0.0245712	0.262037	-3.63776	1.21694
SF3B3	-0.231409	7.02334	-2.28595	0.0246098	0.262037	-3.72837	0.851803
ARSB	-0.330895	6.00593	-2.28594	0.0246102	0.262037	-3.75239	0.795043
NOP16	0.487598	3.43822	2.28589	0.0246133	0.262037	-3.58649	1.40211
CMIP	-0.284794	5.0147	-2.28562	0.0246298	0.262037	-3.7299	0.820859
SPECC1L	-0.205987	4.98642	-2.28496	0.0246699	0.262277	-3.73874	0.866945
GNS	-0.414184	8.74897	-2.28418	0.0247176	0.262592	-3.62762	0.750444
PYROXD2	0.451673	2.75903	2.28391	0.0247345	0.262592	-3.50812	1.36763
SCARNA7	1.88772	-3.87915	2.2832	0.024778	0.262843	-3.64102	3.70051
WBP1L	-0.26958	6.77501	-2.28295	0.0247932	0.262843	-3.73946	0.829561
APOO	0.396867	1.8337	2.28226	0.0248359	0.263052	-3.42399	1.31665
CYB5A	0.290766	5.15433	2.28206	0.024848	0.263052	-3.75515	1.22329
SLC35A1	0.332998	2.63954	2.28115	0.024904	0.26344	-3.56207	1.25963
FBXO7	-0.148011	6.3508	-2.28082	0.0249243	0.26344	-3.75334	0.902494
TNKS1BP1	-0.229661	8.38959	-2.2803	0.0249563	0.26344	-3.65597	0.852835
LOC105376805	1.19871	-2.5675	2.28007	0.024971	0.26344	-3.49188	2.29534
L3MBTL1	0.781621	0.25402	2.28004	0.0249724	0.26344	-3.36755	1.71906
ZNF618	-0.34854	5.14596	-2.27872	0.0250545	0.263951	-3.76051	0.785378
LINC01772	1.02771	-1.76951	2.27869	0.0250561	0.263951	-3.46037	2.03879
USP27X	-0.343428	2.01084	-2.27812	0.0250915	0.264139	-3.44349	0.788166
MTRF1	0.432279	2.38079	2.27781	0.0251111	0.264159	-3.51846	1.34936
KIAA0513	-0.323926	4.75892	-2.27691	0.0251666	0.264557	-3.74011	0.798893
MXRA5	-0.574101	9.78854	-2.27631	0.0252044	0.264683	-3.61664	0.671704
CCDC12	0.368472	4.04165	2.27607	0.025219	0.264683	-3.68317	1.29098
UQCRQ	0.469221	5.49753	2.27585	0.0252328	0.264683	-3.7663	1.38436
CRYZL1	0.233386	3.95882	2.27559	0.0252491	0.264683	-3.66651	1.17559
NT5C	0.423619	3.35368	2.27519	0.0252739	0.26473	-3.63829	1.34129
MTHFD2L	0.489761	1.43681	2.27485	0.0252952	0.26473	-3.4123	1.40421
ATP2B4	-0.455836	8.3903	-2.27425	0.0253326	0.26473	-3.70172	0.729088
RNF7	0.308337	5.48559	2.27349	0.0253803	0.26473	-3.77299	1.23828
GLB1	-0.289335	6.87907	-2.27347	0.0253819	0.26473	-3.75155	0.818279
KIAA1644	-0.405264	4.92233	-2.27334	0.0253896	0.26473	-3.703	0.755098
TEF	-0.292756	4.95518	-2.27328	0.0253936	0.26473	-3.73597	0.816341
LIPT1	0.372118	1.50299	2.27326	0.0253947	0.26473	-3.45847	1.29425
ZFAND2A	0.322907	3.42688	2.27245	0.0254459	0.264881	-3.62079	1.25085
RNF169	-0.549941	4.0822	-2.27228	0.0254563	0.264881	-3.64761	0.683048
DDX23	-0.188041	6.05161	-2.27219	0.0254622	0.264881	-3.78024	0.877797
DRD4	1.20053	-2.52303	2.27158	0.0255004	0.265095	-3.51597	2.29824
NCOA1	-0.373249	5.53477	-2.27032	0.0255798	0.265381	-3.78025	0.772042
FTCD	1.278	-2.13614	2.26988	0.0256075	0.265381	-3.46415	2.42503
SNHG19	0.543541	1.66716	2.26978	0.025614	0.265381	-3.49611	1.45755
POLH	-0.422609	5.06476	-2.26967	0.0256209	0.265381	-3.74887	0.746074
NPLOC4	-0.191228	6.78781	-2.26946	0.025634	0.265381	-3.76872	0.87586
MED1	-0.460007	5.84821	-2.26912	0.0256556	0.265381	-3.78336	0.726983
SLC25A17	0.238868	4.0342	2.26893	0.025668	0.265381	-3.6873	1.18007
TRIM35	-0.195603	4.83809	-2.2689	0.0256695	0.265381	-3.75598	0.873208
HOXB4	-0.94415	1.5489	-2.26851	0.0256945	0.265401	-3.39144	0.519736
RPS12	0.356317	9.13282	2.26831	0.0257073	0.265401	-3.61627	1.28015
SMPD1	-0.328637	6.68939	-2.26798	0.0257281	0.265401	-3.77256	0.796289
METTL23	0.305336	3.50527	2.26776	0.0257422	0.265401	-3.66758	1.23571
ZXDA	-0.45564	1.75973	-2.26745	0.0257619	0.265422	-3.43562	0.729187
MRPS6	0.403109	5.14025	2.26708	0.0257854	0.265482	-3.77817	1.32235
EIF2AK4	-0.266987	6.7507	-2.26604	0.0258514	0.265656	-3.77892	0.831054
CPNE4	-1.61729	-3.42521	-2.2659	0.0258601	0.265656	-3.68059	0.325948
ATF6	-0.319271	5.82082	-2.26565	0.0258765	0.265656	-3.79345	0.801475
UCHL3	0.440879	1.64448	2.26518	0.025906	0.265656	-3.4363	1.35743
ATG9A	-0.303645	6.39195	-2.26463	0.0259415	0.265656	-3.79132	0.810203
ISG20L2	-0.257833	4.49437	-2.26461	0.0259426	0.265656	-3.74715	0.836343
DCTN1	-0.293636	7.56519	-2.26459	0.0259436	0.265656	-3.74102	0.815843
MFSD9	-0.32472	2.46667	-2.26458	0.0259445	0.265656	-3.5179	0.798453
PCDHGB2	-0.836297	2.74937	-2.26431	0.0259617	0.265656	-3.49731	0.560079
CWC15	0.300378	5.42273	2.26339	0.026021	0.266081	-3.79386	1.23147
XPO6	-0.188297	6.72079	-2.26309	0.02604	0.266094	-3.78721	0.877641
MAP3K3	-0.261147	5.82437	-2.26247	0.0260796	0.266318	-3.79969	0.834424
HNRNPA1P10	0.661228	0.850983	2.26215	0.0261005	0.266349	-3.40317	1.58143
TSNAXIP1	0.734314	-0.102787	2.26101	0.0261739	0.266879	-3.4008	1.66361
IP6K2	0.22364	5.00064	2.26079	0.026188	0.266879	-3.78454	1.16768
MEGF10	-1.56294	-4.23115	-2.26016	0.0262283	0.267108	-3.7506	0.33846
GIGYF1	0.403101	5.71641	2.25961	0.0262641	0.267171	-3.80178	1.32235
SFT2D1	0.279403	4.61834	2.25911	0.0262964	0.267171	-3.77049	1.21369
ZFHX4	-0.459997	5.0838	-2.25906	0.0262996	0.267171	-3.79764	0.726988
NATD1	-0.3654	5.20969	-2.25897	0.0263057	0.267171	-3.80239	0.776254
GPRC5B	-0.578263	4.87253	-2.25852	0.0263343	0.26728	-3.7733	0.66977
SMARCA2	-0.320708	7.4072	-2.25815	0.0263583	0.267303	-3.7603	0.800677
UNKL	-0.387848	4.29699	-2.25773	0.0263856	0.267303	-3.72174	0.764269
RPL13P5	-0.417877	0.820532	-2.25766	0.02639	0.267303	-3.41575	0.748525
DCAF13	0.229076	5.23958	2.25654	0.026463	0.267531	-3.79546	1.17208
ELMO2	-0.13528	5.50202	-2.25605	0.0264951	0.267531	-3.81105	0.910493
FAM114A1	-0.210254	7.34255	-2.25599	0.0264988	0.267531	-3.7626	0.864385
IFIT2	-0.39196	3.36925	-2.25568	0.026519	0.267531	-3.73154	0.762094
POMK	-0.905359	1.17528	-2.25535	0.0265403	0.267531	-3.41011	0.5339
PSG7	1.40732	-2.23813	2.25527	0.0265456	0.267531	-3.47694	2.65245
MORF4L1	0.151336	7.9909	2.25519	0.0265511	0.267531	-3.73194	1.1106
LINC01003	0.407482	1.56687	2.25498	0.0265647	0.267531	-3.52844	1.32637
CDS2	-0.261123	5.60395	-2.25485	0.026573	0.267531	-3.81116	0.834438
SMG7	-0.246864	5.82787	-2.25353	0.0266594	0.267793	-3.8187	0.842727
SCARA3	-0.303532	7.79213	-2.25346	0.0266641	0.267793	-3.75241	0.810266
MCPH1	-0.277252	3.96435	-2.25331	0.0266736	0.267793	-3.71774	0.825161
LOC283140	0.384344	2.15135	2.25329	0.0266752	0.267793	-3.58381	1.30527
FASN	-0.468307	8.21807	-2.25309	0.0266882	0.267793	-3.69504	0.722812
PPA2	0.221281	4.76956	2.25265	0.0267171	0.267904	-3.78976	1.16577
PLXNA4	-0.743726	3.97875	-2.25159	0.0267867	0.268421	-3.67825	0.597195
EFCAB13	0.772185	-0.377622	2.25087	0.026834	0.268716	-3.42325	1.70785
CPXM2	-0.427475	6.40952	-2.24987	0.0269001	0.269199	-3.8266	0.743562
SCRG1	1.3921	-1.54539	2.24925	0.026941	0.269384	-3.48637	2.62461
GLMP	-0.313258	5.79307	-2.24898	0.0269587	0.269384	-3.82507	0.804822
HIST3H2A	0.529748	1.34171	2.24841	0.0269967	0.269384	-3.51249	1.44368
TAPT1-AS1	0.70621	-0.555911	2.24828	0.027005	0.269384	-3.43407	1.63151
PARD3	-0.276354	5.28241	-2.24823	0.0270084	0.269384	-3.81931	0.825675
FAM117A	-0.396485	1.88171	-2.24783	0.0270348	0.2694	-3.52314	0.759707
U2AF1L4	0.553007	0.682122	2.24766	0.0270459	0.2694	-3.44499	1.46714
ICMT	-0.258582	7.26007	-2.24716	0.0270796	0.269548	-3.79187	0.835909
TBC1D7	0.261192	3.14869	2.2469	0.0270968	0.269548	-3.64243	1.19847
TBC1D5	-0.340754	6.97671	-2.24663	0.0271149	0.26955	-3.80814	0.789629
RPL13AP6	0.833728	-0.985116	2.24536	0.0271991	0.26967	-3.45396	1.78229
ACTN1	-0.26403	9.20197	-2.24519	0.0272108	0.26967	-3.66579	0.832758
GGCX	-0.278855	5.81273	-2.24474	0.0272404	0.26967	-3.8369	0.824245
CLPTM1	-0.29339	6.85769	-2.24474	0.0272408	0.26967	-3.81224	0.815982
SLC12A6	-0.406108	5.1754	-2.24413	0.0272812	0.26967	-3.81847	0.754656
ZNF302	0.26075	4.20261	2.24381	0.0273024	0.26967	-3.78986	1.1981
PLEKHM2	-0.169913	7.28763	-2.24376	0.0273057	0.26967	-3.78774	0.888896
NUP214	-0.247201	5.50163	-2.2437	0.02731	0.26967	-3.83287	0.842529
USP7	-0.188937	6.70017	-2.24338	0.027331	0.26967	-3.83006	0.877252
MRPL21	0.365492	4.02363	2.2422	0.0274107	0.26967	-3.77029	1.28832
MPRIP	-0.250793	7.55959	-2.24171	0.027443	0.26967	-3.78536	0.840434
TRMU	0.395002	3.86285	2.24161	0.0274501	0.26967	-3.72932	1.31494
PCBP2	0.313571	7.32016	2.24149	0.0274579	0.26967	-3.77133	1.24278
PSMA4	0.20109	6.40009	2.24145	0.0274609	0.26967	-3.82858	1.14957
IER3IP1	0.24661	5.2735	2.24141	0.0274635	0.26967	-3.83464	1.18642
SIAH1	0.343021	3.14919	2.24139	0.0274651	0.26967	-3.67757	1.26841
TGFBR2	-0.356745	8.85941	-2.24134	0.0274682	0.26967	-3.71696	0.780925
AUTS2	-0.357945	4.50694	-2.24085	0.0275009	0.26967	-3.78132	0.780275
AP4B1	0.241339	2.89367	2.24065	0.0275146	0.26967	-3.62747	1.18209
ANAPC7	0.237791	4.75763	2.2406	0.0275177	0.26967	-3.82181	1.17919
ZNRF3	-0.365782	2.90997	-2.24055	0.0275214	0.26967	-3.59315	0.776048
ZC3H14	-0.192798	5.75105	-2.24053	0.0275225	0.26967	-3.84563	0.874907
CPNE3	-0.29554	7.02419	-2.24023	0.0275427	0.269692	-3.8214	0.814768
KLF4	-0.354729	6.20089	-2.23969	0.0275792	0.269862	-3.84879	0.782017
ARHGEF6	-0.268316	4.86601	-2.23912	0.0276179	0.269862	-3.8288	0.830288
ZHX2	-0.401335	4.66997	-2.239	0.0276257	0.269862	-3.81733	0.757157
MDGA1	-0.332949	4.41723	-2.23891	0.027632	0.269862	-3.79679	0.793912
PAFAH2	-0.266944	3.37206	-2.23835	0.0276696	0.270053	-3.70927	0.831078
SEC61G	0.402149	5.22521	2.23711	0.0277536	0.270697	-3.83904	1.32147
PLEKHM1	-0.234583	5.57139	-2.23665	0.027785	0.270735	-3.85439	0.849931
RNF181	0.407331	5.18331	2.23641	0.0278015	0.270735	-3.84505	1.32623
MST1	0.781781	0.545877	2.23601	0.0278285	0.270735	-3.47184	1.71925
CTNNA1	-0.17384	8.68234	-2.23599	0.0278297	0.270735	-3.72375	0.88648
TBXAS1	-1.44248	-3.06499	-2.23518	0.0278852	0.271021	-3.6641	0.367935
TRIP11	-0.357611	5.86006	-2.23503	0.0278953	0.271021	-3.85821	0.780456
ZNF221	-0.567147	0.428196	-2.23406	0.0279613	0.271235	-3.45201	0.67495
CCDC78	0.97222	-0.934192	2.23384	0.0279763	0.271235	-3.45423	1.96186
OR2A20P	1.06368	-1.48672	2.23366	0.0279884	0.271235	-3.56374	2.09025
SEPHS2	-0.278494	4.97797	-2.23365	0.0279896	0.271235	-3.83981	0.824451
CUZD1	0.825328	-1.19938	2.2333	0.0280133	0.27129	-3.48229	1.77194
PSMG3	0.405331	3.56822	2.23302	0.0280322	0.271297	-3.73512	1.32439
VSTM4	-0.522661	6.49979	-2.23264	0.0280583	0.271341	-3.85502	0.696087
LINC01305	1.24834	-0.879581	2.23243	0.0280729	0.271341	-3.44881	2.37568
PLOD1	-0.304533	8.27784	-2.23195	0.0281057	0.271483	-3.75287	0.809704
BRICD5	1.08739	-0.862683	2.23135	0.028147	0.271707	-3.45832	2.1249
TMEM161B-AS1	0.423053	1.19062	2.23101	0.0281705	0.27176	-3.51647	1.34076
SLIT3	-0.48349	10.0573	-2.22998	0.0282411	0.272124	-3.65555	0.715245
PRRC2C	-0.491825	7.77854	-2.22993	0.0282446	0.272124	-3.81567	0.711125
LDLRAD3	-0.289145	3.72451	-2.22785	0.0283881	0.273105	-3.7341	0.818387
SMCR8	-0.407818	5.4459	-2.22718	0.0284348	0.273105	-3.85891	0.753763
PDCD5	0.389268	5.4133	2.22687	0.0284564	0.273105	-3.8683	1.30973
PAQR8	-0.374398	3.44379	-2.22644	0.028486	0.273105	-3.71666	0.771427
CARMIL1	-0.322281	3.76596	-2.22643	0.0284867	0.273105	-3.76572	0.799804
GSK3B	-0.324501	6.73359	-2.22641	0.0284882	0.273105	-3.8631	0.798575
RPL13AP3	0.768265	-0.0950545	2.22605	0.0285127	0.273105	-3.46064	1.70322
IL12A	1.04688	0.201118	2.22605	0.0285127	0.273105	-3.46416	2.06606
ZNF736	0.368532	2.45097	2.22586	0.0285259	0.273105	-3.59978	1.29104
ZNF772	-0.405702	2.38976	-2.22577	0.0285322	0.273105	-3.58725	0.754869
CCDC180	1.11855	-2.14749	2.22556	0.0285467	0.273105	-3.52467	2.17129
MND1	0.680245	-0.0594304	2.22483	0.0285981	0.273306	-3.46289	1.60241
ITPKB	-0.537578	4.30829	-2.22474	0.0286041	0.273306	-3.82362	0.688927
SRSF7	0.332699	5.75606	2.22409	0.0286495	0.273565	-3.87545	1.25937
MAGEE1	-0.344916	2.3051	-2.2233	0.0287043	0.273884	-3.60018	0.787354
ZNF330	0.212161	5.03454	2.22309	0.0287194	0.273884	-3.86798	1.15842
UBE4A	-0.656632	5.15078	-2.22243	0.0287652	0.274074	-3.82073	0.634357
NOX5	1.05777	-0.920468	2.22228	0.0287758	0.274074	-3.49872	2.08171
ATP5I	0.427939	3.86441	2.22064	0.0288906	0.274993	-3.81041	1.34531
FRAS1	-0.87786	3.39651	-2.21947	0.0289728	0.275146	-3.63974	0.544174
RAD1	0.21943	5.23316	2.21934	0.0289826	0.275146	-3.87571	1.16427
CYP2D6	1.44051	-2.88623	2.21901	0.0290055	0.275146	-3.60146	2.71417
PLEC	-0.396178	9.62616	-2.21822	0.029061	0.275146	-3.69749	0.759869
MATR3	0.827603	0.264175	2.21793	0.0290821	0.275146	-3.47468	1.77473
APC	-0.359659	5.34155	-2.21737	0.0291216	0.275146	-3.88158	0.779349
COPS9	0.44545	4.69727	2.21706	0.0291431	0.275146	-3.87061	1.36174
PTPN1	-0.250828	5.14514	-2.21705	0.0291442	0.275146	-3.85602	0.840414
CCZ1B	0.454573	1.21644	2.217	0.0291477	0.275146	-3.49248	1.37038
TLL2	-0.986517	-1.75472	-2.21688	0.0291559	0.275146	-3.52932	0.504695
NUP188	-0.256374	6.13417	-2.21646	0.0291857	0.275146	-3.89564	0.837189
CLCNKA	1.7666	-3.06794	2.21645	0.0291862	0.275146	-3.71497	3.4025
MIR100HG	0.243358	7.18105	2.2159	0.0292254	0.275146	-3.85488	1.18374
NOMO2	-0.830416	3.11721	-2.21586	0.0292284	0.275146	-3.53852	0.562367
ANKRD18B	-1.32831	-3.04683	-2.21582	0.0292309	0.275146	-3.68662	0.398233
ZNF2	-0.34025	2.38601	-2.21576	0.0292353	0.275146	-3.58914	0.789904
POMGNT2	-0.288077	3.87546	-2.21559	0.0292479	0.275146	-3.82062	0.818993
CNOT1	-0.495309	6.84083	-2.21542	0.0292598	0.275146	-3.89127	0.70941
STX6	-0.18502	5.55849	-2.2148	0.0293039	0.275146	-3.89289	0.879637
ZRANB1	-0.444712	4.49589	-2.21424	0.0293434	0.275146	-3.81741	0.734731
VAC14	-0.23739	6.02034	-2.21408	0.0293547	0.275146	-3.89717	0.848278
ZFP36L1	-0.348028	8.84974	-2.21402	0.0293589	0.275146	-3.7606	0.785657
TBC1D22A	-0.19352	4.79763	-2.21367	0.0293841	0.275146	-3.87523	0.874469
CFP	1.40867	-2.53159	2.21334	0.0294074	0.275146	-3.61478	2.65493
EMC4	0.28057	5.71324	2.21319	0.0294182	0.275146	-3.89835	1.21467
INAFM1	0.469897	2.7497	2.21316	0.0294202	0.275146	-3.67295	1.38501
ABCA2	-0.307297	6.145	-2.21281	0.0294452	0.275146	-3.90294	0.808155
DLEU2	0.638121	-0.301926	2.21244	0.029472	0.275146	-3.48595	1.5563
NAA10	0.411374	4.08571	2.21236	0.0294775	0.275146	-3.834	1.32995
TMEM246	-0.323357	4.01815	-2.21233	0.0294795	0.275146	-3.78555	0.799208
PCDHB4	-0.673227	-0.170475	-2.21218	0.0294904	0.275146	-3.4888	0.627102
TAS2R14	0.695077	-0.588278	2.21214	0.0294937	0.275146	-3.49073	1.61897
ATF6B	-0.226223	6.19745	-2.21134	0.029551	0.275173	-3.89952	0.85487
METTL18	0.324436	1.93945	2.21124	0.0295577	0.275173	-3.59931	1.25218
GTF2H4	1.28204	-2.452	2.2112	0.0295609	0.275173	-3.59412	2.43182
SPTAN1	-0.303897	8.58177	-2.21107	0.02957	0.275173	-3.78596	0.810061
MRC2	-0.337485	9.80002	-2.21066	0.0295997	0.275279	-3.71418	0.79142
TMEM184B	-0.267406	6.55871	-2.21026	0.0296285	0.275376	-3.90036	0.830812
KATNBL1	0.316254	4.05351	2.20906	0.0297147	0.275866	-3.8115	1.24509
BCAS2	0.237953	4.79772	2.20884	0.0297306	0.275866	-3.87842	1.17932
THRAP3	-0.237496	7.16071	-2.20864	0.0297445	0.275866	-3.88379	0.848216
OTUD1	-0.29658	3.53104	-2.20801	0.0297903	0.275866	-3.78335	0.81418
LHFPL2	-0.394033	6.43332	-2.20766	0.0298155	0.275866	-3.91198	0.760999
ROR1	-0.471153	5.52522	-2.20763	0.0298179	0.275866	-3.89366	0.721388
TMEM229B	-0.57251	0.658885	-2.20754	0.0298241	0.275866	-3.51926	0.672446
SLIT2	-0.456443	7.7796	-2.20748	0.0298283	0.275866	-3.86005	0.728781
SCAF8	-0.294173	5.88967	-2.20647	0.0299015	0.27623	-3.91538	0.81554
CREM	0.255382	3.73182	2.20643	0.0299045	0.27623	-3.81913	1.19365
PCDHB14	-0.406908	2.38749	-2.20595	0.0299388	0.27623	-3.61526	0.754238
ANKRD37	0.50103	0.676798	2.20592	0.0299413	0.27623	-3.49789	1.41522
RPN2	-0.269387	7.95603	-2.20559	0.029965	0.276278	-3.83726	0.829672
FAM193B	0.448124	4.0625	2.20507	0.0300029	0.276379	-3.84977	1.36427
NBR1	-0.189985	7.56867	-2.20479	0.0300237	0.276379	-3.85447	0.876615
NRF1	0.194038	3.71705	2.20468	0.0300311	0.276379	-3.78385	1.14396
AHNAK2	-0.533998	8.33143	-2.20442	0.0300505	0.276388	-3.79686	0.690638
SPESP1	0.554121	0.91749	2.20384	0.0300926	0.276604	-3.54228	1.46827
CPD	-0.44655	7.72143	-2.20342	0.0301232	0.276605	-3.89119	0.733795
ALMS1	-0.400733	4.2541	-2.20333	0.0301294	0.276605	-3.84064	0.757474
LOC101927604	-1.31528	-2.52101	-2.20179	0.0302418	0.277192	-3.66485	0.401848
NDUFA12	0.337119	4.42125	2.20172	0.0302471	0.277192	-3.88565	1.26323
ZNF491	0.554228	0.037258	2.20155	0.0302594	0.277192	-3.50081	1.46838
KANK2	-0.226069	8.24943	-2.20071	0.0303211	0.277192	-3.82535	0.854961
CCDC127	-0.260105	4.96282	-2.20036	0.0303464	0.277192	-3.90828	0.835027
FBXO4	0.278952	3.37981	2.20035	0.0303475	0.277192	-3.77644	1.21331
KIRREL	-0.43033	7.92198	-2.2	0.0303734	0.277192	-3.87031	0.742092
SLC35E2	-0.664528	0.490734	-2.19957	0.0304045	0.277192	-3.50536	0.630895
HOXA7	-0.517225	1.01562	-2.19953	0.0304073	0.277192	-3.50709	0.698715
USP19	-0.207335	5.69799	-2.19944	0.0304139	0.277192	-3.9293	0.866135
CENPV	0.450243	0.956373	2.19905	0.0304427	0.277192	-3.54168	1.36627
ADAM33	0.526092	7.30992	2.19882	0.0304602	0.277192	-3.85237	1.44002
CNNM1	-0.509039	0.982856	-2.19821	0.0305045	0.277192	-3.52076	0.70269
GBA2	0.308248	4.54468	2.19816	0.0305085	0.277192	-3.87914	1.2382
IQCG	0.240379	2.66345	2.19765	0.0305463	0.277192	-3.69818	1.1813
VAPB	-0.203838	6.00947	-2.1976	0.0305496	0.277192	-3.93348	0.868238
PCDHGA9	-0.889054	1.21757	-2.19737	0.0305665	0.277192	-3.5078	0.539968
WDR7	-0.398141	4.45256	-2.19728	0.0305733	0.277192	-3.852	0.758836
UNC119B	-0.3164	5.47681	-2.19695	0.0305975	0.277192	-3.92306	0.803071
NMRK1	0.289209	3.26364	2.19666	0.0306193	0.277192	-3.78136	1.22197
COA5	0.300431	3.78019	2.19651	0.03063	0.277192	-3.84325	1.23151
MANSC1	-0.381689	3.26561	-2.19637	0.0306404	0.277192	-3.72398	0.767538
CD109	-0.496899	9.21734	-2.19626	0.0306487	0.277192	-3.81388	0.708628
RRP1B	-0.213802	5.46359	-2.19557	0.0307	0.277192	-3.9309	0.862262
TSC22D1	-0.28153	7.13851	-2.19557	0.0307001	0.277192	-3.89279	0.822718
GLUL	-0.200852	7.731	-2.195	0.0307421	0.277192	-3.87888	0.870037
RDH14	0.296735	3.49986	2.19483	0.0307549	0.277192	-3.80398	1.22836
S1PR1	-0.509791	3.20772	-2.19464	0.0307685	0.277192	-3.84582	0.702324
RTEL1	0.631279	0.646144	2.19459	0.0307723	0.277192	-3.51578	1.54894
GLRX	0.36333	4.73222	2.19442	0.0307847	0.277192	-3.92028	1.28639
KREMEN1	-0.360101	6.01902	-2.19385	0.0308276	0.277192	-3.94161	0.77911
POP5	0.317803	3.24285	2.19376	0.0308342	0.277192	-3.7943	1.24643
AK8	0.54394	-0.35785	2.19332	0.0308668	0.277192	-3.51455	1.45795
PACSIN2	-0.235674	5.27467	-2.19328	0.0308695	0.277192	-3.93055	0.849288
PSEN1	-0.281675	6.23649	-2.19319	0.0308768	0.277192	-3.94184	0.822635
LY6G5B	1.20719	-0.279561	2.19313	0.0308812	0.277192	-3.52238	2.30887
CTIF	-0.256922	6.48288	-2.19284	0.0309028	0.277192	-3.93106	0.836871
DYRK4	0.383974	3.34909	2.19269	0.0309137	0.277192	-3.81911	1.30493
RPAP2	-0.258491	4.38391	-2.19254	0.0309251	0.277192	-3.89861	0.835962
PGR	-1.16152	-3.37992	-2.19244	0.0309326	0.277192	-3.63886	0.447041
NAPA	-0.170314	5.90948	-2.19152	0.0310014	0.277643	-3.94395	0.888649
MLLT1	-0.193242	6.8849	-2.19101	0.0310393	0.277817	-3.91485	0.874638
UBE2H	-0.239236	7.25006	-2.19019	0.0311006	0.277939	-3.90308	0.847194
DBT	-0.296203	4.525	-2.18992	0.0311207	0.277939	-3.91213	0.814393
CLUL1	1.63893	-3.30747	2.18972	0.0311361	0.277939	-3.68988	3.11434
ADAMTS6	0.727381	2.89413	2.18939	0.0311607	0.277939	-3.65687	1.65563
ZNF200	0.302788	2.68783	2.1885	0.0312272	0.277939	-3.66998	1.23353
DOCK7	-0.376248	6.8511	-2.18824	0.0312469	0.277939	-3.94241	0.770439
USP5	-0.239045	6.3025	-2.18815	0.0312541	0.277939	-3.95059	0.847306
ROCK1P1	1.04326	-1.81018	2.18738	0.0313118	0.277939	-3.65402	2.06088
RHOT2	0.389684	5.31434	2.18734	0.031315	0.277939	-3.94243	1.31011
PLXNC1	-0.602056	5.91515	-2.18665	0.0313666	0.277939	-3.94476	0.658815
MKL1	-0.257714	5.36653	-2.18636	0.0313889	0.277939	-3.94862	0.836412
KDM5B	-0.308833	6.28733	-2.18595	0.03142	0.277939	-3.95699	0.807294
ACACA	-0.345157	6.74647	-2.18594	0.0314207	0.277939	-3.93227	0.787222
APTR	0.315274	2.01545	2.18574	0.031436	0.277939	-3.66128	1.24425
CA12	-0.451612	6.86858	-2.18572	0.0314374	0.277939	-3.95185	0.731226
CAPN5	-0.23625	5.22214	-2.18548	0.0314553	0.277939	-3.94063	0.848949
MCFD2	-0.319942	8.09278	-2.18529	0.03147	0.277939	-3.87199	0.801102
MAOA	-1.12652	-2.03673	-2.18501	0.0314907	0.277939	-3.58143	0.458021
IFNAR1	-0.3372	6.92863	-2.18496	0.0314945	0.277939	-3.94257	0.791576
FASTKD1	0.336435	3.19146	2.18479	0.0315074	0.277939	-3.77131	1.26263
TMEM192	-0.343869	4.7046	-2.18464	0.031519	0.277939	-3.92667	0.787926
HDAC10	0.712394	0.277514	2.18454	0.0315263	0.277939	-3.53769	1.63852
LSMEM1	1.12296	-1.6133	2.18451	0.031529	0.277939	-3.58042	2.17793
TP53BP1	-0.411288	5.97792	-2.18418	0.0315541	0.277939	-3.95999	0.751952
PAXIP1-AS2	-0.377977	2.19979	-2.18404	0.0315646	0.277939	-3.66844	0.769516
NRAV	-0.292313	2.12796	-2.18392	0.0315735	0.277939	-3.68269	0.816592
P4HB	-0.311207	9.73223	-2.18367	0.0315922	0.277939	-3.75565	0.805967
DHX16	-0.208454	5.07119	-2.18341	0.031612	0.277939	-3.93627	0.865464
MGRN1	-0.154057	6.13379	-2.18307	0.0316379	0.277939	-3.96195	0.898719
RPP40	0.35279	2.62705	2.18305	0.0316396	0.277939	-3.6875	1.27703
GLRX3	0.221588	5.64221	2.18276	0.0316615	0.277939	-3.9595	1.16602
SLC14A1	1.17757	0.0298373	2.18261	0.0316729	0.277939	-3.53236	2.26196
MED4	0.247629	4.74424	2.18234	0.031694	0.277939	-3.93303	1.18725
SPTLC2	-0.418716	5.7894	-2.18232	0.0316956	0.277939	-3.95248	0.74809
ZDHHC20	-0.261986	6.61799	-2.18221	0.0317034	0.277939	-3.95603	0.833939
CORO6	0.607328	2.04456	2.18191	0.0317269	0.277939	-3.65914	1.52343
UGGT1	-0.422213	7.19789	-2.1815	0.0317576	0.277939	-3.94994	0.746279
ZBED3	-0.340983	3.13579	-2.1815	0.0317581	0.277939	-3.83352	0.789503
TMX4	-0.310041	6.65095	-2.18105	0.0317921	0.277939	-3.9604	0.806619
EXT1	-0.200217	7.91803	-2.18092	0.0318023	0.277939	-3.90303	0.87042
CD302	-0.439307	4.20563	-2.18078	0.0318127	0.277939	-3.87565	0.737489
GPRASP2	-0.25085	4.08814	-2.18019	0.0318578	0.278172	-3.87216	0.840401
CDYL	-0.270537	4.88538	-2.17988	0.0318818	0.278219	-3.93891	0.829011
HSPA4	-0.199157	7.56731	-2.17899	0.0319497	0.278505	-3.91181	0.871059
COMTD1	0.538681	1.3173	2.17897	0.0319516	0.278505	-3.60116	1.45264
SRI	0.245683	5.75372	2.1783	0.0320031	0.278791	-3.9691	1.18565
CSNK1G1	-0.295015	4.40207	-2.17771	0.032048	0.278803	-3.90743	0.815064
SYF2	0.253602	5.68288	2.17755	0.0320602	0.278803	-3.97053	1.19218
MKLN1	-0.338069	6.00091	-2.17754	0.0320611	0.278803	-3.97066	0.791099
EGFR	-0.398398	8.06566	-2.17715	0.0320914	0.278803	-3.90842	0.7587
ANKRD54	0.256911	3.79715	2.1767	0.0321259	0.278803	-3.88827	1.19492
DET1	-0.308165	2.75668	-2.17627	0.032159	0.278803	-3.74879	0.807669
NR2F2	-0.303818	6.58819	-2.17606	0.0321752	0.278803	-3.95742	0.810106
COL6A1	-0.327917	12.8845	-2.1753	0.0322342	0.278803	-3.61011	0.796686
RPS29	0.409873	6.67385	2.17489	0.0322659	0.278803	-3.93968	1.32857
GSTM2	0.415009	4.01774	2.17464	0.0322853	0.278803	-3.88402	1.33331
HAGHL	0.439942	2.32107	2.17458	0.0322897	0.278803	-3.75053	1.35655
NRP1	-0.311783	8.48712	-2.17457	0.0322906	0.278803	-3.88068	0.805646
SLFNL1-AS1	1.29963	-2.96405	2.17455	0.0322918	0.278803	-3.71628	2.46166
LINC00624	1.74731	-2.86878	2.17432	0.0323097	0.278803	-3.74329	3.35732
C14orf119	0.226818	5.80136	2.1743	0.0323111	0.278803	-3.97601	1.17025
NDST1	-0.442285	8.35255	-2.17405	0.0323305	0.278803	-3.88896	0.735968
DOCK9	-0.422491	4.23005	-2.17396	0.0323379	0.278803	-3.87149	0.746135
CTCF	-0.213876	5.63054	-2.17378	0.032352	0.278803	-3.97869	0.862218
SNUPN	-0.225243	3.86512	-2.1737	0.0323575	0.278803	-3.89222	0.855451
LOC103611081	-0.279895	2.79123	-2.173	0.0324118	0.27911	-3.75206	0.823651
BBX	-0.44741	5.87976	-2.17272	0.0324338	0.279139	-3.98345	0.733358
PPARA	-0.37127	5.14535	-2.17229	0.0324674	0.279268	-3.96014	0.773101
SNX10	1.13145	-1.69205	2.17123	0.0325498	0.279417	-3.61313	2.19078
SPAG16	0.208647	3.54149	2.17118	0.0325535	0.279417	-3.85928	1.1556
EXD3	0.347819	2.30254	2.17109	0.0325609	0.279417	-3.72221	1.27263
CSNK1A1	-0.431983	6.87866	-2.17072	0.0325894	0.279417	-3.98305	0.741242
MEF2C	-0.459903	3.15309	-2.17031	0.0326215	0.279417	-3.7371	0.727035
CFAP44	0.731448	1.72903	2.17017	0.0326324	0.279417	-3.67949	1.66031
GPR35	0.944336	-1.65603	2.17017	0.0326325	0.279417	-3.58221	1.9243
MRPS21	0.359008	5.34524	2.17016	0.0326337	0.279417	-3.98373	1.28254
ZNF57	0.477753	1.07422	2.16948	0.0326868	0.279627	-3.57361	1.39257
SEPT7P2	0.414242	2.12325	2.16937	0.0326956	0.279627	-3.65743	1.3326
APLP2	-0.249765	10.3417	-2.1688	0.0327401	0.279848	-3.76527	0.841034
FAM58A	0.319892	3.73437	2.16807	0.0327973	0.280079	-3.88741	1.24824
MT1A	1.14911	-2.51309	2.16798	0.0328044	0.280079	-3.64693	2.21778
SUMO1	0.219947	6.25801	2.16729	0.0328586	0.280226	-3.97804	1.16469
SMIM27	0.555473	0.545578	2.16728	0.032859	0.280226	-3.57582	1.46965
WFDC1	1.28911	-3.00326	2.16686	0.0328926	0.280353	-3.63688	2.44377
INTU	0.455109	1.97874	2.16584	0.0329723	0.280674	-3.671	1.37089
JAM3	-0.257121	6.73302	-2.16554	0.032996	0.280674	-3.98703	0.836756
PHKG2	0.352045	3.4707	2.16532	0.0330138	0.280674	-3.86972	1.27637
UBN1	-0.276916	5.98509	-2.16527	0.0330175	0.280674	-3.99876	0.825353
CLK1	0.775009	4.81604	2.16519	0.0330238	0.280674	-3.91312	1.7112
MGAT1	-0.242845	7.72893	-2.16469	0.0330632	0.28083	-3.93751	0.845077
MUSK	-0.890752	-2.5881	-2.16432	0.0330922	0.28083	-3.59288	0.539333
ANKRD33B	-0.473613	4.79325	-2.16425	0.0330983	0.28083	-3.94558	0.720159
NCS1	-0.23079	6.20242	-2.16387	0.0331282	0.280925	-3.99679	0.852168
SLC33A1	-0.25953	5.47313	-2.16241	0.0332439	0.28149	-4.00067	0.83536
BCAS3	-0.275109	4.27979	-2.16233	0.03325	0.28149	-3.93004	0.826388
GTF2F2	0.259352	4.49229	2.16232	0.0332512	0.28149	-3.95195	1.19694
NDST1-AS1	1.59186	-4.26976	2.16176	0.0332957	0.28149	-3.83128	3.01438
SLC10A7	-0.34656	2.91195	-2.16171	0.0332999	0.28149	-3.78404	0.786457
ZCCHC9	0.286441	4.45513	2.16161	0.0333074	0.28149	-3.96661	1.21963
PANX1	-0.371409	5.73908	-2.16101	0.0333555	0.281726	-3.9993	0.773027
C2orf82	1.00897	-1.85011	2.16079	0.0333729	0.281726	-3.61225	2.01248
RPS21	0.428732	7.04197	2.15995	0.0334397	0.281873	-3.94416	1.34605
IGF2BP2	-0.181082	6.11845	-2.15981	0.0334512	0.281873	-4.00567	0.882041
ATP5J2	0.425619	4.64997	2.15961	0.0334669	0.281873	-3.98581	1.34315
PSMB1	0.294803	6.69942	2.15939	0.0334842	0.281873	-3.97931	1.22672
WDR86	1.38894	-3.81984	2.15929	0.0334928	0.281873	-3.74227	2.61887
SNRNP200	-0.283356	7.64409	-2.15916	0.0335031	0.281873	-3.96432	0.821677
PRRT3-AS1	0.798378	-1.12363	2.15888	0.0335251	0.2819	-3.58754	1.73914
B9D2	0.391005	1.31818	2.15803	0.0335935	0.282217	-3.62639	1.31131
HNRNPA2B1	0.262814	8.66448	2.15743	0.0336418	0.282217	-3.86587	1.19982
KIAA1549L	-0.475679	5.20276	-2.15736	0.0336471	0.282217	-3.99149	0.719128
PCDHGA11	-0.727225	3.81589	-2.15718	0.0336614	0.282217	-3.76763	0.604065
ATF7	-0.24341	4.85552	-2.1567	0.0336997	0.282217	-3.99863	0.844746
ARL16	0.285647	3.69359	2.15658	0.0337098	0.282217	-3.89358	1.21896
NEMF	-0.288239	5.14711	-2.1562	0.0337401	0.282217	-3.9875	0.818901
TRPC4AP	-0.168747	6.68718	-2.15615	0.0337439	0.282217	-4.00465	0.889615
MPLKIP	0.338146	4.08244	2.15604	0.0337533	0.282217	-3.96232	1.26413
GALNT5	-0.45763	6.97165	-2.15592	0.033763	0.282217	-4.01451	0.728181
PPIP5K1	0.255313	2.57441	2.15547	0.0337987	0.282217	-3.75335	1.19359
HGSNAT	-0.228165	7.04489	-2.15509	0.0338298	0.282217	-3.99157	0.85372
SCHIP1	1.20236	-0.934156	2.15501	0.0338362	0.282217	-3.58953	2.30116
RCOR1	-0.276606	4.83164	-2.15438	0.0338866	0.282217	-3.97112	0.825531
COPS5	0.195478	4.95596	2.15433	0.0338909	0.282217	-3.9999	1.1451
PLGRKT	0.308828	3.67414	2.15413	0.0339071	0.282217	-3.91165	1.2387
NPHP1	0.265891	2.40997	2.15388	0.0339272	0.282217	-3.74192	1.20238
OGT	0.527948	6.4403	2.15387	0.0339281	0.282217	-4.00727	1.44188
DSTN	0.201571	8.64323	2.15386	0.0339289	0.282217	-3.86461	1.14995
ENDOD1	-0.404821	4.81335	-2.15346	0.0339616	0.282217	-3.96881	0.75533
PIGO	-0.351029	3.90664	-2.15321	0.0339818	0.282217	-3.87619	0.784025
SRSF10	0.203923	6.186	2.1531	0.0339903	0.282217	-4.01452	1.15183
FARP2	-0.360046	5.36005	-2.15304	0.0339955	0.282217	-3.9833	0.77914
MALRD1	-1.22736	-3.86106	-2.1528	0.0340149	0.282222	-3.74528	0.427098
LOC105376114	-0.506717	0.238741	-2.15223	0.0340613	0.282365	-3.59805	0.703822
KIF3C	-0.281601	4.62084	-2.15212	0.0340698	0.282365	-3.98907	0.822678
LAMA2	-0.502066	7.17069	-2.15123	0.0341422	0.282371	-4.00146	0.706095
SALL2	-0.643091	1.80336	-2.15117	0.0341468	0.282371	-3.67061	0.64034
VMO1	1.15221	-2.40395	2.15089	0.0341698	0.282371	-3.66435	2.22254
RHBDL1	0.608984	-0.0409379	2.15082	0.0341753	0.282371	-3.59027	1.52518
C6orf106	-0.207706	6.59051	-2.15037	0.0342119	0.282371	-4.01792	0.865913
TMEM164	-0.279262	3.42569	-2.15015	0.0342302	0.282371	-3.86089	0.824013
DCAF11	-0.197223	5.18644	-2.14995	0.0342465	0.282371	-4.01572	0.872228
TOMM7	0.347438	6.63623	2.14994	0.0342468	0.282371	-3.99529	1.2723
ITGA4	-0.599048	6.64632	-2.14953	0.0342805	0.282371	-4.02996	0.660189
DNTTIP1	0.257452	4.3197	2.14886	0.0343352	0.282371	-3.97914	1.19537
PGAP1	-0.460411	4.59551	-2.14886	0.0343353	0.282371	-3.94509	0.726779
FAM227A	0.575726	0.147283	2.14869	0.0343491	0.282371	-3.5954	1.49043
ADAMTS15	-0.828333	2.61214	-2.1484	0.0343725	0.282371	-3.7293	0.563179
LRP5L	0.770842	-0.122134	2.1481	0.0343972	0.282371	-3.58954	1.70627
MYO18A	-0.357527	5.65262	-2.14791	0.0344128	0.282371	-4.02602	0.780501
CRYBB2P1	0.274285	2.55635	2.14762	0.0344365	0.282371	-3.80114	1.20939
PTCH1	-0.526216	2.74135	-2.14724	0.0344674	0.282371	-3.77084	0.694374
KLF6	-0.40134	7.12788	-2.14714	0.0344761	0.282371	-3.99913	0.757155
C8orf46	0.713422	-0.233165	2.14699	0.0344882	0.282371	-3.59199	1.63969
SCX	0.977035	-1.03865	2.14698	0.0344893	0.282371	-3.5931	1.96842
MAML3	-0.457237	3.65904	-2.14689	0.0344961	0.282371	-3.84727	0.72838
ABCA12	-1.36174	-2.70862	-2.14675	0.0345076	0.282371	-3.72918	0.389113
NR2F6	0.327434	4.34167	2.14674	0.0345083	0.282371	-3.98786	1.25478
RBM39	0.267617	7.124	2.14658	0.0345222	0.282371	-3.98796	1.20382
HECTD2	0.3855	3.82126	2.14618	0.034555	0.282399	-3.8994	1.30631
SMARCA4	-0.213439	6.37271	-2.14584	0.0345822	0.282399	-4.02899	0.862479
HELZ2	-0.395722	4.9405	-2.14522	0.0346335	0.282399	-3.99323	0.760109
F8A3	1.19977	-1.28701	2.14519	0.0346358	0.282399	-3.5984	2.29703
CLUAP1	-0.204486	4.31895	-2.14517	0.0346379	0.282399	-3.99304	0.867848
HNRNPA1	0.332258	7.65754	2.14506	0.0346465	0.282399	-4.01319	1.25898
PNMA1	-0.171736	6.38034	-2.14493	0.0346574	0.282399	-4.03139	0.887774
GRB14	2.2407	-3.43088	2.14469	0.0346771	0.282406	-3.84295	4.72626
TUBGCP4	-0.337962	3.32091	-2.14397	0.0347368	0.282642	-3.87314	0.791158
VKORC1L1	-0.259693	5.77766	-2.14361	0.0347661	0.282642	-4.03815	0.835265
MASP1	-0.449603	7.59441	-2.14335	0.0347878	0.282642	-3.98884	0.732244
CDAN1	-0.272466	3.4742	-2.14326	0.0347949	0.282642	-3.88063	0.827903
GPC6	-0.609349	5.41608	-2.1432	0.0348003	0.282642	-4.02116	0.655493
ST3GAL2	-0.207133	4.89454	-2.14225	0.0348791	0.283128	-4.01539	0.866257
NOL12	0.623303	0.462442	2.13991	0.0350726	0.284385	-3.60987	1.5404
NDRG1	-0.29919	7.44112	-2.13973	0.0350875	0.284385	-4.00986	0.812709
MCC	-0.308341	5.0339	-2.13953	0.0351044	0.284385	-4.02216	0.80757
FAM124A	-0.75068	-0.698958	-2.13901	0.0351476	0.284385	-3.60665	0.594324
LOC101928865	1.45287	-3.41562	2.13887	0.0351599	0.284385	-3.73923	2.73752
ISG15	0.494046	3.76258	2.13879	0.0351665	0.284385	-3.97488	1.40839
TTC23	-0.214849	4.08704	-2.13879	0.0351666	0.284385	-3.98854	0.861637
CEBPZ	-0.29192	5.04498	-2.13828	0.0352092	0.284576	-4.01546	0.816814
LPAR3	1.28884	-1.69059	2.13784	0.0352456	0.284717	-3.6657	2.44331
FOXRED2	-0.348777	5.18783	-2.13692	0.0353226	0.285185	-4.05169	0.78525
SEC22C	-0.241282	5.80756	-2.1363	0.0353748	0.285453	-4.05391	0.845993
LRP4	-0.493275	4.08444	-2.13597	0.0354017	0.285459	-3.86944	0.710411
VDAC2	0.216097	5.5254	2.1353	0.035458	0.285459	-4.0499	1.16159
MIR214	0.583671	3.85389	2.13517	0.0354694	0.285459	-3.9544	1.49866
CASK	-0.339041	5.26133	-2.13496	0.0354867	0.285459	-4.04329	0.790567
MAGT1	-0.312671	6.6579	-2.13483	0.0354976	0.285459	-4.05203	0.80515
SZRD1	-0.182234	7.04799	-2.13457	0.0355195	0.285459	-4.02419	0.881337
MRPL16	0.296204	4.50747	2.13446	0.0355286	0.285459	-4.02201	1.22791
PITRM1-AS1	1.06548	-1.63231	2.13435	0.0355385	0.285459	-3.65539	2.09287
DGCR2	-0.319551	6.55382	-2.13411	0.0355587	0.285459	-4.05305	0.801319
KLHL11	-0.732447	1.20634	-2.13384	0.0355813	0.285459	-3.61901	0.601882
EPB41	-0.519941	3.50549	-2.13377	0.0355872	0.285459	-3.8831	0.6974
ZNF668	-0.302275	3.1119	-2.13348	0.0356113	0.285459	-3.84547	0.810972
PTPRK	-0.431989	6.61905	-2.13334	0.0356229	0.285459	-4.05147	0.741239
NCAPD2	-0.31062	5.79921	-2.13254	0.0356911	0.285853	-4.06381	0.806295
PAK2	-0.2376	6.90292	-2.13098	0.0358224	0.286751	-4.04764	0.848155
ZNF184	-0.344923	2.85488	-2.12915	0.0359784	0.287834	-3.83771	0.78735
SENP3	0.178583	3.55479	2.12883	0.0360055	0.287834	-3.92324	1.13177
MYO10	-0.406926	6.64081	-2.12863	0.036022	0.287834	-4.06646	0.754229
MRPL22	0.326795	3.92302	2.12838	0.0360438	0.287834	-3.98949	1.25422
SBSPON	0.847935	-1.73521	2.12809	0.0360685	0.287834	-3.62755	1.79992
INTS1	-0.29443	6.63685	-2.12793	0.0360821	0.287834	-4.06492	0.815394
EMC8	0.211403	4.54696	2.12781	0.036092	0.287834	-4.026	1.15781
HHIPL1	-0.347473	3.62503	-2.12741	0.0361261	0.287885	-3.93237	0.78596
UQCR11	0.3581	4.21891	2.12717	0.0361464	0.287885	-4.01884	1.28174
LINC00664	1.04136	-1.94078	2.12706	0.036156	0.287885	-3.69372	2.05817
PAM	-0.356596	9.46567	-2.126	0.0362473	0.288459	-3.89934	0.781005
INTS9	-0.232006	3.76682	-2.12557	0.0362838	0.288596	-3.96406	0.85145
SUSD1	-0.35265	4.16291	-2.12487	0.0363434	0.288792	-3.95645	0.783144
G3BP1	-0.210258	7.59698	-2.12483	0.0363469	0.288792	-4.01934	0.864383
FAF2	-0.265522	6.44506	-2.12453	0.0363727	0.288841	-4.07788	0.831897
VPS13D	-0.408649	6.1125	-2.12418	0.0364031	0.288841	-4.08052	0.753329
RETREG2	-0.194554	6.9064	-2.12341	0.0364691	0.288841	-4.05152	0.873843
ARHGAP17	-0.156841	6.30431	-2.12341	0.0364694	0.288841	-4.07658	0.896987
ELF1	-0.317991	5.98015	-2.1233	0.0364789	0.288841	-4.08093	0.802186
UCKL1	0.254293	4.14342	2.12317	0.0364899	0.288841	-4.00946	1.19275
ATXN2	-0.2561	5.33569	-2.12305	0.0365	0.288841	-4.07844	0.837349
CDK10	0.363673	4.41688	2.12278	0.0365237	0.288841	-4.03063	1.2867
SYVN1	-0.218062	5.72386	-2.12259	0.0365398	0.288841	-4.08282	0.859719
SUPT6H	-0.246665	7.30667	-2.12235	0.0365604	0.288841	-4.04524	0.842843
CLK4	0.603037	3.25875	2.1223	0.0365648	0.288841	-3.84278	1.51891
GNB3	0.885132	0.0703914	2.12155	0.0366298	0.289202	-3.63625	1.84693
KLHL15	-0.402831	3.88781	-2.12066	0.0367066	0.289536	-3.94864	0.756372
PRPF3	0.242151	4.65435	2.12047	0.0367233	0.289536	-4.04212	1.18276
GSPT2	-0.219573	3.94355	-2.12017	0.0367485	0.289536	-3.97515	0.85882
FUT11	-0.213002	5.02149	-2.11997	0.0367664	0.289536	-4.05677	0.86274
ZFHX3	-0.344627	4.93964	-2.11969	0.0367907	0.289536	-4.05986	0.787511
SERGEF	0.315921	2.84886	2.11964	0.0367947	0.289536	-3.89847	1.24481
CNOT3	-0.174131	5.8096	-2.1195	0.0368073	0.289536	-4.08863	0.886301
SLC25A4	0.295989	3.36243	2.11851	0.0368933	0.289665	-3.94666	1.22773
KLF9	-0.389484	5.61214	-2.11844	0.0368992	0.289665	-4.08836	0.763403
TMEM123	-0.238114	7.65118	-2.11838	0.036904	0.289665	-4.02428	0.847853
MARF1	-0.262347	6.29611	-2.11831	0.0369102	0.289665	-4.08715	0.833731
METTL16	-0.263983	4.74075	-2.11796	0.0369411	0.289665	-4.0337	0.832786
KIDINS220	-0.280761	7.11307	-2.11793	0.0369433	0.289665	-4.05616	0.823156
RAPGEFL1	0.466881	1.03683	2.11775	0.0369588	0.289665	-3.68433	1.38212
GTF2A2	0.300021	4.92375	2.11692	0.0370313	0.290036	-4.07627	1.23116
IRF3	0.333524	4.73572	2.11674	0.0370471	0.290036	-4.0616	1.26009
ZNF862	0.355925	3.06226	2.11654	0.0370641	0.290036	-3.91819	1.27981
NAT9	0.270224	4.42994	2.11606	0.0371065	0.2901	-4.05234	1.206
SEC24B-AS1	0.86281	-1.41738	2.11601	0.037111	0.2901	-3.65857	1.81858
B4GALT5	-0.384741	6.86183	-2.11492	0.0372061	0.290592	-4.08198	0.765917
ATG3	0.186436	5.47816	2.11485	0.0372127	0.290592	-4.09454	1.13795
NLRP1	0.306385	5.55903	2.11337	0.0373425	0.291334	-4.08593	1.23661
NAPRT	0.417661	3.17073	2.11303	0.0373717	0.291334	-3.96449	1.33576
LAMTOR3	0.219802	5.45281	2.1128	0.0373924	0.291334	-4.0983	1.16457
RBM15B	-0.184544	6.41457	-2.11279	0.0373932	0.291334	-4.09247	0.879927
MZT2B	0.498438	4.35858	2.11251	0.0374178	0.291334	-4.06753	1.41268
CREB3L2	-0.369849	7.20303	-2.11244	0.0374242	0.291334	-4.08013	0.773864
NSMCE2	0.234473	4.07647	2.11195	0.0374675	0.291508	-4.03953	1.17648
MGARP	0.545282	0.764488	2.11137	0.0375179	0.291508	-3.68866	1.45931
RNF20	-0.241772	5.83317	-2.11118	0.0375347	0.291508	-4.10553	0.845706
SRY	-0.923136	-3.99256	-2.11095	0.0375555	0.291508	-3.75351	0.527362
LOC101929988	1.69837	-2.84207	2.11069	0.0375784	0.291508	-3.80001	3.24535
ZNF273	0.496266	1.19783	2.11067	0.0375803	0.291508	-3.70127	1.41056
FAM210B	-0.195281	6.85335	-2.11064	0.0375829	0.291508	-4.07915	0.873403
FLNC	-0.496503	8.22278	-2.11042	0.0376021	0.291508	-4.04166	0.708823
SLC25A33	0.440648	2.45201	2.11013	0.0376276	0.291551	-3.78664	1.35721
ALDH1A1	0.77892	0.941174	2.10992	0.0376465	0.291551	-3.96204	1.71585
MFN2	-0.170966	6.78119	-2.1092	0.0377102	0.291894	-4.09211	0.888248
TTC32	0.606111	1.22851	2.10875	0.0377501	0.292011	-3.7116	1.52215
SAP30	0.275114	3.17054	2.10837	0.0377835	0.292011	-3.94756	1.21009
PRRG1	-0.340921	4.27124	-2.1081	0.0378075	0.292011	-4.02859	0.789537
HES4	1.03789	-2.6148	2.10809	0.037808	0.292011	-3.68396	2.05322
APP	-0.263119	10.8641	-2.10721	0.0378866	0.292011	-3.83426	0.833285
LRRC39	1.39031	-2.31977	2.10709	0.037897	0.292011	-3.72955	2.62135
HLCS	-0.300719	5.05178	-2.10678	0.0379247	0.292011	-4.0819	0.811848
ABHD15	-0.258385	4.09053	-2.10676	0.0379266	0.292011	-4.02912	0.836023
HDDC2	0.274728	4.98565	2.10633	0.037965	0.292011	-4.09372	1.20977
SASH1	-0.296203	7.62041	-2.10607	0.0379882	0.292011	-4.07017	0.814393
BRIX1	0.310045	4.76886	2.10568	0.0380228	0.292011	-4.08654	1.23975
ASAP2	-0.572823	4.73851	-2.10563	0.0380273	0.292011	-4.03622	0.6723
RNF26	-0.276894	5.02003	-2.10557	0.0380331	0.292011	-4.09441	0.825366
PCDHB11	-0.538091	0.172797	-2.10548	0.0380408	0.292011	-3.65522	0.688682
DEC1	-1.13964	-1.79805	-2.10539	0.0380489	0.292011	-3.74221	0.453872
MYL5	0.37656	3.58323	2.10508	0.0380765	0.292011	-3.99482	1.29824
ACTG2	1.67249	-1.41466	2.10505	0.0380791	0.292011	-3.68843	3.18765
RPS4Y1	-2.03155	-0.895729	-2.1046	0.0381189	0.292011	-3.74744	0.244593
YLPM1	-0.323114	6.46547	-2.10356	0.0382128	0.292011	-4.11756	0.799342
FOSL2	-0.417063	7.35639	-2.10353	0.0382148	0.292011	-4.07471	0.748948
RYR3	0.707791	-1.09095	2.10339	0.0382281	0.292011	-3.67692	1.6333
GTF2H5	0.353162	5.25652	2.10332	0.0382342	0.292011	-4.11529	1.27736
DOK5	-0.963443	2.21808	-2.1033	0.038236	0.292011	-3.7072	0.512832
PHF11	0.24802	4.30363	2.10316	0.0382483	0.292011	-4.06783	1.18758
HIKESHI	0.261532	4.29139	2.10302	0.038261	0.292011	-4.06484	1.19875
LARGE1	-0.376964	5.07933	-2.10243	0.0383142	0.292011	-4.10458	0.770056
HYOU1	-0.462993	6.78058	-2.10239	0.0383175	0.292011	-4.11639	0.72548
RTF1	-0.195068	6.16339	-2.10226	0.0383291	0.292011	-4.12254	0.873532
FTO	-0.231457	6.34963	-2.10221	0.0383334	0.292011	-4.11498	0.851774
IMP3	0.337555	4.19032	2.10217	0.0383374	0.292011	-4.04879	1.26361
ATAD3B	0.676183	3.00274	2.10198	0.038354	0.292011	-3.88659	1.59791
FAN1	-0.392906	3.57553	-2.10193	0.0383584	0.292011	-3.95189	0.761594
EVA1A	0.352365	4.52243	2.10183	0.0383676	0.292011	-4.05466	1.27665
PINK1	-0.287798	4.87918	-2.10117	0.0384267	0.292247	-4.08866	0.819152
KPNB1	-0.24152	8.08241	-2.10051	0.0384866	0.292247	-4.04086	0.845854
MGST2	0.363416	1.94578	2.10037	0.0384991	0.292247	-3.85494	1.28647
USP28	-0.243768	4.54933	-2.10009	0.0385247	0.292247	-4.09202	0.844537
FUBP3	-0.301321	6.10624	-2.10005	0.0385279	0.292247	-4.12752	0.811509
FAT1	-0.528857	7.85559	-2.09999	0.0385331	0.292247	-4.08071	0.693104
ETFB	0.443716	4.05272	2.0998	0.038551	0.292247	-4.03956	1.3601
DCHS2	1.01554	-1.60532	2.09965	0.0385646	0.292247	-3.68002	2.02166
CHKB-AS1	1.05332	-1.93382	2.09954	0.038574	0.292247	-3.71823	2.0753
SIN3A	-0.293016	5.71127	-2.09883	0.0386385	0.292393	-4.12677	0.816194
PDHB	0.200902	5.67277	2.09868	0.0386517	0.292393	-4.12674	1.14942
ISCA1	0.227541	4.59311	2.09868	0.0386517	0.292393	-4.10071	1.17084
EEF1A1	0.307974	11.8027	2.09812	0.0387026	0.292434	-3.78682	1.23797
SLK	-0.335962	6.98908	-2.09801	0.0387127	0.292434	-4.11609	0.792256
PTPN9	-0.229272	5.90095	-2.09789	0.0387232	0.292434	-4.13082	0.853065
PDCD2	0.187984	5.40566	2.09776	0.0387352	0.292434	-4.12758	1.13917
COG5	-0.284138	5.52716	-2.09734	0.0387732	0.292574	-4.12068	0.821232
SCNM1	0.30667	4.36393	2.09686	0.0388168	0.292644	-4.08149	1.23685
GAB2	-0.268183	4.79894	-2.09674	0.0388278	0.292644	-4.10727	0.830365
VWF	-0.753458	-0.434756	-2.09601	0.0388938	0.292644	-3.67003	0.59318
PDZD8	-0.376149	5.9471	-2.09581	0.0389119	0.292644	-4.13157	0.770491
ATG2A	-0.277496	5.19796	-2.0957	0.0389228	0.292644	-4.11116	0.825022
XPR1	-0.358684	5.32771	-2.09565	0.0389267	0.292644	-4.10786	0.779876
MTHFSD	-0.219817	3.25171	-2.09553	0.038938	0.292644	-3.98324	0.858674
RGS19	0.307159	2.80603	2.09552	0.0389385	0.292644	-3.92839	1.23727
CCDC6	-0.179098	6.00268	-2.09529	0.0389598	0.292657	-4.13187	0.883255
DISP1	-0.311719	2.71835	-2.09417	0.0390618	0.293045	-3.9287	0.805681
OLFML2B	-0.421735	5.66365	-2.09413	0.039066	0.293045	-4.13652	0.746526
[truncated: 13,002 more rows]

## Sheet: 0N 15 min 5Gy
genes	logFC	AveExpr	t	P.Value	adj.P.Val	B	FC
RPS27A	0.602051	7.49601	3.70458	0.000365399	0.999774	-2.37306	1.51787
RPS3A	0.92777	6.22458	3.53548	0.00064592	0.999774	-2.64222	1.90233
RPSA	0.607933	7.67386	3.4091	0.000977788	0.999774	-2.75582	1.52407
HNRNPA1	0.508675	7.65754	3.25964	0.0015764	0.999774	-2.90571	1.42274
RAD1	0.317274	5.23316	3.21368	0.00182062	0.999774	-2.90919	1.24597
BICRA	-0.368055	3.84059	-3.35981	0.00114635	0.999774	-2.96339	0.774827
SLC35E2B	-0.398843	5.87805	-3.04461	0.00305665	0.999774	-3.08985	0.758467
RPL18A	0.546684	7.48973	2.96738	0.00384895	0.999774	-3.20879	1.46072
NONO	-0.171469	7.86528	-3.10877	0.00251655	0.999774	-3.21789	0.887938
JUN	-0.620146	7.17317	-2.93209	0.00427067	0.999774	-3.22534	0.650605
PAIP1	0.278858	5.6327	2.90753	0.00458888	0.999774	-3.23177	1.21323
PSMC6	0.229558	5.33571	2.87481	0.00504687	0.999774	-3.28454	1.17248
RPS27	0.494159	8.08173	2.94062	0.00416504	0.999774	-3.31857	1.4085
PPP2R3C	0.25615	4.27908	2.88868	0.00484778	0.999774	-3.38293	1.19429
PEX26	-0.195418	5.55171	-2.693	0.00844833	0.999774	-3.43773	0.87332
SRGAP2B	-0.707523	2.16163	-3.15828	0.00216195	0.999774	-3.46002	0.612371
IRF2	-0.318291	4.61929	-2.67877	0.00878764	0.999774	-3.47242	0.80202
PPP6R1	-0.198102	6.39829	-2.60628	0.0107149	0.999774	-3.53157	0.871697
RPL9	0.979376	7.18872	2.64254	0.00970755	0.999774	-3.54768	1.97161
RPS7	0.412778	7.37826	2.62786	0.0101046	0.999774	-3.54942	1.33125
ZNF322	-0.724085	2.59617	-2.7695	0.00682063	0.999774	-3.55527	0.605381
RPAP2	-0.311035	4.38391	-2.62954	0.0100585	0.999774	-3.57087	0.806063
FBXO9	0.208768	5.47616	2.53552	0.0129573	0.999774	-3.5932	1.1557
RPL7	1.23023	6.96164	2.59369	0.0110864	0.999774	-3.61499	2.34605
KIAA1143	-0.326296	4.59	-2.52581	0.0132956	0.999774	-3.61501	0.797581
CEP63	-0.195534	4.5398	-2.5464	0.0125871	0.999774	-3.63104	0.873249
AIMP1	0.228382	5.77437	2.48796	0.0146929	0.999774	-3.63476	1.17152
RPL41	1.12198	6.65892	2.55996	0.0121389	0.999774	-3.64811	2.17646
ZNF142	-0.285721	4.18215	-2.58593	0.0113208	0.999774	-3.64859	0.820331
MTHFSD	-0.290711	3.25171	-2.74645	0.00727821	0.999774	-3.65657	0.817499
MIR22HG	0.642966	5.5293	2.46213	0.0157203	0.999774	-3.66976	1.56154
EPS15L1	-0.22997	4.98458	-2.45601	0.0159731	0.999774	-3.67334	0.852653
PDE7A	0.338536	3.936	2.59086	0.0111715	0.999774	-3.69527	1.26447
SNX4	0.194209	4.68314	2.48728	0.0147193	0.999774	-3.69698	1.1441
RANBP3	-0.156794	5.85123	-2.40699	0.0181313	0.999774	-3.707	0.897016
RPL23A	0.920713	5.91353	2.52643	0.0132739	0.999774	-3.70739	1.89305
CBX3	0.196706	6.89199	2.44311	0.0165173	0.999774	-3.71213	1.14608
ANAPC4	0.245218	4.38163	2.50023	0.0142262	0.999774	-3.72385	1.18527
NUDT4	-0.528697	5.36194	-2.39354	0.0187674	0.999774	-3.73273	0.69318
BCORL1	-0.49247	3.84832	-2.53794	0.0128741	0.999774	-3.74817	0.710807
LRFN4	-0.300047	4.24803	-2.41912	0.0175745	0.999774	-3.765	0.812226
ZC3H18	-0.191138	5.44975	-2.34269	0.0213542	0.999774	-3.76634	0.875915
MOB3A	-0.195406	6.14533	-2.34487	0.021237	0.999774	-3.76963	0.873327
ZDHHC17	0.308348	5.19479	2.36538	0.0201634	0.999774	-3.77308	1.23829
SLC25A17	0.259891	4.0342	2.47164	0.0153348	0.999774	-3.78417	1.19739
HCCS	0.181127	4.36264	2.40742	0.0181115	0.999774	-3.78493	1.13377
LOC101927480	0.423494	3.50147	2.57741	0.0115838	0.999774	-3.78684	1.34117
EN1	-0.63982	3.69962	-2.52216	0.0134253	0.999774	-3.79293	0.641793
SLX4	-0.361519	3.13038	-2.66282	0.00918237	0.999774	-3.8025	0.778345
BMPR1A	-0.230496	5.21514	-2.30267	0.0236076	0.999774	-3.80291	0.852342
TIMM17A	0.30106	5.44281	2.31525	0.0228779	0.999774	-3.80714	1.23205
NRAV	-0.396559	2.12796	-2.91413	0.00450132	0.999774	-3.81172	0.759668
PMPCB	0.163706	5.61336	2.29213	0.0242349	0.999774	-3.81337	1.12016
ZNF26	0.399289	3.12282	2.71049	0.00804786	0.999774	-3.83089	1.31886
MEMO1	-0.550494	1.08431	-3.24952	0.00162737	0.999774	-3.83281	0.682786
PDPK1	-0.284841	4.56521	-2.28941	0.0243991	0.999774	-3.83326	0.820832
PDXK	-0.179481	6.42723	-2.26787	0.0257352	0.999774	-3.84924	0.88302
KLC2	-0.191947	4.43825	-2.29872	0.0238412	0.999774	-3.85	0.875423
PPP1R9B	-0.209918	6.37017	-2.25582	0.0265101	0.999774	-3.85466	0.864586
RAP1B	0.384599	5.62069	2.26711	0.025783	0.999774	-3.85651	1.3055
DHFR	-0.524967	3.68717	-2.27757	0.0251257	0.999774	-3.85914	0.694975
IQCK	-0.317494	2.46594	-2.66983	0.00900703	0.999774	-3.86353	0.802462
PCBP1	-0.189513	6.73735	-2.261	0.0261742	0.999774	-3.86661	0.876902
TCAF1	-0.515045	5.52785	-2.22917	0.0282968	0.999774	-3.86982	0.699771
NUTM2B-AS1	-0.394125	2.86997	-2.42849	0.0171547	0.999774	-3.88177	0.760951
LINC00665	-0.297805	2.7833	-2.50145	0.0141807	0.999774	-3.8821	0.813489
NEPRO	0.183494	5.49667	2.2088	0.029733	0.999774	-3.88705	1.13563
LINC01128	-0.356089	3.52798	-2.34688	0.0211296	0.999774	-3.8877	0.78128
ZBED5	0.25512	5.14511	2.22962	0.0282663	0.999774	-3.88789	1.19344
UPF1	-0.221437	6.77217	-2.21591	0.0292249	0.999774	-3.88811	0.857711
PARP6	0.295539	4.66366	2.25049	0.0268592	0.999774	-3.889	1.22734
TTLL12	-0.224279	4.96463	-2.21201	0.0295025	0.999774	-3.89509	0.856023
ATN1	-0.198636	7.66076	-2.29491	0.024068	0.999774	-3.89698	0.871374
B3GNT9	-0.239742	5.5099	-2.18654	0.0313755	0.999774	-3.90108	0.846897
LOC101930085	-0.335116	3.36445	-2.39664	0.0186192	0.999774	-3.90287	0.79272
RDH13	-0.374171	1.61163	-3.0553	0.00295984	0.999774	-3.90562	0.771549
MAN2C1	0.397494	4.97159	2.24083	0.0275028	0.999774	-3.90771	1.31722
RPL10	0.333102	8.54628	2.31362	0.0229712	0.999774	-3.91391	1.25972
CUX1	-0.17714	6.55889	-2.18324	0.0316253	0.999774	-3.91598	0.884455
PLBD2	-0.282433	8.33428	-2.3644	0.0202136	0.999774	-3.92009	0.822203
RPL21	0.973753	5.99049	2.31556	0.0228602	0.999774	-3.92125	1.96394
PHRF1	-0.18403	5.61477	-2.16249	0.0332377	0.999774	-3.92501	0.880241
C19orf44	-0.399534	1.99757	-2.70713	0.00812352	0.999774	-3.92785	0.758103
VDAC2	0.218578	5.5254	2.16166	0.0333035	0.999774	-3.92824	1.16359
RPL6	0.390162	8.25206	2.26061	0.0261993	0.999774	-3.9288	1.31054
SYAP1	-0.135493	6.18176	-2.15552	0.033795	0.999774	-3.92886	0.910358
FAM193A	-0.164979	5.14642	-2.15579	0.0337731	0.999774	-3.93397	0.891942
DUSP1	-0.603343	5.98952	-2.14204	0.0348961	0.999774	-3.93764	0.658227
LBX2-AS1	-0.408949	2.27807	-2.59457	0.0110599	0.999774	-3.94372	0.753172
UBLCP1	0.152299	5.52006	2.13503	0.0354811	0.999774	-3.9474	1.11134
SRSF11	0.459899	6.76755	2.15301	0.0339979	0.999774	-3.94822	1.37545
HS6ST1	-0.443648	4.59582	-2.14993	0.0342478	0.999774	-3.95084	0.735273
ILKAP	0.299908	4.04607	2.25931	0.0262832	0.999774	-3.95211	1.23107
EFHC1	0.400446	3.8144	2.28819	0.0244735	0.999774	-3.9554	1.31992
MTRNR2L1	-1.99423	0.567683	-2.49178	0.014546	0.999774	-3.95887	0.251002
PRIM2	-0.354784	3.81426	-2.19956	0.0304051	0.999774	-3.95954	0.781987
DLGAP4	-0.19623	6.90089	-2.14367	0.0347613	0.999774	-3.9613	0.872829
EEF1E1	0.500849	2.0666	2.78373	0.00655164	0.999774	-3.97166	1.41505
RPL7A	0.362748	9.04824	2.28345	0.0247625	0.999774	-3.97624	1.28587
DUS3L	0.276216	3.58449	2.24786	0.0270333	0.999774	-3.97634	1.21101
THRA	-0.227072	5.8354	-2.09068	0.0393815	0.999774	-3.98007	0.854367
ZNF189	0.276601	4.07729	2.23098	0.0281723	0.999774	-3.98209	1.21134
C12orf65	-0.206111	4.1249	-2.16347	0.0331601	0.999774	-3.98301	0.866871
WDR90	0.517175	3.17774	2.41994	0.0175371	0.999774	-3.98303	1.43115
DBT	-0.287573	4.525	-2.1252	0.0363154	0.999774	-3.98412	0.819279
FIP1L1	-0.204668	4.51121	-2.12633	0.0362189	0.999774	-3.98777	0.867738
A1BG-AS1	-0.375224	1.56874	-2.87989	0.00497313	0.999774	-3.98845	0.770986
SNRPA1	0.410334	3.48945	2.35966	0.0204577	0.999774	-3.98853	1.32899
RFX2	-0.257998	3.78949	-2.1916	0.030995	0.999774	-3.99269	0.836248
NDUFA4	0.292092	6.157	2.07843	0.0405227	0.999774	-3.99378	1.22441
JMJD8	-0.248333	4.53938	-2.10438	0.0381387	0.999774	-4.0011	0.841869
ZNF844	-0.382911	3.15121	-2.27819	0.0250873	0.999774	-4.00698	0.766889
DAB2IP	-0.266482	6.2584	-2.05241	0.0430397	0.999774	-4.01598	0.831344
TNRC18	-0.290188	7.38951	-2.09614	0.0388822	0.999774	-4.01619	0.817796
C15orf57	-0.2466	2.53682	-2.48188	0.014929	0.999774	-4.01828	0.842881
GGNBP2	0.182312	6.19909	2.04537	0.0437439	0.999774	-4.01885	1.1347
KAT2A	0.334359	4.25651	2.10969	0.0376667	0.999774	-4.01927	1.26082
XYLB	-0.406564	2.65164	-2.47927	0.0150316	0.999774	-4.02073	0.754418
MAVS	-0.224425	6.75441	-2.05861	0.042428	0.999774	-4.02116	0.855936
PAXIP1-AS2	-0.453451	2.19979	-2.5769	0.0115997	0.999774	-4.02239	0.730294
GPN1	0.154236	4.56878	2.09008	0.0394374	0.999774	-4.02247	1.11283
MAP4K3	0.275036	4.97592	2.067	0.0416122	0.999774	-4.02446	1.21002
ZSWIM1	-0.25123	2.89322	-2.35248	0.020833	0.999774	-4.02737	0.84018
ACTR3B	0.500319	1.42086	2.95621	0.00397801	0.999774	-4.02758	1.41453
KLHL28	0.327071	4.06305	2.20459	0.0300377	0.999774	-4.02869	1.25446
ARHGAP23	-0.229913	7.27565	-2.07568	0.0407826	0.999774	-4.03022	0.852687
NFIC	-0.223937	7.48633	-2.0954	0.0389495	0.999774	-4.03167	0.856226
TFB2M	0.314959	3.88166	2.20478	0.030024	0.999774	-4.03431	1.24398
FBRS	-0.165081	5.97463	-2.02083	0.0462755	0.999774	-4.03633	0.891878
C22orf29	0.243927	4.60626	2.1	0.0385324	0.999774	-4.03722	1.18421
HOMEZ	-0.405512	2.74379	-2.30417	0.0235193	0.999774	-4.03779	0.754968
UBAP2	-0.218055	4.77632	-2.03832	0.0444583	0.999774	-4.038	0.859724
RWDD4	-0.304264	4.14045	-2.05001	0.0432789	0.999774	-4.03919	0.809855
SNRPE	0.295318	4.5356	2.08703	0.0397185	0.999774	-4.03984	1.22716
SEC61A2	0.42636	2.51903	2.5154	0.0136677	0.999774	-4.04391	1.34384
TRIM24	-0.184794	4.10754	-2.08962	0.0394791	0.999774	-4.04737	0.879775
RPS2	0.419478	8.45858	2.08804	0.0396254	0.999774	-4.05052	1.33744
CIZ1	-0.147432	7.27793	-2.05553	0.0427315	0.999774	-4.05327	0.902856
RXRA	-0.209587	6.65078	-2.01286	0.0471235	0.999774	-4.06016	0.864785
NEK6	-0.23241	6.62535	-2.01094	0.04733	0.999774	-4.06016	0.851212
ZBTB4	-0.197018	7.49677	-2.05481	0.0428027	0.999774	-4.06258	0.872352
KAT7	-0.194621	4.94413	-2.00084	0.0484284	0.999774	-4.06533	0.873803
USP18	-0.495577	0.630672	-2.81863	0.00593221	0.999774	-4.06594	0.709278
COX18	-0.169073	3.436	-2.12497	0.0363348	0.999774	-4.07159	0.889414
VPS13A	0.424939	4.91954	2.017	0.0466816	0.999774	-4.07297	1.34252
DNAH14	0.410694	1.7251	2.66333	0.00916945	0.999774	-4.07553	1.32932
MRPL13	0.264561	4.57016	2.01554	0.0468373	0.999774	-4.07869	1.20127
DCAF13	0.200901	5.23958	1.97972	0.050797	0.999774	-4.08027	1.14942
PREP	-0.133421	5.27586	-1.96885	0.052053	0.999774	-4.08236	0.911667
RALBP1	-0.161529	6.53533	-1.97764	0.0510344	0.999774	-4.08288	0.894077
RMDN2	0.308401	3.30204	2.18286	0.0316538	0.999774	-4.0842	1.23833
ANAPC5	0.147408	6.53209	1.96884	0.0520541	0.999774	-4.08486	1.10758
RPL7L1	-0.170064	6.33207	-1.96846	0.0520981	0.999774	-4.08683	0.888803
PITPNM2	-0.246244	3.94319	-2.05779	0.0425087	0.999774	-4.08881	0.843088
TTC19	0.187484	4.44094	2.01308	0.0470997	0.999774	-4.08937	1.13878
NDUFAF7	0.240996	3.37146	2.11962	0.0367964	0.999774	-4.09116	1.18181
TTLL5	-0.207736	4.45157	-1.98893	0.049752	0.999774	-4.09426	0.865895
TAPBP	-0.208164	6.25256	-1.95235	0.0540105	0.999774	-4.09508	0.865638
NDUFC2	0.261502	4.03919	2.02925	0.0453926	0.999774	-4.10041	1.19873
PTPN23	-0.188166	6.45311	-1.94865	0.0544588	0.999774	-4.10113	0.877721
LRRK1	-0.199037	5.54029	-1.93616	0.0559927	0.999774	-4.10179	0.871132
GALNS	-0.192664	5.66954	-1.93409	0.0562507	0.999774	-4.10309	0.874988
CENPC	0.315469	3.81593	2.11528	0.0371743	0.999774	-4.10313	1.24442
LOC645166	-0.795194	3.03492	-1.96621	0.0523617	0.999774	-4.10421	0.576266
BRD7	0.187551	5.03619	1.95264	0.0539758	0.999774	-4.10473	1.13883
ALG13	0.281786	4.60249	1.98443	0.0502595	0.999774	-4.10726	1.2157
CHERP	-0.210104	4.82137	-1.95514	0.0536759	0.999774	-4.10783	0.864475
SRGAP2C	-0.489477	1.38179	-2.3735	0.0197516	0.999774	-4.10912	0.712283
RABGGTB	0.291105	4.81716	1.95723	0.0534259	0.999774	-4.10925	1.22358
CLP1	0.212167	3.73256	2.09064	0.0393856	0.999774	-4.11058	1.15843
C1D	0.248462	3.38936	2.11283	0.0373892	0.999774	-4.11084	1.18794
STRN4	-0.140513	6.17053	-1.92512	0.0573784	0.999774	-4.11314	0.907196
TMEM185A	-0.413663	3.43268	-2.00557	0.047911	0.999774	-4.11401	0.750715
MLLT6	-0.196221	5.89959	-1.91906	0.0581523	0.999774	-4.11497	0.872834
VOPP1	-0.45864	5.79986	-1.9276	0.0570646	0.999774	-4.11529	0.727672
DPP9	-0.203059	5.87591	-1.91456	0.0587312	0.999774	-4.1179	0.868707
SLC4A7	0.352216	5.36988	1.92755	0.0570716	0.999774	-4.11922	1.27652
FASTKD3	0.316669	2.30924	2.37812	0.0195205	0.999774	-4.11929	1.24545
CLIP2	-0.247565	6.60048	-1.91835	0.0582434	0.999774	-4.12284	0.842317
CHFR	0.253296	4.5682	1.95319	0.0539095	0.999774	-4.12429	1.19193
SEMA6C	-0.351409	2.78979	-2.17809	0.0320185	0.999774	-4.12717	0.783818
FAM185A	-0.506571	0.792737	-2.83489	0.00566232	0.999774	-4.12768	0.703893
PCID2	0.157468	5.29757	1.90814	0.0595676	0.999774	-4.12859	1.11533
IRX1	-0.454566	2.97257	-2.10059	0.0384795	0.999774	-4.13292	0.72973
PARL	0.18931	4.77336	1.92753	0.0570734	0.999774	-4.13423	1.14022
ACCS	0.508474	2.80603	2.13154	0.0357749	0.999774	-4.14105	1.42254
CIC	-0.216955	7.16622	-1.91349	0.0588701	0.999774	-4.14252	0.860379
IKBKG	-0.458271	2.79994	-2.0099	0.047442	0.999774	-4.14275	0.727858
BANP	-0.24946	2.84707	-2.09235	0.0392282	0.999774	-4.14346	0.841211
CAMTA2	-0.156922	5.21105	-1.88395	0.0628063	0.999774	-4.14736	0.896936
FOXK2	-0.154523	5.63774	-1.87508	0.0640307	0.999774	-4.14767	0.898429
MED29	-0.149412	5.8425	-1.87411	0.0641664	0.999774	-4.1489	0.901618
MTRNR2L2	-1.4729	4.15196	-1.90823	0.0595559	0.999774	-4.14943	0.360259
COG8	-0.199366	3.84156	-1.95389	0.0538256	0.999774	-4.15054	0.870933
EHMT2	-0.213745	5.42953	-1.87024	0.0647072	0.999774	-4.15133	0.862296
TRAPPC4	0.185777	4.70732	1.89866	0.0608193	0.999774	-4.15205	1.13743
MORF4L1	0.130044	7.9909	1.9415	0.0553322	0.999774	-4.15263	1.09433
FAM102A	-0.191167	5.98025	-1.86947	0.0648156	0.999774	-4.15294	0.875897
GOLGA2P7	-1.62746	-1.2591	-2.50823	0.013929	0.999774	-4.15307	0.323658
RNF113A	-0.307088	3.0671	-2.02874	0.0454463	0.999774	-4.15466	0.808271
AHDC1	-0.387101	5.10018	-1.87737	0.0637131	0.999774	-4.15654	0.764664
UTP15	0.223425	4.103	1.95135	0.0541318	0.999774	-4.157	1.1675
SOGA1	-0.260697	6.07596	-1.85948	0.0662324	0.999774	-4.15862	0.834684
CCNH	0.188585	4.28831	1.91787	0.0583051	0.999774	-4.15873	1.13965
MED12	-0.232167	5.56762	-1.85934	0.0662524	0.999774	-4.15995	0.851355
NEK4	-0.242964	4.06152	-1.91929	0.0581225	0.999774	-4.16314	0.845008
SELENOF	0.144407	7.5108	1.90391	0.0601232	0.999774	-4.1634	1.10528
ETNK1	0.30916	4.69285	1.89341	0.061523	0.999774	-4.1637	1.23899
HIST2H2BF	-1.43386	-1.39915	-2.67462	0.00888869	0.999774	-4.16515	0.37014
FBXL19	-0.221864	3.65059	-1.96598	0.0523897	0.999774	-4.16539	0.857457
MTRNR2L8	-1.24933	4.25785	-1.86624	0.0652714	0.999774	-4.16703	0.420644
ZNF200	0.310047	2.68783	2.23307	0.0280292	0.999774	-4.16805	1.23975
JADE2	-0.282684	5.21719	-1.85046	0.067535	0.999774	-4.17198	0.82206
SFXN4	0.224767	3.01794	2.03919	0.0443698	0.999774	-4.17271	1.16859
TRIM68	-0.226253	3.21795	-1.96255	0.052793	0.999774	-4.17401	0.854852
ACTR10	0.141509	6.10528	1.84147	0.0688531	0.999774	-4.17417	1.10306
HNRNPUL1	-0.139265	7.85665	-1.91578	0.0585745	0.999774	-4.17433	0.907982
FST	0.339346	7.44758	1.85254	0.0672327	0.999774	-4.17566	1.26518
ZNF615	-0.309629	3.00383	-2.06605	0.0417043	0.999774	-4.17589	0.806849
USP15	0.157676	5.40659	1.84636	0.0681332	0.999774	-4.17601	1.11549
U2AF2	-0.104717	6.97224	-1.8593	0.0662585	0.999774	-4.17682	0.929987
ARGLU1	0.40252	5.15412	1.85428	0.0669812	0.999774	-4.17735	1.32181
TRIM69	-0.249624	4.51232	-1.85293	0.0671767	0.999774	-4.17784	0.841115
RASA4	-1.59006	-1.28312	-2.81111	0.00606097	0.999774	-4.17952	0.332159
OSBP2	-0.383315	3.08128	-2.00898	0.0475418	0.999774	-4.18161	0.766674
PTPN18	-0.184436	4.38791	-1.86205	0.0658655	0.999774	-4.18213	0.879993
SMARCD2	-0.141698	5.62222	-1.82716	0.0709974	0.999774	-4.18284	0.906452
NT5C3A	0.247162	4.45635	1.88956	0.062043	0.999774	-4.1859	1.18687
ARHGAP39	-0.296307	2.58205	-2.1156	0.0371467	0.999774	-4.18652	0.814334
ANKRD11	-0.251978	7.39462	-1.85448	0.0669511	0.999774	-4.18667	0.839744
WDR91	0.246599	3.01852	2.06313	0.0419865	0.999774	-4.18829	1.18641
MARK2	-0.171729	4.48332	-1.85155	0.067376	0.999774	-4.18896	0.887778
SPSB1	-0.241572	5.22226	-1.83238	0.070208	0.999774	-4.18965	0.845823
FASTKD1	0.309742	3.19146	2.00738	0.0477149	0.999774	-4.19112	1.23949
MTRNR2L10	-2.37526	-0.73208	-2.16779	0.0328189	0.999774	-4.19218	0.192741
CCNC	0.174626	5.37814	1.81772	0.0724416	0.999774	-4.19283	1.12867
SNUPN	-0.194242	3.86512	-1.87842	0.0635674	0.999774	-4.19623	0.874032
BBS5	-0.268004	2.26768	-2.10841	0.0377801	0.999774	-4.19717	0.830468
DHODH	-0.306138	2.10277	-2.30225	0.0236322	0.999774	-4.19731	0.808804
MAN2B2	-0.218898	7.22646	-1.83726	0.0694781	0.999774	-4.19867	0.859222
C8orf59	0.268102	3.49591	1.92859	0.0569398	0.999774	-4.19908	1.20422
SPATA5	-0.344059	2.51978	-2.14107	0.0349767	0.999774	-4.20402	0.787821
FNBP1L	-0.247082	4.62692	-1.818	0.0723971	0.999774	-4.2041	0.842599
RAB8A	-0.162685	4.27086	-1.84106	0.0689141	0.999774	-4.20535	0.893361
SLC19A2	0.52527	3.33168	2.04825	0.0434549	0.999774	-4.2064	1.4392
COMMD8	0.235272	4.59573	1.82689	0.0710379	0.999774	-4.20678	1.17713
SAFB	-0.158633	6.04869	-1.79198	0.0765032	0.999774	-4.20792	0.895873
LINC00476	-0.453933	1.13843	-2.59978	0.0109053	0.999774	-4.20824	0.73005
LPP	-0.28914	7.14511	-1.81362	0.0730764	0.999774	-4.20957	0.81839
ODF2L	0.262286	4.64567	1.81748	0.0724781	0.999774	-4.21119	1.19938
CCNT2	0.266891	4.76302	1.82499	0.0713259	0.999774	-4.21161	1.20321
SIX5	-0.25871	3.13735	-1.94492	0.0549133	0.999774	-4.21274	0.835835
TFAP4	-0.400451	2.72372	-1.98963	0.049673	0.999774	-4.21283	0.757621
ZNF7	0.230052	3.4369	1.93277	0.0564146	0.999774	-4.21312	1.17288
TMEM168	0.221713	4.66726	1.82781	0.0708984	0.999774	-4.21333	1.16612
POLR2C	0.148533	5.59213	1.78567	0.0775283	0.999774	-4.21387	1.10844
HOXA11-AS	0.638999	0.511005	2.64058	0.00975968	0.999774	-4.2149	1.55725
RIOK3	0.186282	6.23078	1.78375	0.0778419	0.999774	-4.21565	1.13783
MRPL39	0.2396	3.70284	1.8951	0.061295	0.999774	-4.21646	1.18067
METTL15	-0.22624	3.19674	-1.8699	0.0647549	0.999774	-4.21912	0.85486
UNC50	0.196647	4.75013	1.79854	0.07545	0.999774	-4.21966	1.14603
SYNGAP1	-0.256178	4.86372	-1.78514	0.0776149	0.999774	-4.22014	0.837303
ZNF85	0.343818	1.7015	2.2974	0.0239196	0.999774	-4.22049	1.26911
RPS10	-0.650241	1.36683	-2.06843	0.0414742	0.999774	-4.22135	0.637174
EEF1B2	0.208091	7.60692	1.80922	0.0737616	0.999774	-4.22146	1.15516
NEIL2	-0.179658	3.49509	-1.87924	0.0634545	0.999774	-4.22269	0.882912
PRDX3	0.142698	6.7973	1.78565	0.0775309	0.999774	-4.22383	1.10397
ADH5	0.150906	7.95132	1.8406	0.068982	0.999774	-4.2246	1.11027
TONSL	-0.385657	3.03621	-1.95727	0.0534207	0.999774	-4.22622	0.76543
CCT6B	0.487222	1.35396	2.47215	0.0153144	0.999774	-4.22664	1.40174
RAB1B	-0.162035	6.23899	-1.77045	0.0800451	0.999774	-4.22684	0.893763
SLC25A33	0.453762	2.45201	2.17312	0.0324032	0.999774	-4.22692	1.36961
FBXL20	-0.240313	4.32679	-1.79249	0.0764205	0.999774	-4.22761	0.846562
TAF11	0.213842	3.72991	1.85821	0.0664152	0.999774	-4.22809	1.15977
AIDA	-0.357106	6.07573	-1.77343	0.0795469	0.999774	-4.23159	0.780729
GOLPH3L	-0.167936	4.92238	-1.76507	0.0809504	0.999774	-4.23193	0.890115
SEC22B	-0.466009	6.08999	-1.78879	0.0770202	0.999774	-4.2323	0.723965
PTS	0.341325	3.56079	1.88128	0.0631735	0.999774	-4.23231	1.26692
APLN	-0.691964	1.3702	-2.37925	0.0194648	0.999774	-4.23294	0.619011
SOCS3	-0.486728	5.82028	-1.76064	0.0817024	0.999774	-4.23323	0.713642
BRIX1	0.26136	4.76886	1.77464	0.0793448	0.999774	-4.23337	1.19861
BICD2	-0.16129	5.77831	-1.75415	0.0828148	0.999774	-4.23502	0.894225
ZNF721	0.258956	3.28519	1.90329	0.0602046	0.999774	-4.23627	1.19661
PISD	0.262359	4.29792	1.80664	0.0741674	0.999774	-4.2363	1.19944
GLYCTK	0.703816	0.763286	2.80592	0.00615129	0.999774	-4.2364	1.62881
RPUSD3	-0.225098	3.57146	-1.83	0.0705673	0.999774	-4.2367	0.855537
NCOR2	-0.215791	7.79094	-1.81525	0.0728225	0.999774	-4.23725	0.861074
STXBP1	-0.138975	5.5893	-1.75004	0.0835271	0.999774	-4.23742	0.908164
SPIRE2	-0.366308	1.56507	-2.25266	0.0267165	0.999774	-4.2393	0.775765
PPP2R5D	-0.151474	5.61977	-1.74597	0.084235	0.999774	-4.24022	0.90033
MORC2	-0.151798	5.08507	-1.74821	0.0838439	0.999774	-4.24347	0.900128
GALM	-0.228726	3.52089	-1.8228	0.071661	0.999774	-4.24707	0.853388
CCDC122	-0.385278	1.88384	-2.18518	0.0314783	0.999774	-4.2478	0.765631
IER3IP1	0.191328	5.2735	1.73993	0.085297	0.999774	-4.24833	1.14181
PSMA1	0.274067	4.28868	1.78142	0.0782236	0.999774	-4.24863	1.20921
DDX19A	-0.160113	4.02035	-1.80094	0.0750684	0.999774	-4.24882	0.894955
GULP1	0.282361	2.9758	1.86124	0.0659807	0.999774	-4.25023	1.21618
PDE8B	-0.454683	0.88797	-2.40846	0.0180628	0.999774	-4.25078	0.72967
C16orf45	-0.155546	6.74527	-1.73678	0.0858542	0.999774	-4.25093	0.897792
UBTF	-0.167449	6.52015	-1.73804	0.0856299	0.999774	-4.25146	0.890416
TNIP1	-0.129962	6.4971	-1.73688	0.0858365	0.999774	-4.25208	0.913856
EFCAB6	-0.471255	1.0197	-2.51192	0.0137939	0.999774	-4.2524	0.721337
EMP2	-0.251484	5.81197	-1.72955	0.0871459	0.999774	-4.25243	0.840032
ERMARD	0.263674	3.52399	1.84838	0.0678378	0.999774	-4.2528	1.20053
HSPA1B	-0.325241	4.27024	-1.75399	0.0828434	0.999774	-4.25352	0.798165
CARD6	-0.208723	4.39466	-1.75934	0.0819255	0.999774	-4.25366	0.865303
CCNL2	0.646572	5.70044	1.72905	0.0872366	0.999774	-4.25475	1.56544
XYLT2	-0.220104	4.89507	-1.73551	0.0860794	0.999774	-4.25516	0.858504
ZBTB7A	-0.181507	6.21565	-1.72509	0.0879502	0.999774	-4.25553	0.881781
FAM189B	-0.185421	5.53587	-1.72326	0.0882822	0.999774	-4.25588	0.879392
PEX14	-0.17716	4.00154	-1.77351	0.0795328	0.999774	-4.25589	0.884442
TMEM240	-0.434546	1.38824	-2.28671	0.024563	0.999774	-4.25592	0.739927
COL7A1	0.578302	5.02627	1.8303	0.0705218	0.999774	-4.25606	1.49309
SCML1	0.497842	3.78272	1.80959	0.0737048	0.999774	-4.25613	1.4121
RHOB	-0.440138	5.85029	-1.72162	0.0885815	0.999774	-4.25628	0.737064
RGMA	-0.321127	3.90696	-1.7631	0.0812847	0.999774	-4.25643	0.800444
MLLT1	-0.153836	6.8849	-1.74139	0.0850397	0.999774	-4.25737	0.898857
LSM12	-0.436235	4.37616	-1.72194	0.0885234	0.999774	-4.25786	0.739061
PAF1	-0.175343	5.80879	-1.71895	0.0890681	0.999774	-4.25882	0.885557
ZNF789	0.496002	1.58268	2.33868	0.0215714	0.999774	-4.25948	1.4103
ELP4	-0.185878	3.26253	-1.83014	0.0705457	0.999774	-4.26085	0.879114
HSPA14	0.189714	4.42437	1.7669	0.0806422	0.999774	-4.26087	1.14054
PLEKHH3	-0.284069	4.31838	-1.74749	0.0839694	0.999774	-4.26146	0.821272
ZNF485	-0.597998	0.445293	-2.65418	0.00940284	0.999774	-4.26162	0.66067
DCUN1D4	0.205427	5.25875	1.72178	0.088552	0.999774	-4.26197	1.15303
RRP7BP	0.586387	0.51402	2.63352	0.00994989	0.999774	-4.26246	1.50148
TCF3	-0.142041	6.36556	-1.72006	0.0888645	0.999774	-4.26299	0.906236
TIA1	0.342269	5.14568	1.72083	0.0887249	0.999774	-4.26398	1.26775
PRRC2A	-0.208244	7.9799	-1.77014	0.080097	0.999774	-4.26438	0.86559
SF3B2	-0.115012	7.73483	-1.76019	0.0817801	0.999774	-4.2647	0.923375
RAB3IL1	-0.257655	5.68512	-1.71197	0.0903538	0.999774	-4.26593	0.836446
CCDC174	-0.161653	4.09843	-1.75484	0.0826967	0.999774	-4.26675	0.894
TRIM65	-0.149507	4.34463	-1.73173	0.0867542	0.999774	-4.26681	0.901559
PIGF	0.270238	2.49907	2.0335	0.0449533	0.999774	-4.26697	1.20601
ACTR6	0.174288	3.61826	1.8184	0.0723367	0.999774	-4.26785	1.12841
TCEANC2	-0.274322	3.3243	-1.80874	0.0738378	0.999774	-4.26848	0.826839
SUN1	0.260398	6.95489	1.71822	0.0892011	0.999774	-4.26885	1.19781
CASP3	0.193437	5.19279	1.7155	0.0897012	0.999774	-4.26922	1.14348
PHF8	-0.198768	4.33343	-1.74905	0.0836988	0.999774	-4.27004	0.871295
SMAD1	-0.309677	3.27115	-1.80261	0.074804	0.999774	-4.27065	0.806822
SETD9	0.378497	1.86301	2.21787	0.0290857	0.999774	-4.27084	1.29999
DPM1	0.192995	4.98561	1.71266	0.0902251	0.999774	-4.2718	1.14313
JUNB	-0.524528	6.74496	-1.7237	0.088203	0.999774	-4.27312	0.695187
RPRD2	-0.214684	5.51508	-1.69607	0.0933357	0.999774	-4.27433	0.861735
PHF10	0.214242	5.26862	1.70215	0.0921854	0.999774	-4.27551	1.16009
ZC3H15	0.152942	6.03876	1.69616	0.0933181	0.999774	-4.27558	1.11183
LUC7L2	0.180431	4.45467	1.74095	0.0851174	0.999774	-4.27571	1.13322
SNHG16	-0.307079	4.32348	-1.69952	0.0926816	0.999774	-4.27596	0.808277
FUT11	-0.171273	5.02149	-1.70787	0.0911155	0.999774	-4.27772	0.888059
MAPK13	-0.331394	3.26338	-1.83012	0.0705482	0.999774	-4.27822	0.794768
SIAH1	0.280452	3.14919	1.82474	0.0713646	0.999774	-4.27835	1.21458
PPM1B	0.155662	5.08245	1.70368	0.0918985	0.999774	-4.27885	1.11393
USP45	0.253499	3.64249	1.79059	0.0767281	0.999774	-4.27907	1.19209
THUMPD2	0.305419	2.70991	1.92256	0.0577046	0.999774	-4.27981	1.23578
NUTM2A-AS1	-0.223537	2.85304	-1.89034	0.0619373	0.999774	-4.28029	0.856463
VAV2	-0.161846	4.88439	-1.70529	0.0915961	0.999774	-4.28098	0.893881
MTSS1L	-0.223424	6.28473	-1.68735	0.095006	0.999774	-4.28124	0.85653
SLC25A23	-0.238027	6.05698	-1.69469	0.0935993	0.999774	-4.28172	0.847904
ANKRD10	0.436269	4.75152	1.70296	0.0920346	0.999774	-4.28188	1.3531
CEP89	-0.138783	4.87541	-1.69812	0.0929478	0.999774	-4.28203	0.908285
KMT5B	0.198201	5.09689	1.70386	0.0918645	0.999774	-4.28296	1.14727
TRIM35	-0.146171	4.83809	-1.69885	0.0928097	0.999774	-4.28396	0.903646
PRPF19	-0.129375	6.42473	-1.68924	0.0946422	0.999774	-4.28438	0.914228
ETFDH	-0.178796	4.40351	-1.7169	0.0894448	0.999774	-4.28483	0.88344
ZNF655	0.254917	5.61991	1.68348	0.0957554	0.999774	-4.28504	1.19327
ZC3H3	-0.192542	4.32256	-1.70863	0.0909735	0.999774	-4.28521	0.875062
TARBP1	0.255671	4.04221	1.7401	0.0852672	0.999774	-4.28554	1.19389
SLC25A13	0.256028	3.46498	1.81952	0.0721636	0.999774	-4.28588	1.19419
TXNDC9	0.190884	4.78311	1.70312	0.0920044	0.999774	-4.2859	1.14146
SCRIB	-0.159324	5.87592	-1.67823	0.0967775	0.999774	-4.28631	0.895444
AGFG2	-0.252042	3.01814	-1.84223	0.0687415	0.999774	-4.28675	0.839707
SNX33	-0.167885	6.34177	-1.68386	0.095682	0.999774	-4.28726	0.890146
CDR2L	-0.208427	5.21904	-1.6841	0.0956353	0.999774	-4.28764	0.86548
MEN1	-0.159991	5.07773	-1.67845	0.0967347	0.999774	-4.2894	0.895031
GABPA	-0.167591	5.12566	-1.67477	0.0974587	0.999774	-4.29005	0.890328
ZFP36L1	-0.279878	8.84974	-1.77236	0.0797246	0.999774	-4.29089	0.82366
SERTAD1	0.406962	4.5759	1.72315	0.0883019	0.999774	-4.29119	1.32589
RARG	-0.201392	6.63398	-1.68103	0.0962314	0.999774	-4.29186	0.869711
TMEM171	-0.475733	1.94656	-2.00098	0.0484127	0.999774	-4.29305	0.719101
FNTB	-0.254645	2.56008	-1.90212	0.0603603	0.999774	-4.29367	0.838193
IQCB1	0.197196	3.67654	1.75468	0.0827246	0.999774	-4.29455	1.14647
ZFP36	-0.527479	6.37855	-1.67345	0.0977186	0.999774	-4.29466	0.693766
SLC25A14	0.279861	2.25132	1.99395	0.0491907	0.999774	-4.29568	1.21408
TMEM50B	0.160135	5.2349	1.66705	0.0989885	0.999774	-4.29679	1.11739
ORC4	0.168272	4.23445	1.7006	0.0924782	0.999774	-4.29723	1.12371
RNFT1	0.231685	2.63281	1.85735	0.0665377	0.999774	-4.29748	1.17421
CRLS1	0.174219	4.73831	1.68315	0.0958188	0.999774	-4.29788	1.12835
ST7	-0.176496	3.96081	-1.71056	0.0906145	0.999774	-4.29806	0.88485
NOTCH2NL	-1.26357	-0.820411	-2.43423	0.0169021	0.999774	-4.29808	0.416512
EHD2	-0.20565	9.03905	-1.78493	0.0776483	0.999774	-4.29913	0.867148
B3GNT8	-0.460317	1.39727	-2.17606	0.0321752	0.999774	-4.29994	0.726826
TNRC6B	-0.233818	4.97777	-1.66481	0.0994345	0.999774	-4.3002	0.850382
BDH2	0.270779	4.00359	1.70712	0.0912554	0.999774	-4.30057	1.20646
SULT1B1	-1.31283	-0.689016	-3.27046	0.00152352	0.999774	-4.30065	0.402531
UQCRHL	1.29354	-0.246469	3.36852	0.0011147	0.999774	-4.30108	2.45129
SAYSD1	-0.173551	4.05121	-1.69222	0.0940697	0.999774	-4.30177	0.886658
SMARCA4	-0.165173	6.37271	-1.659	0.100603	0.999774	-4.30228	0.891821
TCTN1	-0.16251	5.26186	-1.65565	0.101283	0.999774	-4.30257	0.893469
CALB2	0.53838	1.62813	1.99965	0.04856	0.999774	-4.30405	1.45234
NFIX	-0.269795	9.24477	-1.7898	0.0768566	0.999774	-4.3041	0.829438
SUOX	-0.209853	3.6166	-1.7167	0.0894816	0.999774	-4.30449	0.864625
TRIT1	0.19564	3.46237	1.75271	0.0830639	0.999774	-4.30479	1.14523
MED17	0.174189	4.58922	1.68143	0.0961534	0.999774	-4.30521	1.12833
TBC1D25	-0.139486	4.02499	-1.70805	0.0910818	0.999774	-4.30671	0.907843
PDZD4	1.28024	-1.57745	3.46361	0.000818656	0.999774	-4.30762	2.42879
MTMR7	0.635527	-0.0276016	2.64586	0.00961969	0.999774	-4.30776	1.5535
HACL1	0.173773	3.42163	1.7752	0.0792527	0.999774	-4.30801	1.128
ZNF646	-0.20824	4.54091	-1.67629	0.0971589	0.999774	-4.30826	0.865592
GSAP	0.439402	1.26306	2.18606	0.0314112	0.999774	-4.30884	1.35604
XPNPEP3	-0.198802	3.44541	-1.72286	0.0883545	0.999774	-4.30928	0.871274
SPECC1L	-0.148419	4.98642	-1.65015	0.102405	0.999774	-4.30959	0.902238
RABL2B	-0.189364	3.36199	-1.74046	0.0852031	0.999774	-4.31121	0.876992
INTS14	0.146949	4.72582	1.65586	0.101239	0.999774	-4.31127	1.10723
CGREF1	-0.306883	1.61417	-1.81181	0.0733581	0.999774	-4.31177	0.808387
ARL14EP	0.140645	4.70294	1.6518	0.102067	0.999774	-4.31205	1.1024
NUMA1	-0.227558	7.21996	-1.6643	0.0995374	0.999774	-4.31209	0.85408
MRPS17	0.264679	2.02272	1.96174	0.0528886	0.999774	-4.31253	1.20137
GADD45B	-0.450641	4.82514	-1.63837	0.104843	0.999774	-4.31308	0.731718
THOC1	0.18906	4.0731	1.68522	0.0954183	0.999774	-4.31336	1.14002
LDB2	-0.301479	4.79831	-1.65425	0.101567	0.999774	-4.31363	0.81142
C10orf88	0.20466	3.13996	1.80526	0.0743842	0.999774	-4.3147	1.15241
ING3	0.313488	3.60122	1.73955	0.0853629	0.999774	-4.31477	1.24271
IMPA1	0.195502	3.87509	1.69898	0.0927844	0.999774	-4.31557	1.14512
FBXO34	-0.1823	4.37668	-1.6621	0.0999785	0.999774	-4.31638	0.881297
CCDC6	-0.139844	6.00268	-1.63513	0.105522	0.999774	-4.31656	0.907617
LCORL	-0.256773	2.89736	-1.78622	0.0774387	0.999774	-4.3176	0.836958
SH3KBP1	-0.156407	7.12493	-1.64911	0.102617	0.999774	-4.31796	0.897257
TRMT11	0.181105	3.53303	1.72859	0.0873185	0.999774	-4.3181	1.13375
ZC3H10	-0.252854	2.62934	-1.8482	0.0678635	0.999774	-4.319	0.839235
KATNBL1	0.24219	4.05351	1.68649	0.0951721	0.999774	-4.3194	1.18279
PTENP1	1.6386	-0.466579	3.57967	0.000557477	0.999774	-4.31961	3.11363
ATP5SL	-0.139796	4.94805	-1.63278	0.106016	0.999774	-4.32018	0.907648
ELMO2	-0.0975335	5.50202	-1.62824	0.106976	0.999774	-4.32032	0.93463
C1orf52	0.188642	4.35097	1.66147	0.100106	0.999774	-4.32044	1.13969
ZFHX3	-0.265642	4.93964	-1.63902	0.104706	0.999774	-4.32059	0.831828
ZNF71	-0.186904	3.26492	-1.73315	0.0865016	0.999774	-4.32141	0.878489
DEF8	0.175559	5.25778	1.62974	0.106658	0.999774	-4.32142	1.1294
HTRA3	-0.336057	5.25859	-1.63565	0.105413	0.999774	-4.32188	0.792203
KLF4	-0.257229	6.20089	-1.62427	0.107822	0.999774	-4.32195	0.836693
PAXBP1	0.411322	3.9602	1.70051	0.0924955	0.999774	-4.32238	1.3299
GAL3ST4	-0.282147	3.90296	-1.67945	0.0965391	0.999774	-4.32298	0.822366
SBF1	-0.167224	6.90968	-1.63574	0.105394	0.999774	-4.32305	0.890555
CECR7	-0.874139	1.23134	-2.48538	0.0147927	0.999774	-4.32381	0.545579
PRKACA	-0.12989	6.79011	-1.63425	0.105707	0.999774	-4.32439	0.913901
CCDC137	-0.149184	4.12774	-1.6539	0.10164	0.999774	-4.32679	0.901761
YWHAZ	-0.166019	8.489	-1.71226	0.0902984	0.999774	-4.32698	0.891299
CRTC1	-0.173325	4.48479	-1.62917	0.106779	0.999774	-4.328	0.886796
SEH1L	0.20773	5.26781	1.62382	0.107918	0.999774	-4.32905	1.15487
SIK2	-0.205094	5.75536	-1.61366	0.110109	0.999774	-4.32948	0.867482
PTHLH	-0.443662	1.95492	-1.94745	0.0546041	0.999774	-4.3299	0.735266
ARL17A	-0.962081	-0.546976	-2.12398	0.0364199	0.999774	-4.33087	0.513316
SCN1A	1.09321	-0.185765	2.58082	0.0114778	0.999774	-4.33181	2.13348
DCAF4	0.199436	3.80993	1.68486	0.0954873	0.999774	-4.33225	1.14825
SYNE2	-0.528767	3.85549	-1.67507	0.0973986	0.999774	-4.3326	0.693147
ARHGEF18	-0.377171	1.62525	-2.06731	0.0415825	0.999774	-4.33278	0.769946
ANAPC10	0.217581	2.882	1.75361	0.082909	0.999774	-4.33289	1.16278
ZNF671	0.359993	1.99996	1.98681	0.0499912	0.999774	-4.333	1.28342
SF3B1	0.226327	7.98074	1.65264	0.101896	0.999774	-4.33336	1.16985
NDUFAF4	0.227794	3.30291	1.71462	0.0898629	0.999774	-4.3341	1.17104
EMC10	-0.168671	5.9229	-1.60705	0.111553	0.999774	-4.33429	0.889662
CPSF4	0.179213	4.19528	1.63779	0.104964	0.999774	-4.33443	1.13227
DNAAF5	-0.119674	4.97124	-1.61021	0.110861	0.999774	-4.33479	0.920396
MAFIP	-2.14848	-3.35143	-2.61963	0.0103338	0.999774	-4.33542	0.225549
RNF40	-0.227331	5.77911	-1.60372	0.112286	0.999774	-4.33547	0.854214
CCZ1B	0.463063	1.21644	2.25407	0.0266244	0.999774	-4.33554	1.37847
ACOT9	0.169112	5.13007	1.61382	0.110073	0.999774	-4.33627	1.12437
NFIL3	-0.297397	5.57681	-1.60201	0.112664	0.999774	-4.3364	0.813719
PON2	0.177251	4.69859	1.61831	0.109103	0.999774	-4.33744	1.13073
MMADHC	0.16104	6.22609	1.60212	0.11264	0.999774	-4.33803	1.11809
SCRN2	0.278171	3.83854	1.66585	0.0992281	0.999774	-4.33845	1.21266
DDX51	0.216692	3.59559	1.68018	0.0963977	0.999774	-4.33848	1.16207
ZC3H4	-0.169582	5.00137	-1.60575	0.111839	0.999774	-4.33888	0.889101
TIRAP	-0.358105	1.80216	-2.03032	0.0452816	0.999774	-4.3395	0.780189
EMG1	0.324466	2.218	1.91926	0.0581259	0.999774	-4.34036	1.2522
NABP1	0.332317	5.4446	1.59847	0.113449	0.999774	-4.34092	1.25903
FZD2	-0.263044	4.89846	-1.59608	0.113984	0.999774	-4.34109	0.833328
CTF1	-0.254434	3.17527	-1.67314	0.097779	0.999774	-4.34133	0.838316
RP2	0.186819	4.66344	1.61595	0.109612	0.999774	-4.34154	1.13825
SMN1	0.311776	2.20443	1.87885	0.0635076	0.999774	-4.34165	1.24123
CEP19	-0.244072	2.57819	-1.74404	0.0845735	0.999774	-4.34216	0.844359
BTN3A2	-0.218294	4.14781	-1.63122	0.106345	0.999774	-4.34226	0.859582
NOP58	0.203131	5.24685	1.59938	0.113249	0.999774	-4.34327	1.15119
STK11IP	0.223265	3.66833	1.66376	0.0996456	0.999774	-4.34381	1.16737
CDK5RAP3	0.298271	4.87833	1.60575	0.111839	0.999774	-4.34414	1.22967
NPHP3	0.398777	2.82156	1.795	0.0760172	0.999774	-4.3443	1.31839
MTSS1	-0.362027	2.97097	-1.74069	0.085163	0.999774	-4.34433	0.778071
NPRL3	-0.147939	5.5848	-1.58905	0.115562	0.999774	-4.34492	0.902539
CFAP69	0.367462	2.67329	1.84107	0.0689129	0.999774	-4.34564	1.29008
REXO4	-0.151813	4.71271	-1.59673	0.113839	0.999774	-4.34607	0.900118
MAP1A	-0.273918	8.2003	-1.63294	0.105983	0.999774	-4.34625	0.82707
EEFSEC	-0.183971	3.75559	-1.64194	0.104098	0.999774	-4.34632	0.880277
EXOG	0.213804	3.18201	1.72709	0.0875892	0.999774	-4.34681	1.15974
BORCS7	0.200627	4.64807	1.60879	0.111172	0.999774	-4.34719	1.1492
RCBTB2	0.196565	3.40862	1.66927	0.098545	0.999774	-4.34728	1.14597
L3HYPDH	0.304374	3.0711	1.69306	0.0939093	0.999774	-4.34756	1.23488
LACTB2	0.183989	3.48684	1.62797	0.107034	0.999774	-4.3479	1.13602
SOX12	-0.225952	5.04871	-1.58799	0.115803	0.999774	-4.34803	0.855031
ME3	0.267781	3.43314	1.64901	0.102639	0.999774	-4.34857	1.20395
CLCF1	0.331063	3.61911	1.67758	0.0969065	0.999774	-4.3497	1.25794
KCNJ6	-0.94779	0.813632	-2.44004	0.0166495	0.999774	-4.3498	0.518426
EIF2B1	0.11502	5.4572	1.58248	0.117056	0.999774	-4.35034	1.08299
KLHDC2	0.153994	5.16911	1.58652	0.116135	0.999774	-4.35045	1.11265
ZMYM6	0.201127	3.33109	1.6806	0.0963148	0.999774	-4.35084	1.1496
CLCC1	-0.219801	4.53319	-1.60589	0.111808	0.999774	-4.35095	0.858684
CNOT3	-0.129639	5.8096	-1.57805	0.118069	0.999774	-4.35204	0.91406
AMOT	-0.371403	3.39301	-1.61928	0.108893	0.999774	-4.35233	0.773031
CEP250	-0.168559	5.31371	-1.5787	0.11792	0.999774	-4.35259	0.889731
ZNF502	0.210651	2.21606	1.83822	0.0693355	0.999774	-4.3533	1.15721
MGARP	0.549633	0.764488	2.12756	0.0361139	0.999774	-4.35347	1.46371
ADAMTS15	-0.689148	2.61214	-1.8196	0.0721515	0.999774	-4.35355	0.62022
LINC00294	-0.209976	3.51357	-1.65777	0.100852	0.999774	-4.35374	0.864552
COX11	0.134132	4.63445	1.59561	0.114088	0.999774	-4.35418	1.09743
PDRG1	0.2447	3.36541	1.6693	0.0985409	0.999774	-4.35442	1.18485
UQCRH	0.243612	5.68189	1.57507	0.118756	0.999774	-4.35454	1.18395
CARMIL1	-0.234427	3.76596	-1.62611	0.107431	0.999774	-4.35517	0.850022
METTL6	-0.140155	3.46607	-1.65905	0.100594	0.999774	-4.35578	0.907421
FBXO7	-0.102347	6.3508	-1.57562	0.118628	0.999774	-4.35592	0.931517
ATP8	-0.486028	8.50908	-1.64626	0.103204	0.999774	-4.3561	0.713988
TMEM254	-0.213053	3.43124	-1.63301	0.105968	0.999774	-4.35628	0.86271
EIF2B3	0.173274	4.42329	1.5995	0.113221	0.999774	-4.35633	1.12761
WIZ	-0.13326	6.50927	-1.57802	0.118077	0.999774	-4.35637	0.911769
LINC00857	-0.391842	0.727792	-2.00011	0.0485092	0.999774	-4.35675	0.762156
PTCD3	0.132919	5.1687	1.5731	0.119211	0.999774	-4.35806	1.09651
GRPR	-1.29656	-2.14531	-2.86622	0.00517382	0.999774	-4.35817	0.407096
PRDM11	-0.222403	2.94348	-1.7133	0.0901066	0.999774	-4.3584	0.857136
ZNF181	-0.227838	2.67783	-1.71515	0.0897654	0.999774	-4.35843	0.853914
CD58	0.278175	2.88742	1.72114	0.0886681	0.999774	-4.35876	1.21266
AKT2	-0.104704	7.06601	-1.58143	0.117294	0.999774	-4.3594	0.929996
SOX15	-0.760961	-0.336018	-2.45339	0.0160823	0.999774	-4.35945	0.590103
LOC105378853	-0.640216	0.0322426	-2.41912	0.0175742	0.999774	-4.36012	0.641617
ZNF224	0.373357	2.66588	1.75697	0.0823309	0.999774	-4.36113	1.29536
MEX3D	-0.233669	4.61881	-1.5764	0.118449	0.999774	-4.36115	0.850469
ZNF333	0.205845	3.75717	1.62553	0.107552	0.999774	-4.36154	1.15336
C11orf95	-0.174564	5.51379	-1.56377	0.121388	0.999774	-4.36172	0.886036
WDR27	0.407634	2.87542	1.70947	0.0908175	0.999774	-4.36176	1.32651
CHD3	-0.169933	7.69268	-1.59802	0.11355	0.999774	-4.36241	0.888884
FAM131A	-0.238611	2.70629	-1.67781	0.0968605	0.999774	-4.3631	0.847561
SBF2-AS1	0.376028	1.32302	1.82471	0.0713698	0.999774	-4.3637	1.29776
RPL34	0.293425	8.03165	1.60684	0.111599	0.999774	-4.36585	1.22555
AKT1S1	-0.158974	6.40761	-1.56115	0.122005	0.999774	-4.36586	0.895662
LINC01547	-0.393947	1.63177	-1.89435	0.0613959	0.999774	-4.36609	0.761045
BHLHB9	-0.223649	3.29033	-1.63636	0.105264	0.999774	-4.36642	0.856397
FYCO1	-0.275858	6.5597	-1.55687	0.123019	0.999774	-4.36675	0.825959
SNX11	0.157711	3.64418	1.63054	0.106489	0.999774	-4.36682	1.11552
PIP5K1C	-0.162759	6.82037	-1.56409	0.121312	0.999774	-4.3669	0.893315
SEPT6	-0.135172	4.81605	-1.5562	0.123178	0.999774	-4.3675	0.910561
KLHL3	0.516024	0.655621	2.14232	0.034873	0.999774	-4.36805	1.43001
SLC17A9	0.519588	3.24549	1.70397	0.0918446	0.999774	-4.36822	1.43355
C10orf10	-0.583456	4.04971	-1.56231	0.121732	0.999774	-4.36822	0.667363
DISP2	-0.97128	0.89176	-2.60674	0.0107016	0.999774	-4.36871	0.510053
PINLYP	-0.473477	1.09397	-2.04655	0.043625	0.999774	-4.36879	0.720226
CLDN4	1.3833	-0.993575	3.04574	0.00304635	0.999774	-4.36888	2.60864
ZNF385A	-0.29519	3.9797	-1.56877	0.120217	0.999774	-4.36961	0.814965
FBXO10	-0.213923	2.55405	-1.68101	0.0962353	0.999774	-4.36968	0.862189
HIVEP1	-0.286543	5.17407	-1.55443	0.123598	0.999774	-4.37015	0.819864
LIG3	-0.210698	3.88448	-1.61221	0.110425	0.999774	-4.37028	0.864119
GLI3	-0.271131	6.36057	-1.55219	0.124133	0.999774	-4.37032	0.82867
POFUT2	0.168684	5.88164	1.54881	0.124943	0.999774	-4.37076	1.12403
ZNF83	0.321429	4.45472	1.56646	0.120757	0.999774	-4.37089	1.24957
FAM86B1	-0.450694	0.521507	-1.87732	0.0637201	0.999774	-4.37108	0.731691
ALMS1	-0.285633	4.2541	-1.5798	0.117667	0.999774	-4.37123	0.820382
MFSD9	-0.252234	2.46667	-1.76698	0.0806288	0.999774	-4.37131	0.839595
MICU1	-0.110118	6.31678	-1.55157	0.124282	0.999774	-4.37131	0.926513
HSPE1	0.391358	3.04105	1.71712	0.089403	0.999774	-4.37243	1.31163
BOLA2	-1.30736	-2.33892	-2.9004	0.00468536	0.999774	-4.37264	0.404059
BTBD9	-0.208032	4.50009	-1.57022	0.11988	0.999774	-4.37282	0.865718
REV1	0.219984	4.50329	1.57345	0.11913	0.999774	-4.3729	1.16472
RAB40C	-0.194532	3.86624	-1.58136	0.117311	0.999774	-4.37293	0.873856
GRAMD3	0.289809	5.19858	1.54642	0.12552	0.999774	-4.37395	1.22248
DUT	0.230976	5.38986	1.54469	0.125938	0.999774	-4.37457	1.17363
SETMAR	0.212059	3.33468	1.63041	0.106517	0.999774	-4.37497	1.15834
RPS12	0.254867	9.13282	1.63318	0.105932	0.999774	-4.37527	1.19323
UBQLN4	-0.164369	4.4982	-1.5508	0.124466	0.999774	-4.37564	0.892319
MINDY1	-0.200304	3.5446	-1.58842	0.115705	0.999774	-4.37653	0.870367
GEMIN2	0.320759	1.84275	1.81918	0.072216	0.999774	-4.37676	1.24899
EXTL2	0.175366	4.68979	1.55361	0.123795	0.999774	-4.37699	1.12925
SUFU	-0.215255	4.43738	-1.55196	0.124188	0.999774	-4.37718	0.861394
LOC105369779	-0.259807	1.82854	-1.78971	0.0768713	0.999774	-4.37779	0.8352
MRPS25	0.188171	4.26382	1.56148	0.121927	0.999774	-4.37805	1.13932
RPL13A	0.208699	9.89809	1.66729	0.0989397	0.999774	-4.37813	1.15565
RAC3	-0.479864	0.67072	-1.97534	0.0512994	0.999774	-4.3784	0.717045
PHF2	-0.166735	5.69697	-1.53476	0.128359	0.999774	-4.379	0.890857
SRBD1	-0.166402	4.1162	-1.55836	0.122666	0.999774	-4.3791	0.891062
CCDC113	-0.205543	2.5236	-1.66658	0.0990813	0.999774	-4.37962	0.867212
PPP1R26	-0.169516	3.63411	-1.57529	0.118704	0.999774	-4.38011	0.889141
CBX5	-0.206126	6.63527	-1.53543	0.128195	0.999774	-4.38081	0.866862
CLUAP1	-0.147106	4.31895	-1.5471	0.125355	0.999774	-4.381	0.90306
GBP4	-0.966476	-1.10494	-2.67084	0.00898178	0.999774	-4.38107	0.511754
MYL5	0.284933	3.58323	1.5865	0.11614	0.999774	-4.38122	1.21835
GLS	0.272866	7.22671	1.54778	0.125192	0.999774	-4.38125	1.20821
LY96	0.285085	3.69283	1.57389	0.119028	0.999774	-4.38147	1.21848
PRKRA	0.135649	5.14556	1.53469	0.128375	0.999774	-4.38217	1.09859
NSUN4	-0.147494	4.01157	-1.56641	0.12077	0.999774	-4.38227	0.902817
STK10	-0.190031	5.53465	-1.53168	0.129115	0.999774	-4.38231	0.876587
DGKB	-2.0362	-2.9861	-3.68571	0.000389707	0.999774	-4.38242	0.243805
IER2	-0.306775	5.21978	-1.52908	0.129758	0.999774	-4.38269	0.808447
AGPAT1	-0.141414	5.31949	-1.52883	0.12982	0.999774	-4.38305	0.90663
ZNF12	0.186467	4.85592	1.54356	0.126212	0.999774	-4.38359	1.13797
ZSCAN12	-0.375786	2.3149	-1.79052	0.0767391	0.999774	-4.38372	0.770685
ABHD3	0.403457	1.85257	1.83012	0.0705483	0.999774	-4.3838	1.32267
GTF2H2	0.438877	1.47856	2.04411	0.0438713	0.999774	-4.38455	1.35555
IL12A	1.16245	0.201118	2.47775	0.0150916	0.999774	-4.3846	2.23837
CLTCL1	0.2577	3.16937	1.64679	0.103097	0.999774	-4.38479	1.19557
TMEM53	-0.281026	2.2322	-1.72463	0.0880331	0.999774	-4.38552	0.823005
USF2	-0.1668	6.48546	-1.53034	0.129446	0.999774	-4.38605	0.890816
CMAS	0.150577	4.67258	1.53864	0.127407	0.999774	-4.38615	1.11001
UBAP2L	-0.124569	7.519	-1.5486	0.124995	0.999774	-4.38626	0.917278
DDX18	0.150823	5.90815	1.52317	0.131229	0.999774	-4.38663	1.1102
KIFC2	0.407962	2.48146	1.70477	0.0916943	0.999774	-4.38741	1.32681
SCAF1	-0.167439	6.29179	-1.52341	0.13117	0.999774	-4.38755	0.890422
SEPT7P2	0.34638	2.12325	1.80585	0.074292	0.999774	-4.38788	1.27137
PGGHG	0.500857	3.07757	1.59544	0.114126	0.999774	-4.38795	1.41505
TRAF5	0.290404	4.13871	1.54704	0.125369	0.999774	-4.38837	1.22298
CLEC2D	0.564208	1.16335	1.93367	0.0563023	0.999774	-4.38849	1.47858
ZNF503-AS2	-0.44799	1.66464	-1.92394	0.0575283	0.999774	-4.38852	0.733063
DFFA	-0.12116	5.4206	-1.5204	0.131922	0.999774	-4.38864	0.919448
IRX2	-0.273398	4.02094	-1.58388	0.116735	0.999774	-4.38866	0.827368
SF3A1	-0.1321	6.83352	-1.52698	0.130279	0.999774	-4.38881	0.912502
TBC1D2B	-0.253048	6.75717	-1.53103	0.129276	0.999774	-4.38889	0.839122
FOS	-1.09347	4.96605	-1.51468	0.133365	0.999774	-4.38943	0.468633
NATD1	-0.244674	5.20969	-1.517	0.132778	0.999774	-4.3906	0.844007
TRPC1	0.23758	3.71002	1.58304	0.116928	0.999774	-4.39157	1.17901
TTBK2	-0.273801	3.91353	-1.55076	0.124475	0.999774	-4.39159	0.827137
DUSP12	0.207935	3.7357	1.56991	0.119953	0.999774	-4.39177	1.15503
LYRM4-AS1	-0.274616	1.8614	-1.81165	0.0733828	0.999774	-4.39185	0.82667
MOB4	0.147954	4.50944	1.53074	0.129349	0.999774	-4.39212	1.108
EEF1AKMT2	0.200338	2.78894	1.64312	0.103854	0.999774	-4.39247	1.14897
ATP5S	0.180478	3.60329	1.56791	0.120417	0.999774	-4.39302	1.13326
LOC93622	-0.193592	3.22641	-1.59893	0.113349	0.999774	-4.39312	0.874426
SKI	-0.167623	7.3934	-1.52908	0.129759	0.999774	-4.39322	0.890309
LHPP	-0.224985	3.74438	-1.55017	0.124616	0.999774	-4.39358	0.855604
AP3S2	-0.134456	4.34071	-1.52477	0.130831	0.999774	-4.39384	0.911014
SUGP2	0.25162	5.42761	1.51251	0.133915	0.999774	-4.39413	1.19054
MAF	-0.41454	2.60457	-1.60832	0.111275	0.999774	-4.39427	0.750259
DPY19L2	0.966496	-0.92078	2.46708	0.0155186	0.999774	-4.39433	1.95409
C9orf50	1.19595	-1.36287	2.84982	0.00542454	0.999774	-4.39461	2.29096
PRPF38A	-0.120598	4.67492	-1.52367	0.131104	0.999774	-4.39464	0.919806
OAS2	-0.371604	3.10959	-1.61039	0.110821	0.999774	-4.39519	0.772923
KCTD2	-0.158307	5.30317	-1.50906	0.134793	0.999774	-4.39588	0.896076
ZNF529	0.174934	3.5295	1.58615	0.116221	0.999774	-4.3961	1.12891
FRAT1	-0.410019	1.34524	-1.88218	0.063049	0.999774	-4.39628	0.752613
ASNSD1	0.120064	5.8263	1.50658	0.135427	0.999774	-4.39659	1.08678
SETD1A	-0.115939	5.30834	-1.51012	0.134524	0.999774	-4.39678	0.922781
ELOC	0.223416	5.09953	1.51173	0.134114	0.999774	-4.3968	1.16749
CRTC2	-0.127344	4.81378	-1.51194	0.13406	0.999774	-4.39712	0.915515
MEF2D	-0.200634	6.32808	-1.5048	0.135884	0.999774	-4.39787	0.870168
RFX1	-0.237307	3.34415	-1.55282	0.123983	0.999774	-4.3983	0.848327
LINC00664	1.53564	-1.94078	3.16018	0.00214932	0.999774	-4.39843	2.89917
CLASP1	-0.191542	5.87535	-1.50293	0.136365	0.999774	-4.39845	0.875669
FAM50B	-0.258616	2.60969	-1.6254	0.107582	0.999774	-4.39951	0.835889
ZNF227	-0.210697	2.73761	-1.64694	0.103065	0.999774	-4.3998	0.86412
SLC25A27	0.745031	1.28916	1.91845	0.0582305	0.999774	-4.39997	1.67601
POLR2A	-0.247817	7.64255	-1.52156	0.131632	0.999774	-4.40004	0.84217
C2orf81	-0.275641	2.3338	-1.6767	0.0970789	0.999774	-4.40021	0.826083
ZNF786	-0.28209	1.96548	-1.73748	0.0857298	0.999774	-4.40024	0.822399
MED7	0.158765	3.12152	1.59849	0.113445	0.999774	-4.40079	1.11633
ANKFN1	-1.16615	-0.04178	-2.4969	0.0143515	0.999774	-4.40109	0.445609
ZNF2	-0.265781	2.38601	-1.72895	0.0872539	0.999774	-4.40141	0.831748
ITGAE	0.201396	3.57973	1.56529	0.121032	0.999774	-4.40148	1.14981
ZNF764	0.241041	2.37664	1.72226	0.0884641	0.999774	-4.40303	1.18185
GRIN2A	-1.59949	-0.931029	-3.0553	0.00295984	0.999774	-4.40326	0.329994
PCGF6	0.179651	3.53018	1.56147	0.121928	0.999774	-4.4033	1.13261
ZNF563	0.41976	0.97934	1.9725	0.0516279	0.999774	-4.40368	1.3377
EXOSC8	0.242073	3.80103	1.54271	0.126418	0.999774	-4.40378	1.18269
FANCF	-0.235215	2.59061	-1.62363	0.10796	0.999774	-4.40426	0.849558
ZBED8	-0.466021	1.33926	-1.85278	0.0671972	0.999774	-4.40436	0.723959
SNRPF	0.260454	4.1409	1.52341	0.131169	0.999774	-4.40463	1.19786
TEFM	0.206316	2.04933	1.72943	0.0871668	0.999774	-4.40472	1.15374
SELENOT	0.114294	5.70282	1.49265	0.139033	0.999774	-4.40497	1.08245
HLA-DMA	-0.453627	0.749618	-1.99565	0.0490012	0.999774	-4.40591	0.730205
IRX3	-0.269734	3.93335	-1.51445	0.133423	0.999774	-4.406	0.829473
ZNF469	-0.289964	4.93034	-1.49702	0.137893	0.999774	-4.40629	0.817922
NIFK	0.20275	5.18646	1.49316	0.138899	0.999774	-4.40735	1.15089
TIMM29	-0.167443	3.43157	-1.55531	0.123389	0.999774	-4.408	0.890419
ARHGAP44	-0.562898	0.0760395	-2.23481	0.0279104	0.999774	-4.40816	0.676941
ADCY9	-0.236412	6.41089	-1.48794	0.140268	0.999774	-4.40835	0.848854
GCSH	0.629973	0.924402	2.23821	0.0276794	0.999774	-4.40897	1.54754
RAB42	-0.298707	2.06851	-1.66239	0.0999206	0.999774	-4.40905	0.81298
FBXO6	-0.236919	2.52831	-1.5749	0.118795	0.999774	-4.40906	0.848556
OCLN	-1.42237	-1.39322	-2.38753	0.0190578	0.999774	-4.40924	0.3731
CERKL	0.186044	5.00094	1.49134	0.139375	0.999774	-4.40959	1.13764
SVIP	0.326647	1.98198	1.74458	0.0844782	0.999774	-4.40961	1.2541
GNA11	-0.110948	6.2451	-1.48496	0.141056	0.999774	-4.41022	0.925979
MAP6	0.293594	2.28956	1.71713	0.0894009	0.999774	-4.41031	1.22569
RBM45	0.169255	3.08692	1.58755	0.115902	0.999774	-4.41041	1.12448
PSMG3-AS1	-0.195314	4.12684	-1.50108	0.136842	0.999774	-4.41104	0.873383
CAPRIN2	0.303612	4.1937	1.51197	0.134051	0.999774	-4.41148	1.23423
ZNF587B	0.403683	2.12236	1.78182	0.0781581	0.999774	-4.41157	1.32288
CD46	0.267404	7.03421	1.49139	0.139364	0.999774	-4.41165	1.20364
SPOUT1	-0.132276	3.9772	-1.51304	0.133779	0.999774	-4.41189	0.912391
ADNP-AS1	0.649864	-0.452437	2.36339	0.0202655	0.999774	-4.41198	1.56902
NMT1	-0.120194	6.89694	-1.48896	0.140002	0.999774	-4.41209	0.920064
NCALD	-0.258007	3.82962	-1.52738	0.130181	0.999774	-4.41226	0.836242
PAN2	0.347508	3.66958	1.53179	0.129089	0.999774	-4.41238	1.27236
AP4B1	0.172676	2.89367	1.59481	0.114267	0.999774	-4.41267	1.12715
GOLT1B	0.190802	6.1476	1.47839	0.142801	0.999774	-4.4136	1.1414
VPS33B	0.160711	3.42663	1.55101	0.124415	0.999774	-4.41376	1.11784
RGL2	0.16274	4.58666	1.49087	0.1395	0.999774	-4.4141	1.11941
CXorf38	0.179427	3.50191	1.55507	0.123446	0.999774	-4.41479	1.13243
RTN4RL1	-0.613442	0.0548899	-1.97775	0.0510218	0.999774	-4.41573	0.653636
CENPBD1P1	-0.13446	5.17018	-1.47698	0.143178	0.999774	-4.41597	0.911011
BCR	-0.177433	5.23006	-1.47567	0.143529	0.999774	-4.41609	0.884275
POT1-AS1	-1.26085	-2.32959	-2.84835	0.00544751	0.999774	-4.41621	0.417299
ZNF610	-0.43225	1.19977	-1.76915	0.0802632	0.999774	-4.41678	0.741105
MARF1	-0.182716	6.29611	-1.47297	0.144255	0.999774	-4.41731	0.881043
ZNF592	-0.161294	5.59228	-1.47161	0.144621	0.999774	-4.41772	0.894223
MIOS	0.155734	4.0067	1.50487	0.135867	0.999774	-4.41774	1.11399
ZNF347	-0.220222	3.5504	-1.53153	0.129152	0.999774	-4.41775	0.858433
ITPKC	-0.195044	4.41475	-1.49201	0.1392	0.999774	-4.41784	0.873546
RGS14	-0.324387	0.998353	-1.72183	0.088543	0.999774	-4.41789	0.798638
CA5BP1	-0.307923	2.14606	-1.63136	0.106316	0.999774	-4.41812	0.807804
C3orf62	-0.268817	2.5175	-1.6144	0.109949	0.999774	-4.41825	0.83
MROH8	0.326487	1.08312	1.84737	0.0679859	0.999774	-4.41843	1.25396
C14orf28	0.260612	2.91895	1.5711	0.119676	0.999774	-4.41909	1.19799
TCP11L1	-0.224637	4.33688	-1.50387	0.136124	0.999774	-4.41918	0.85581
DLG4	-0.121882	4.42504	-1.48005	0.142358	0.999774	-4.41969	0.918988
SMIM27	0.503611	0.545578	1.96033	0.0530566	0.999774	-4.4197	1.41776
LINC01719	-0.937154	-1.55183	-2.43512	0.0168628	0.999774	-4.41973	0.522262
U2AF1	-1.47526	-0.550202	-1.88482	0.0626869	0.999774	-4.41983	0.359669
TMEM126A	0.211663	3.6703	1.51024	0.134492	0.999774	-4.42012	1.15802
SLC25A32	0.218109	5.36424	1.47231	0.144431	0.999774	-4.42015	1.16321
LINC01137	0.330164	0.765926	1.83884	0.0692428	0.999774	-4.42034	1.25716
PSMB2	-0.097806	6.34488	-1.4689	0.145353	0.999774	-4.42054	0.934453
TOB2	-0.212054	6.19026	-1.46556	0.14626	0.999774	-4.4212	0.863307
PEG10	-0.321379	3.93405	-1.49984	0.137162	0.999774	-4.42137	0.800305
SNRPG	0.274536	3.99614	1.49185	0.139243	0.999774	-4.42176	1.20961
ENO4	1.48889	-1.62758	2.95071	0.00404309	0.999774	-4.42248	2.80672
HOXD8	-0.249625	3.70829	-1.50657	0.135431	0.999774	-4.42271	0.841115
HNRNPU	-0.110321	8.42142	-1.50333	0.136262	0.999774	-4.42273	0.926382
LOC257396	-0.362182	1.24258	-1.81776	0.072434	0.999774	-4.42299	0.777987
MCC	-0.210631	5.0339	-1.46749	0.145737	0.999774	-4.42325	0.864159
UPP1	0.288746	4.63855	1.47309	0.144223	0.999774	-4.42335	1.22158
SPG7	0.206869	5.53466	1.46221	0.147174	0.999774	-4.42357	1.15418
THEMIS2	-0.301108	1.56	-1.69675	0.0932075	0.999774	-4.4237	0.811629
ZNF530	0.386493	0.952421	1.96557	0.0524376	0.999774	-4.42378	1.30721
LOC101927550	-0.482177	0.413557	-1.99912	0.0486178	0.999774	-4.42383	0.715897
LPAR6	0.282838	2.74354	1.53568	0.128133	0.999774	-4.42433	1.21659
APOL2	-0.176404	5.17876	-1.46047	0.14765	0.999774	-4.42442	0.884906
AKAP7	0.232721	2.33399	1.63595	0.105349	0.999774	-4.42442	1.17505
GOLIM4	-0.180448	7.02374	-1.46333	0.146868	0.999774	-4.42487	0.882429
NORAD	-0.230332	8.3672	-1.5063	0.135498	0.999774	-4.42501	0.852438
LOC652276	-0.450382	1.01076	-1.86623	0.0652725	0.999774	-4.4251	0.731849
AMY2B	1.0618	-0.906381	2.45824	0.0158803	0.999774	-4.42519	2.08753
MAST4	-0.298664	3.80808	-1.49433	0.138593	0.999774	-4.42526	0.813005
ZNF783	0.279584	3.01939	1.57829	0.118014	0.999774	-4.42636	1.21384
NIPSNAP3B	0.390532	0.645354	1.92701	0.0571391	0.999774	-4.42648	1.31088
JPX	0.203338	3.60488	1.50404	0.13608	0.999774	-4.42672	1.15136
SYVN1	-0.149368	5.72386	-1.45516	0.149112	0.999774	-4.42701	0.901645
NMNAT1	-0.156226	3.47995	-1.50374	0.136157	0.999774	-4.42727	0.897369
MYO1C	-0.153958	8.32952	-1.49253	0.139064	0.999774	-4.42745	0.898781
RPS13	0.216462	8.27869	1.49642	0.13805	0.999774	-4.42757	1.16188
RAB3D	-0.239644	2.48028	-1.60581	0.111826	0.999774	-4.42773	0.846954
N4BP2L2	0.210881	5.52311	1.45341	0.149595	0.999774	-4.4288	1.15739
BAHCC1	-0.21685	4.81233	-1.45877	0.148117	0.999774	-4.42928	0.860442
CBX6	-0.164141	7.16262	-1.46042	0.147664	0.999774	-4.42934	0.89246
CAPRIN1	-0.137502	8.30645	-1.48737	0.14042	0.999774	-4.42963	0.909092
LRRC14	-0.137341	4.01222	-1.47408	0.143956	0.999774	-4.42998	0.909194
NBPF25P	-0.524193	0.596039	-2.05292	0.0429897	0.999774	-4.43017	0.695348
HIST1H2BC	-0.770305	-0.176631	-2.19787	0.0305298	0.999774	-4.43046	0.586293
C1GALT1C1L	0.642034	-1.24585	2.40538	0.0182065	0.999774	-4.43105	1.56053
CEP72	0.589074	-0.171748	2.24912	0.0269499	0.999774	-4.43107	1.50428
CCDC149	-0.12576	4.87733	-1.45358	0.149549	0.999774	-4.43108	0.916521
GOLGA3	-0.170899	6.77088	-1.45092	0.150287	0.999774	-4.43129	0.888289
PRELP	-0.321486	5.9902	-1.44907	0.150799	0.999774	-4.43132	0.800245
TMEM62	0.186777	2.90368	1.57769	0.118153	0.999774	-4.43155	1.13822
FAM214A	0.272659	5.11193	1.45419	0.149379	0.999774	-4.43176	1.20803
SKIL	0.258637	5.61847	1.44736	0.151277	0.999774	-4.43208	1.19635
GATAD2B	-0.144916	4.93284	-1.45251	0.149843	0.999774	-4.43221	0.904432
TBC1D3B	-2.4058	-3.63179	-2.9064	0.0046041	0.999774	-4.43235	0.188704
YRDC	0.263726	2.90445	1.53456	0.128407	0.999774	-4.43256	1.20058
BIVM	0.168037	4.37645	1.45971	0.147858	0.999774	-4.4328	1.12353
ZNF77	0.412445	1.23292	1.85613	0.0667133	0.999774	-4.43299	1.33094
RAI1	-0.212191	5.28173	-1.44573	0.151733	0.999774	-4.43336	0.863225
IGF2BP2	-0.121301	6.11845	-1.44535	0.15184	0.999774	-4.43336	0.919358
IFI44L	0.640313	0.285453	1.97899	0.0508805	0.999774	-4.43352	1.55867
CYB5R3	-0.142278	9.35758	-1.52378	0.131077	0.999774	-4.43372	0.906087
XRCC4	0.22961	2.50594	1.5905	0.115236	0.999774	-4.43414	1.17252
GTF3C3	0.126354	4.697	1.45444	0.149309	0.999774	-4.43421	1.09153
RPP14	0.16122	3.79823	1.48683	0.140562	0.999774	-4.4343	1.11823
CDC37L1	0.14363	4.23814	1.46444	0.146564	0.999774	-4.43471	1.10468
TUFT1	0.416613	3.64872	1.48817	0.140209	0.999774	-4.4349	1.33479
DES	0.924523	0.92542	2.27459	0.0253113	0.999774	-4.43494	1.89806
FOXRED1	0.195138	3.41989	1.50328	0.136274	0.999774	-4.4354	1.14483
RPL26L1	0.32743	2.41512	1.68528	0.0954054	0.999774	-4.43545	1.25478
C10orf90	-0.727241	-0.445236	-2.21667	0.0291709	0.999774	-4.43545	0.604058
TMEM176A	-0.960225	2.1101	-1.61916	0.108918	0.999774	-4.43552	0.513977
HSPB11	0.270681	3.40783	1.50077	0.136921	0.999774	-4.43572	1.20638
DNAJB1	-0.135953	6.53963	-1.44342	0.15238	0.999774	-4.43605	0.910068
CRLF1	0.514361	3.64022	1.55283	0.123981	0.999774	-4.43614	1.42836
LRP3	-0.173355	6.25467	-1.44181	0.152834	0.999774	-4.43614	0.886778
WDR19	0.192764	5.47579	1.44053	0.153195	0.999774	-4.43627	1.14295
PAPD4	0.153485	5.48273	1.44073	0.153138	0.999774	-4.43628	1.11225
RAB20	-0.352606	0.307404	-1.83583	0.0696918	0.999774	-4.43634	0.783168
SAMD5	0.989077	0.185814	2.07455	0.0408896	0.999774	-4.43647	1.98492
ZFP41	-0.185672	2.88078	-1.52012	0.131993	0.999774	-4.43672	0.87924
C3orf33	0.299621	1.83689	1.67572	0.0972704	0.999774	-4.43685	1.23082
SH3RF2	-0.759638	-1.45496	-2.20056	0.0303317	0.999774	-4.43693	0.590645
NUB1	-0.127615	5.77714	-1.4379	0.153937	0.999774	-4.43714	0.915343
TMEM170A	-0.245795	3.26881	-1.50637	0.135482	0.999774	-4.43714	0.843351
ENOSF1	0.264	4.12933	1.46041	0.147665	0.999774	-4.4372	1.2008
RPL13P5	-0.346962	0.820532	-1.87982	0.0633745	0.999774	-4.43779	0.786238
LPP-AS2	-0.265414	2.18295	-1.61391	0.110055	0.999774	-4.4379	0.83196
ANXA9	-0.394366	0.320221	-1.94976	0.0543239	0.999774	-4.438	0.760824
NUP62	-0.127739	5.37585	-1.437	0.154193	0.999774	-4.43818	0.915265
DMTF1	0.338517	4.79024	1.44361	0.152327	0.999774	-4.43854	1.26446
RPS18	0.236957	9.57868	1.52172	0.131593	0.999774	-4.43859	1.1785
PDCD7	-0.146368	4.58462	-1.4432	0.152443	0.999774	-4.43863	0.903522
LRRC37A2	-0.576786	0.230292	-1.66649	0.0991003	0.999774	-4.4387	0.670456
NCOR1	-0.207644	6.69301	-1.43766	0.154005	0.999774	-4.43889	0.86595
WASH5P	-1.79823	-1.20753	-1.69828	0.0929159	0.999774	-4.43913	0.287528
RFTN2	-0.246437	3.30197	-1.47444	0.143859	0.999774	-4.43914	0.842975
HVCN1	-0.617704	-0.175366	-2.14709	0.0344804	0.999774	-4.4393	0.651707
LOC100507557	-0.309808	1.84144	-1.61094	0.110702	0.999774	-4.4397	0.806749
PDE4DIP	-0.148985	6.75273	-1.43919	0.153572	0.999774	-4.43997	0.901885
PLAGL1	0.223523	5.58125	1.43451	0.154899	0.999774	-4.44026	1.16758
CEP57L1	0.231403	3.08314	1.51645	0.132917	0.999774	-4.44032	1.17398
SGPP1	0.168098	5.13408	1.43704	0.15418	0.999774	-4.44035	1.12358
ULK3	0.281638	3.62303	1.47152	0.144646	0.999774	-4.44061	1.21557
NPM1	0.164052	8.47344	1.46698	0.145875	0.999774	-4.44088	1.12043
AMMECR1	0.213963	4.56667	1.44593	0.151676	0.999774	-4.44118	1.15987
RFXAP	0.278023	2.48805	1.56102	0.122037	0.999774	-4.44162	1.21253
INVS	-0.193649	3.78402	-1.45773	0.148401	0.999774	-4.44185	0.874391
LOC100049716	-0.264439	2.63699	-1.53537	0.128209	0.999774	-4.44207	0.832522
MTCL1	-0.156533	7.1982	-1.43785	0.153951	0.999774	-4.44237	0.897178
AUTS2	-0.229327	4.50694	-1.44244	0.152656	0.999774	-4.4426	0.853033
LINC01410	-0.582566	-0.614844	-2.03181	0.0451271	0.999774	-4.44318	0.667775
DHRS13	-0.733928	-0.0293217	-2.12254	0.0365444	0.999774	-4.44332	0.601265
MRPS30	-0.123771	4.61189	-1.43334	0.155233	0.999774	-4.44389	0.917786
TTC7B	-0.127163	4.79719	-1.43013	0.156149	0.999774	-4.44393	0.91563
LBX2	-0.470592	0.0513008	-1.991	0.0495198	0.999774	-4.44406	0.721669
FLJ12825	-1.00592	-2.96597	-2.43771	0.0167503	0.999774	-4.44435	0.497952
PIGX	-0.12719	4.18745	-1.43778	0.153971	0.999774	-4.44438	0.915613
TAZ	0.231319	3.70204	1.45629	0.148799	0.999774	-4.44481	1.17391
API5	-0.10625	6.43293	-1.42697	0.157055	0.999774	-4.44491	0.929
TNIK	-0.241832	3.34588	-1.46208	0.147208	0.999774	-4.44499	0.845671
PATL2	1.22814	-1.52532	2.51495	0.0136837	0.999774	-4.44537	2.34265
OR1J4	1.35151	-1.73984	2.57995	0.0115047	0.999774	-4.44543	2.55179
ZNF700	0.400525	2.13367	1.61812	0.109142	0.999774	-4.44549	1.31999
PRICKLE4	0.591367	0.0184421	2.01452	0.0469458	0.999774	-4.44551	1.50667
PARP9	-0.162515	5.51251	-1.42351	0.158052	0.999774	-4.44559	0.893466
ZNF75A	0.217096	3.0503	1.49247	0.139081	0.999774	-4.44579	1.16239
ALX1	-1.00444	-1.60166	-2.32526	0.0223111	0.999774	-4.4458	0.498465
HSPA1L	-0.285624	2.45394	-1.52422	0.130968	0.999774	-4.44611	0.820387
YAF2	0.182821	3.89673	1.4519	0.150015	0.999774	-4.44637	1.1351
ZNF653	0.357702	0.950657	1.84902	0.0677447	0.999774	-4.44637	1.28138
DDX5	0.20321	8.86232	1.46913	0.145291	0.999774	-4.44639	1.15126
NDE1	-0.1894	4.33105	-1.43452	0.154895	0.999774	-4.44659	0.87697
LTB4R	0.568461	0.6246	1.91381	0.0588282	0.999774	-4.44743	1.48294
SDC3	-0.19317	7.77416	-1.4353	0.154675	0.999774	-4.44766	0.874682
SPTBN4	0.31504	1.36666	1.70852	0.090993	0.999774	-4.4479	1.24405
BCL9L	-0.36227	6.46871	-1.42085	0.158822	0.999774	-4.44793	0.77794
ZNF544	0.119881	3.80911	1.45669	0.14869	0.999774	-4.44814	1.08665
FTH1	-0.374546	9.32626	-1.49899	0.137382	0.999774	-4.4483	0.771348
CIT	-0.413186	5.36034	-1.42387	0.157949	0.999774	-4.4484	0.750963
FGF14	0.294192	2.48147	1.49734	0.13781	0.999774	-4.44875	1.2262
LOC642361	-0.355183	0.786501	-1.68385	0.0956839	0.999774	-4.44885	0.781771
TMEM55A	0.173371	4.71345	1.42175	0.158562	0.999774	-4.44894	1.12769
CENPBD1	-0.269219	2.0528	-1.56293	0.121585	0.999774	-4.44896	0.829769
MBD6	-0.144063	5.08585	-1.41933	0.159265	0.999774	-4.449	0.904967
ALDH1A1	0.543114	0.941174	1.46052	0.147636	0.999774	-4.44907	1.45711
LINC01686	-0.80876	-1.46571	-2.43782	0.0167453	0.999774	-4.44914	0.570872
PGAM5	-0.133048	3.95077	-1.43627	0.154401	0.999774	-4.44948	0.911903
SNHG15	0.326782	2.57226	1.56642	0.120767	0.999774	-4.44992	1.25421
ARHGEF6	-0.169402	4.86601	-1.4188	0.159418	0.999774	-4.44995	0.889211
CCDC59	0.203853	4.2442	1.4311	0.155871	0.999774	-4.45018	1.15177
CENPS	0.585477	0.0388121	2.01034	0.0473943	0.999774	-4.4502	1.50054
EIF2AK2	-0.1839	6.40193	-1.41628	0.160151	0.999774	-4.45021	0.88032
FOXO3	-0.20328	5.45353	-1.41526	0.16045	0.999774	-4.45027	0.868574
NAA25	0.216371	4.37673	1.44205	0.152767	0.999774	-4.45046	1.16181
GLB1L	-0.214902	3.08441	-1.5031	0.136321	0.999774	-4.4509	0.861604
C14orf132	-0.222531	6.38055	-1.41466	0.160625	0.999774	-4.45095	0.85706
AP3D1	-0.120218	7.48889	-1.42607	0.157314	0.999774	-4.45097	0.920049
TUT1	-0.264031	2.24804	-1.55214	0.124146	0.999774	-4.45102	0.832758
INTU	0.339703	1.97874	1.60384	0.11226	0.999774	-4.45106	1.2655
SNHG3	0.36597	3.14329	1.46855	0.145447	0.999774	-4.45133	1.28875
FAM174A	0.185813	3.42858	1.4664	0.146032	0.999774	-4.45137	1.13746
HOXB13	0.769107	-2.0069	1.97514	0.0513224	0.999774	-4.45137	1.70421
MTX2	0.158338	4.52474	1.42176	0.158559	0.999774	-4.4515	1.116
MPI	-0.148143	4.41114	-1.42173	0.158568	0.999774	-4.45182	0.902411
PIK3C2B	-0.399142	0.967618	-1.68357	0.0957375	0.999774	-4.45189	0.758309
TAS2R14	0.679674	-0.588278	2.16489	0.0330474	0.999774	-4.45198	1.60178
OTUB2	-0.480164	0.106641	-1.96053	0.0530331	0.999774	-4.4521	0.716896
BZW1	-0.199662	7.47534	-1.43058	0.156022	0.999774	-4.45211	0.870754
THPO	1.73243	-2.65854	3.11541	0.002466	0.999774	-4.45244	3.32286
SLC14A1	1.10664	0.0298373	2.06152	0.0421432	0.999774	-4.45263	2.15343
DISC1	0.408116	1.12533	1.82176	0.0718201	0.999774	-4.45269	1.32695
CDC40	-0.162022	4.54691	-1.41642	0.160111	0.999774	-4.45295	0.893771
FCHSD1	0.198431	4.0293	1.43845	0.15378	0.999774	-4.45312	1.14745
TATDN1	0.167458	3.71902	1.43999	0.153347	0.999774	-4.45324	1.12308
ZNF429	-0.314839	1.62587	-1.62789	0.107051	0.999774	-4.45329	0.803941
TMEM198	0.405938	1.66617	1.66338	0.0997217	0.999774	-4.45352	1.32495
ZZEF1	-0.178661	5.9301	-1.40862	0.1624	0.999774	-4.45402	0.883523
LINC00471	-1.4174	-2.7638	-2.78684	0.00649409	0.999774	-4.45403	0.374387
KCNK12	-2.10983	-3.72706	-3.22815	0.00174016	0.999774	-4.45411	0.231674
MRPS9	0.155599	3.60496	1.44421	0.152159	0.999774	-4.45458	1.11388
PPP3CB	0.0933795	6.61349	1.41001	0.16199	0.999774	-4.45468	1.06687
EP400	-0.193695	6.16667	-1.40723	0.162809	0.999774	-4.45491	0.874363
MARCH5	0.111693	5.34548	1.40831	0.162492	0.999774	-4.45493	1.0805
FAM120A	-0.101069	7.54175	-1.42081	0.158836	0.999774	-4.45498	0.932342
ATF7	-0.158551	4.85552	-1.40918	0.162235	0.999774	-4.45502	0.895925
DPYSL2	-0.145039	7.90811	-1.42925	0.156402	0.999774	-4.45524	0.904355
PGAM1	-0.390866	6.40287	-1.41519	0.160471	0.999774	-4.45547	0.762672
IRAK2	-0.442243	2.13142	-1.59439	0.114362	0.999774	-4.45549	0.735989
SLC26A6	0.440832	3.1204	1.49271	0.139018	0.999774	-4.45562	1.35739
ENPEP	1.00882	-0.510117	2.33688	0.0216692	0.999774	-4.45583	2.01226
C12orf66	-0.198687	2.12974	-1.55584	0.123263	0.999774	-4.45598	0.871343
LINC01550	-0.559104	0.0264857	-1.83262	0.0701726	0.999774	-4.456	0.678723
COX10-AS1	-0.24793	1.23464	-1.63499	0.105552	0.999774	-4.45642	0.842104
NRXN2	-1.01682	-0.353429	-2.20215	0.0302157	0.999774	-4.45646	0.494203
GRSF1	0.0874944	6.58164	1.40627	0.163093	0.999774	-4.45674	1.06252
TTN-AS1	0.472432	0.580307	1.92228	0.0577405	0.999774	-4.45697	1.38745
OPA3	-0.142029	4.71042	-1.4102	0.161935	0.999774	-4.45704	0.906244
POLR2M	-0.196955	4.77536	-1.40344	0.163934	0.999774	-4.45738	0.87239
CLEC2B	0.319405	5.54588	1.40287	0.164102	0.999774	-4.45766	1.24782
GPR173	0.456462	2.33236	1.58504	0.116471	0.999774	-4.45788	1.37217
METTL8	-0.121198	4.40295	-1.41211	0.161372	0.999774	-4.45791	0.919424
MAGED4B	1.37184	-0.887842	2.7663	0.00688262	0.999774	-4.45812	2.58801
DDX20	0.127991	4.42338	1.41353	0.160958	0.999774	-4.45852	1.09277
ZFP14	-0.314121	2.10862	-1.52341	0.131168	0.999774	-4.45877	0.804341
PCDHGA8	-0.927295	-1.01865	-2.22977	0.0282553	0.999774	-4.45878	0.525843
TMA7	-0.556166	3.31545	-1.40697	0.162887	0.999774	-4.45881	0.680107
RPP38	0.233434	2.44052	1.51766	0.132612	0.999774	-4.45946	1.17563
MIR3681HG	1.62032	-2.74703	2.84645	0.00547735	0.999774	-4.4597	3.07443
NFKBIE	0.339176	2.97143	1.50977	0.134612	0.999774	-4.46011	1.26503
PANK1	-0.396887	2.33622	-1.54993	0.124674	0.999774	-4.46088	0.759495
NBPF8	0.385202	1.91877	1.58147	0.117286	0.999774	-4.46156	1.30604
RETSAT	-0.19294	5.78109	-1.39516	0.166406	0.999774	-4.46159	0.874821
PITPNC1	-0.190784	3.70521	-1.43144	0.155776	0.999774	-4.46161	0.876129
CCDC92	-0.146354	6.05948	-1.39585	0.166201	0.999774	-4.46168	0.903531
MYNN	0.131759	3.9389	1.41568	0.160328	0.999774	-4.46192	1.09563
RAB6B	-0.341457	2.00414	-1.57647	0.118433	0.999774	-4.46195	0.789244
MIR663AHG	-1.88023	-3.20031	-2.23903	0.0276239	0.999774	-4.462	0.271641
FIBCD1	-1.01959	0.385945	-2.21925	0.0289885	0.999774	-4.46209	0.493255
DCPS	-0.191581	3.51047	-1.4223	0.158402	0.999774	-4.46211	0.875646
LOC154761	-1.12245	-1.24314	-1.87021	0.0647113	0.999774	-4.46216	0.459314
RASA3	-0.136235	6.45201	-1.39481	0.166512	0.999774	-4.46229	0.909891
C8orf76	0.334531	1.20302	1.73431	0.086294	0.999774	-4.4623	1.26097
ATPAF1	-0.109859	5.2907	-1.3944	0.166636	0.999774	-4.46231	0.926679
CPT1C	-0.240071	3.69295	-1.42408	0.157888	0.999774	-4.46239	0.846704
RNASET2	-0.269437	3.10586	-1.42275	0.158274	0.999774	-4.46273	0.829643
ASTN2	-0.21404	2.89496	-1.46604	0.146128	0.999774	-4.46288	0.86212
LOC171391	-0.36561	0.844956	-1.7151	0.0897757	0.999774	-4.463	0.77614
CASKIN2	-0.16402	4.0827	-1.40407	0.163747	0.999774	-4.46305	0.892535
TNKS1BP1	-0.143463	8.38959	-1.41725	0.159869	0.999774	-4.46312	0.905343
RRBP1	-0.202605	8.83792	-1.42631	0.157246	0.999774	-4.46359	0.86898
GSTM2	0.270557	4.01774	1.4116	0.161524	0.999774	-4.46361	1.20627
RORB	1.54842	-2.90605	2.65877	0.00928524	0.999774	-4.46361	2.92497
ZNHIT6	0.125337	5.43944	1.39255	0.167193	0.999774	-4.46382	1.09076
AGO1	-0.130202	5.31939	-1.3921	0.167329	0.999774	-4.4639	0.913704
RNFT2	-0.992282	-2.15139	-2.20705	0.0298592	0.999774	-4.46392	0.502682
TWISTNB	0.166836	4.45787	1.40264	0.16417	0.999774	-4.46393	1.12259
TBC1D16	-0.191583	6.77785	-1.39552	0.166299	0.999774	-4.46396	0.875645
VBP1	0.122552	5.18329	1.39303	0.167049	0.999774	-4.46426	1.08866
C16orf95	-0.762982	-1.36351	-2.21024	0.0296296	0.999774	-4.46488	0.589277
NAIP	-1.31286	-2.03103	-1.81035	0.0735851	0.999774	-4.46554	0.402523
RPGR	0.199629	2.50682	1.52035	0.131934	0.999774	-4.46568	1.1484
LSM14B	-0.0976964	5.55136	-1.38789	0.168604	0.999774	-4.46589	0.934524
LIMK1	-0.129873	7.00007	-1.39517	0.166404	0.999774	-4.46601	0.913912
EXD3	0.240814	2.30254	1.49213	0.139169	0.999774	-4.46618	1.18166
ZNF283	-0.212806	2.53461	-1.50524	0.135772	0.999774	-4.46661	0.862857
TRABD2B	-0.863678	-0.523979	-2.42516	0.0173028	0.999774	-4.46678	0.54955
LOC100287808	-1.29097	-2.38826	-2.6816	0.00871919	0.999774	-4.4669	0.408675
PTH1R	-0.521627	1.44212	-1.62358	0.107969	0.999774	-4.46721	0.696586
SDF4	-0.163055	7.98558	-1.40431	0.163676	0.999774	-4.46728	0.893132
MX2	-0.298729	3.14129	-1.41302	0.161105	0.999774	-4.46754	0.812968
LYG1	1.64504	-2.56329	2.75544	0.0070964	0.999774	-4.4676	3.12757
AARSD1	1.18723	-0.949253	2.29412	0.0241153	0.999774	-4.46789	2.27714
GATC	-0.13762	3.74113	-1.40687	0.162917	0.999774	-4.46814	0.909018
UTP18	0.133221	4.94223	1.38692	0.168899	0.999774	-4.46824	1.09674
PCGF2	-0.174386	5.33984	-1.38353	0.169932	0.999774	-4.46825	0.886145
CCDC84	0.584245	2.17861	1.53929	0.12725	0.999774	-4.46829	1.49925
NUBPL	0.130109	3.58433	1.41687	0.15998	0.999774	-4.4683	1.09438
ASH1L	-0.283398	6.36601	-1.38352	0.169934	0.999774	-4.46838	0.821653
MALL	-0.70107	0.867658	-1.55356	0.123807	0.999774	-4.46845	0.615116
ZNF213	-0.174509	4.02735	-1.39522	0.166388	0.999774	-4.4686	0.886069
WDR11	0.140534	5.96073	1.38274	0.170172	0.999774	-4.46878	1.10231
ZNF618	-0.210815	5.14596	-1.38301	0.170091	0.999774	-4.46879	0.864049
TMEM79	-0.267081	2.14015	-1.51318	0.133745	0.999774	-4.46881	0.830999
PSMG2	0.165935	5.57743	1.38262	0.170209	0.999774	-4.46889	1.12189
PRUNE1	-0.181403	3.38276	-1.41302	0.161107	0.999774	-4.46889	0.881845
SPAG16	0.135854	3.54149	1.40917	0.162238	0.999774	-4.46922	1.09874
GCHFR	1.12159	-2.26917	2.45435	0.0160422	0.999774	-4.46936	2.17587
HOTAIRM1	0.893573	-0.568413	2.23538	0.0278714	0.999774	-4.46943	1.85777
DEC1	-1.67205	-1.79805	-2.87319	0.0050706	0.999774	-4.46947	0.313808
SLC9A1	-0.209447	6.32303	-1.38161	0.17052	0.999774	-4.4695	0.864869
CCDC146	0.566157	0.726464	1.73135	0.0868225	0.999774	-4.46951	1.48057
FOXRED2	-0.224825	5.18783	-1.38055	0.170844	0.999774	-4.47001	0.855699
CLUHP3	0.655641	0.0856628	1.94837	0.0544923	0.999774	-4.47008	1.57532
GABARAPL2	0.124377	5.92313	1.38008	0.170987	0.999774	-4.47037	1.09004
KRR1	0.147435	5.0786	1.38247	0.170255	0.999774	-4.47038	1.1076
MPP3	0.705466	1.45974	1.71525	0.0897477	0.999774	-4.47045	1.63067
MYSM1	0.377837	4.47138	1.39374	0.166834	0.999774	-4.47071	1.29939
OSCAR	-0.342421	0.972598	-1.67111	0.0981816	0.999774	-4.47079	0.788716
MORN4	-0.201118	2.87266	-1.42738	0.156937	0.999774	-4.47084	0.869876
ACLY	-0.144184	7.84623	-1.39175	0.167435	0.999774	-4.47087	0.904891
CXCL2	-0.835791	-0.421284	-1.81196	0.0733333	0.999774	-4.47108	0.560276
NEURL1	-0.741991	-0.750612	-2.13255	0.0356901	0.999774	-4.47118	0.597914
NADK2	0.15673	4.93244	1.38238	0.170282	0.999774	-4.47133	1.11476
ZNF532	-0.17426	6.20117	-1.37875	0.171395	0.999774	-4.47136	0.886222
DDT	-1.19712	-1.99284	-2.16526	0.033018	0.999774	-4.47149	0.436145
MITD1	0.199922	3.7631	1.3971	0.165825	0.999774	-4.47178	1.14864
SLC18B1	0.241503	2.6092	1.4872	0.140464	0.999774	-4.47188	1.18222
SARM1	-0.257618	2.18507	-1.57017	0.119891	0.999774	-4.47188	0.836468
HCFC1	-0.191099	6.34946	-1.37737	0.171819	0.999774	-4.47194	0.875938
LRRC1	0.47176	0.375607	1.74847	0.0837996	0.999774	-4.47206	1.3868
SYT15	-1.09128	-2.29124	-2.12769	0.0361029	0.999774	-4.47226	0.469345
NUDT11	-0.165448	2.76043	-1.43279	0.15539	0.999774	-4.47232	0.891652
PIGA	0.309829	1.98299	1.5438	0.126152	0.999774	-4.4724	1.23956
NFRKB	-0.137149	4.2482	-1.38601	0.169174	0.999774	-4.47243	0.909315
FAM76B	0.28709	3.48037	1.41993	0.159089	0.999774	-4.47247	1.22018
JKAMP	0.161451	5.1614	1.37692	0.17196	0.999774	-4.47291	1.11841
KMT2A	-0.285961	6.24056	-1.37472	0.172638	0.999774	-4.47318	0.820195
DIAPH2	-0.195116	5.17007	-1.37747	0.171789	0.999774	-4.47327	0.873503
RILP	-0.312335	2.29682	-1.46933	0.145237	0.999774	-4.47327	0.805337
RNF180	0.765177	-1.63594	2.12169	0.0366178	0.999774	-4.47333	1.69958
LOC107986927	-0.903347	-1.3907	-2.40882	0.0180462	0.999774	-4.47371	0.534645
TEKT4P2	-0.593389	-0.168783	-1.89409	0.0614317	0.999774	-4.47389	0.662784
SLC17A7	-1.0623	-1.47456	-2.11255	0.0374145	0.999774	-4.47393	0.478869
MAMDC4	0.517253	1.0504	1.70398	0.0918429	0.999774	-4.47394	1.43123
WDR97	1.7979	-3.08513	2.89953	0.00469715	0.999774	-4.47398	3.47713
CHRNA10	-1.22541	-1.56514	-2.38252	0.0193029	0.999774	-4.47399	0.427676
CGRRF1	0.172204	3.71039	1.39764	0.165663	0.999774	-4.47409	1.12678
BCL11B	-0.59913	-0.121235	-1.79577	0.0758934	0.999774	-4.47424	0.660152
TAF13	0.187305	5.20286	1.37605	0.172227	0.999774	-4.47436	1.13863
HDDC3	-0.216658	1.71162	-1.49541	0.138312	0.999774	-4.47451	0.860556
ZKSCAN5	-0.120471	4.12241	-1.38278	0.17016	0.999774	-4.47479	0.919887
SH3PXD2B	-0.197001	7.35288	-1.37831	0.171531	0.999774	-4.47485	0.872362
ZNF57	0.380302	1.07422	1.71552	0.0896973	0.999774	-4.47496	1.30161
WFDC21P	0.620438	-0.0244224	1.9846	0.0502407	0.999774	-4.47497	1.53734
USP19	-0.129106	5.69799	-1.3709	0.173821	0.999774	-4.4753	0.914398
CCDC58	0.203792	2.69402	1.44667	0.151471	0.999774	-4.47543	1.15172
SHISA4	-0.15775	4.47011	-1.37496	0.172563	0.999774	-4.47559	0.896422
WDTC1	-0.13751	6.01587	-1.37038	0.173983	0.999774	-4.4758	0.909087
NDFIP2	0.195923	5.36063	1.37142	0.173662	0.999774	-4.4758	1.14546
FAM83H	-0.349928	0.992856	-1.56801	0.120395	0.999774	-4.47608	0.784623
ABHD4	-0.190592	6.49807	-1.37308	0.173147	0.999774	-4.47623	0.876246
MICU3	0.239312	2.80266	1.41901	0.159357	0.999774	-4.47623	1.18043
SPRYD7	0.190524	3.50209	1.39963	0.165067	0.999774	-4.47635	1.14118
CEBPB-AS1	-1.02714	-1.62095	-2.297	0.0239435	0.999774	-4.47673	0.490682
RNF144A-AS1	-0.703534	-0.469046	-1.87138	0.0645471	0.999774	-4.47673	0.614066
SPIN2B	-0.375873	0.544654	-1.70692	0.0912911	0.999774	-4.4769	0.770639
SPATA17	0.637731	-1.09473	2.08964	0.0394777	0.999774	-4.47695	1.55588
OLFM1	-0.230719	3.27629	-1.41975	0.159141	0.999774	-4.47707	0.85221
LOC101928069	-0.409899	0.152669	-1.7981	0.0755211	0.999774	-4.47713	0.752676
FBXO31	-0.159419	5.43371	-1.36753	0.174871	0.999774	-4.47743	0.895386
CALHM2	-0.15919	5.63882	-1.36697	0.175046	0.999774	-4.47746	0.895528
TTI2	-0.168055	2.48511	-1.44575	0.151728	0.999774	-4.47746	0.890042
COL10A1	0.575843	0.940735	1.60765	0.111422	0.999774	-4.47749	1.49055
DTNB	-0.18489	1.8973	-1.51498	0.133289	0.999774	-4.47765	0.879716
RAB7B	-0.284986	3.53728	-1.38946	0.168129	0.999774	-4.47774	0.82075
MAPK7	-0.162107	5.18708	-1.36815	0.174677	0.999774	-4.47777	0.893719
LINC00346	-0.335648	1.6943	-1.5463	0.125548	0.999774	-4.47782	0.792428
TAF4	-0.142096	3.58154	-1.3891	0.168237	0.999774	-4.47782	0.906202
MXRA7	-0.239943	7.70318	-1.38492	0.169506	0.999774	-4.47808	0.846779
ZNF226	0.189312	3.55885	1.39315	0.167013	0.999774	-4.47819	1.14022
LINC02104	0.90651	-1.25032	2.28926	0.0244084	0.999774	-4.47823	1.8745
FGD1	-0.113937	5.04995	-1.36604	0.175337	0.999774	-4.47844	0.924063
CCDC127	-0.161005	4.96282	-1.36676	0.175112	0.999774	-4.47854	0.894402
SEPHS1	-0.112781	5.07643	-1.36579	0.175415	0.999774	-4.4787	0.924804
CEP68	-0.153474	4.39289	-1.3701	0.174072	0.999774	-4.47879	0.899083
KLHL30	-1.57348	-3.35418	-2.65979	0.00925913	0.999774	-4.47895	0.335997
RBBP5	-0.170184	4.28102	-1.37478	0.172618	0.999774	-4.47896	0.888729
ANKRD39	-0.306421	1.19664	-1.59256	0.114771	0.999774	-4.47904	0.808646
CDKL3	-0.730877	-1.08318	-2.15159	0.0341126	0.999774	-4.47907	0.602538
LINC01296	-1.65054	-3.49794	-2.71536	0.00793951	0.999774	-4.4791	0.31852
RALY-AS1	0.64272	-0.780066	2.0189	0.0464793	0.999774	-4.47945	1.56127
LINC00506	0.624392	-0.845416	2.04334	0.0439482	0.999774	-4.47969	1.54156
GLRX2	0.241204	3.09787	1.40693	0.162898	0.999774	-4.47994	1.18198
ZNF577	0.395385	2.15158	1.47134	0.144694	0.999774	-4.47994	1.31529
ZMYM2	0.169054	5.74327	1.36264	0.176402	0.999774	-4.48002	1.12432
TRIM5	-0.176906	4.36936	-1.36595	0.175364	0.999774	-4.48025	0.884598
USP20	-0.130344	4.52333	-1.36635	0.175239	0.999774	-4.48045	0.913614
OR2A20P	1.19699	-1.48672	2.51267	0.0137666	0.999774	-4.48048	2.29261
RPLP0	0.156686	9.62086	1.413	0.16111	0.999774	-4.48079	1.11472
CBX4	-0.215488	3.9371	-1.37137	0.173675	0.999774	-4.4809	0.861255
OAS3	-0.370179	3.98787	-1.37498	0.172557	0.999774	-4.48159	0.773687
NFYC	-0.114117	4.77144	-1.36046	0.17709	0.999774	-4.48198	0.923948
ST3GAL2	-0.131262	4.89454	-1.36127	0.176835	0.999774	-4.48203	0.913033
AP2A2	-0.14085	6.61899	-1.36017	0.17718	0.999774	-4.48203	0.906985
H1F0	-0.123982	7.13482	-1.36264	0.176403	0.999774	-4.48265	0.917651
TNFSF13B	-0.514733	0.799788	-1.64521	0.103421	0.999774	-4.48266	0.699922
CAHM	2.02663	-2.9114	2.99305	0.00356669	0.999774	-4.4827	4.07452
ZNF70	-0.20645	2.64499	-1.42828	0.15668	0.999774	-4.48358	0.866667
APBA1	-0.235868	3.66062	-1.38247	0.170254	0.999774	-4.48365	0.849174
NPEPL1	0.287166	2.52821	1.43154	0.155745	0.999774	-4.4841	1.22024
PROX1	-0.977333	-1.59494	-2.07951	0.0404204	0.999774	-4.48422	0.507918
METTL23	0.186237	3.50527	1.37587	0.172283	0.999774	-4.48423	1.13779
SLC4A11	-0.33158	1.53937	-1.59006	0.115336	0.999774	-4.48427	0.794666
L1CAM	1.16093	-1.04354	1.90899	0.0594565	0.999774	-4.48427	2.23602
FGF7P6	-1.61457	-4.36599	-2.4418	0.0165737	0.999774	-4.48431	0.326562
ADGRF3	-0.709237	-1.41034	-2.11667	0.0370531	0.999774	-4.48433	0.611643
ADHFE1	0.481364	0.7928	1.61665	0.109461	0.999774	-4.48437	1.39606
AIFM3	1.13432	-2.38756	2.30584	0.0234219	0.999774	-4.48439	2.19516
ZNF571-AS1	-0.311262	0.375935	-1.63926	0.104656	0.999774	-4.48446	0.805937
UCHL3	0.308199	1.64448	1.5677	0.120469	0.999774	-4.48466	1.23816
UBE2V1	0.353479	0.485637	1.71114	0.0905061	0.999774	-4.48494	1.27764
SDR42E1	-1.68468	-3.07331	-2.74166	0.00737665	0.999774	-4.48514	0.311071
PLGRKT	0.197343	3.67414	1.36912	0.174376	0.999774	-4.48538	1.14659
KLLN	-0.497289	0.2474	-1.78265	0.0780216	0.999774	-4.48563	0.708437
RGS5	-0.387646	1.65965	-1.46744	0.145748	0.999774	-4.48574	0.764376
MT1G	1.27136	-0.891368	2.35106	0.0209081	0.999774	-4.4858	2.4139
TTC31	0.121193	4.04986	1.36284	0.176339	0.999774	-4.48587	1.08763
MARCH9	0.382932	1.11296	1.61693	0.1094	0.999774	-4.4859	1.30399
PANK2	-0.100281	4.80953	-1.35501	0.178814	0.999774	-4.48594	0.932852
CHEK2	0.199811	2.63143	1.40954	0.16213	0.999774	-4.48608	1.14855
MAP1LC3C	0.478378	0.202442	1.69775	0.0930164	0.999774	-4.4861	1.39318
HMGN5	0.23429	1.69843	1.5126	0.133891	0.999774	-4.48612	1.17633
ZNF880	0.174717	3.07796	1.38762	0.168685	0.999774	-4.4862	1.12874
PAICS	-0.116457	6.11773	-1.35123	0.180016	0.999774	-4.48624	0.92245
ATP5EP2	0.690591	-0.48609	1.91662	0.0584656	0.999774	-4.48641	1.61394
FAM222A	-0.687295	-0.930522	-2.05623	0.0426619	0.999774	-4.4865	0.621017
ADAMTS6	0.488082	2.89413	1.45733	0.148513	0.999774	-4.48651	1.40258
LINC00933	-0.374058	0.151904	-1.6825	0.0959449	0.999774	-4.48656	0.771609
XRRA1	-0.229397	3.29978	-1.39161	0.167477	0.999774	-4.48684	0.852992
ZNF526	-0.225931	3.85691	-1.37531	0.172455	0.999774	-4.48691	0.855043
ZNF565	0.281955	1.64137	1.57198	0.119472	0.999774	-4.48704	1.21584
LOC105376070	-0.5527	-0.629846	-1.6533	0.101761	0.999774	-4.48705	0.681743
LCLAT1	-0.192498	3.73375	-1.36207	0.176583	0.999774	-4.48774	0.875089
NAE1	0.118197	5.4533	1.34845	0.180903	0.999774	-4.48784	1.08538
PPM1L	-0.352327	1.98353	-1.46683	0.145914	0.999774	-4.48784	0.78332
ZNF431	0.24943	2.64201	1.42528	0.157543	0.999774	-4.48793	1.18874
NR2F2	-0.189013	6.58819	-1.34957	0.180545	0.999774	-4.48799	0.877206
SETD4	0.17277	3.42708	1.37578	0.172311	0.999774	-4.48846	1.12722
ZNF212	0.162493	3.2567	1.39257	0.167189	0.999774	-4.48852	1.11922
CARM1	-0.171162	6.28358	-1.3472	0.181304	0.999774	-4.48876	0.888127
C9orf64	-0.156803	4.2625	-1.35301	0.179448	0.999774	-4.48899	0.89701
ZNF141	-0.303909	1.85209	-1.54365	0.126188	0.999774	-4.48915	0.810055
PRKCSH	-0.192341	8.39301	-1.36581	0.17541	0.999774	-4.48923	0.875185
SPNS2	-1.45351	-2.7189	-2.54099	0.0127699	0.999774	-4.48943	0.365131
EXOSC9	0.215184	4.22322	1.35328	0.179363	0.999774	-4.48948	1.16085
TMEM87A	0.160992	5.53242	1.34533	0.181905	0.999774	-4.48979	1.11806
TRIM67	-1.28604	-2.66921	-2.39748	0.0185792	0.999774	-4.48999	0.410076
RAPGEF3	0.412182	1.13094	1.65734	0.100939	0.999774	-4.49004	1.3307
SP140L	-0.135674	3.76914	-1.36198	0.176609	0.999774	-4.49045	0.910245
EXOC6B	-0.15556	5.55835	-1.34324	0.182577	0.999774	-4.49058	0.897784
WDPCP	0.193953	2.17349	1.46127	0.147431	0.999774	-4.49118	1.14389
PPAN	0.392942	0.877669	1.68273	0.0959003	0.999774	-4.49124	1.31307
ELF4	-0.17472	5.47692	-1.34203	0.182968	0.999774	-4.4914	0.885939
SELENON	-0.173735	7.83706	-1.35098	0.180096	0.999774	-4.49153	0.886545
WNK4	0.603259	-0.180261	1.75144	0.0832834	0.999774	-4.49162	1.51914
SPTY2D1-AS1	1.25173	-2.63617	2.53344	0.0130291	0.999774	-4.49165	2.38127
C22orf46	-0.154429	4.61211	-1.34328	0.182566	0.999774	-4.49171	0.898488
C16orf46	-0.796722	-1.3434	-2.12862	0.0360232	0.999774	-4.49181	0.575656
KIAA1958	-0.276457	2.88037	-1.43025	0.156115	0.999774	-4.49183	0.825616
TTC41P	1.15633	-2.18534	2.42084	0.0174966	0.999774	-4.49188	2.2289
KYNU	-0.887641	-1.09391	-1.96501	0.0525029	0.999774	-4.49192	0.540497
GPSM2	-0.29325	4.64787	-1.3451	0.181978	0.999774	-4.49209	0.816062
LOC100507487	1.07061	-1.10093	1.95737	0.0534089	0.999774	-4.49212	2.10032
WEE1	0.235515	5.95422	1.33961	0.183752	0.999774	-4.49261	1.17733
PIGG	0.135104	5.30414	1.34025	0.183545	0.999774	-4.49268	1.09817
ZNF670	0.369765	0.988161	1.60488	0.11203	0.999774	-4.49272	1.29214
ALG10	0.441079	0.361002	1.80417	0.0745564	0.999774	-4.49299	1.35762
F7	1.03817	-1.56972	2.17934	0.0319229	0.999774	-4.49318	2.05362
FAM49B	0.127921	3.77393	1.34997	0.180419	0.999774	-4.49351	1.09272
CNOT8	0.120671	5.28681	1.33838	0.184152	0.999774	-4.49352	1.08724
KIF16B	-0.208764	3.7309	-1.35231	0.17967	0.999774	-4.49353	0.865278
CRMP1	-0.1784	4.53059	-1.34296	0.18267	0.999774	-4.49371	0.883683
PSMC1	0.658587	3.19451	1.53718	0.127766	0.999774	-4.49401	1.57854
CALCRL	-0.959104	-0.773624	-1.971	0.0518019	0.999774	-4.49419	0.514376
LINC01534	1.17675	-1.55844	2.38411	0.0192251	0.999774	-4.49434	2.26066
EIF4H	-0.188414	7.64965	-1.34685	0.181417	0.999774	-4.4945	0.87757
CHST12	-0.184542	4.64258	-1.33838	0.184152	0.999774	-4.49456	0.879928
NME5	0.49521	-0.921892	1.85124	0.0674215	0.999774	-4.49457	1.40953
ABHD8	-0.198046	3.35377	-1.35307	0.179429	0.999774	-4.4946	0.87173
ABCB9	-0.29013	1.2495	-1.5305	0.129407	0.999774	-4.49471	0.817828
LOC101929243	0.469697	0.121035	1.69695	0.093169	0.999774	-4.49479	1.38482
RAD50	-0.188353	6.27555	-1.33553	0.185076	0.999774	-4.49492	0.877607
CENPP	-0.246347	2.1013	-1.44553	0.15179	0.999774	-4.49494	0.843028
PRDM15	-0.20838	2.9271	-1.38589	0.169212	0.999774	-4.49496	0.865509
MMAA	-0.167195	3.28669	-1.3653	0.175567	0.999774	-4.49497	0.890573
PAK4	-0.14873	4.41686	-1.33806	0.184255	0.999774	-4.49505	0.902044
IL15RA	-0.202133	4.03527	-1.33752	0.18443	0.999774	-4.49541	0.869264
RBM38	-0.191572	2.72248	-1.38986	0.168005	0.999774	-4.49549	0.875651
TRMU	0.239155	3.86285	1.34833	0.180943	0.999774	-4.49571	1.1803
DNAAF2	0.159224	3.15733	1.36302	0.176284	0.999774	-4.49594	1.11669
ANK1	-0.468577	2.51924	-1.43669	0.154279	0.999774	-4.49612	0.722677
CLIP3	-0.168035	7.0932	-1.33655	0.184744	0.999774	-4.49632	0.890054
SMARCA2	-0.190896	7.4072	-1.33632	0.18482	0.999774	-4.49644	0.876062
SRGAP2	-0.121449	5.62295	-1.33238	0.186107	0.999774	-4.49647	0.919264
RPL24	0.211628	8.03963	1.34129	0.183208	0.999774	-4.4966	1.15799
ATXN7L1	-0.205454	3.18399	-1.35522	0.178746	0.999774	-4.49681	0.867266
SEC31B	0.752296	0.928835	1.56378	0.121387	0.999774	-4.4969	1.68447
ARPIN	-0.13686	5.27033	-1.33185	0.186281	0.999774	-4.49693	0.909497
GOLGA8N	-0.664241	-0.466508	-1.46305	0.146943	0.999774	-4.49697	0.63102
LYPLAL1	0.202172	3.40841	1.34512	0.181974	0.999774	-4.49705	1.15043
MARCH6	0.130767	6.83357	1.33233	0.186123	0.999774	-4.49706	1.09488
CLHC1	0.404477	0.60728	1.62386	0.107911	0.999774	-4.49711	1.32361
PCDH12	0.664963	-1.19917	2.01387	0.0470155	0.999774	-4.49719	1.58553
ZGRF1	0.490941	1.54461	1.55882	0.122556	0.999774	-4.4972	1.40536
RNF122	-0.400022	0.841649	-1.54305	0.126335	0.999774	-4.49775	0.757847
SNORD17	-1.23216	-2.25273	-2.32871	0.022119	0.999774	-4.49787	0.42568
FBXL6	0.281047	2.67768	1.39759	0.165679	0.999774	-4.49792	1.21508
SPRYD3	-0.131128	5.52823	-1.3299	0.18692	0.999774	-4.49794	0.913117
DNAL4	-0.159432	3.41409	-1.34278	0.182728	0.999774	-4.49797	0.895377
SCOC	0.135598	5.91505	1.32968	0.186991	0.999774	-4.49797	1.09855
ENDOG	-0.418934	0.973325	-1.57076	0.119755	0.999774	-4.49815	0.747977
SPACA9	-0.186613	2.44995	-1.37748	0.171787	0.999774	-4.49841	0.878666
AMIGO1	-0.397217	2.2112	-1.45277	0.149772	0.999774	-4.49858	0.759322
STK40	-0.114598	5.04765	-1.32952	0.187042	0.999774	-4.49858	0.92364
ARL6IP4	1.49368	-2.17445	2.45848	0.0158704	0.999774	-4.4986	2.81607
TERF2IP	-0.113328	5.63156	-1.3284	0.18741	0.999774	-4.49863	0.924453
CST6	1.45971	-2.20716	2.41309	0.0178495	0.999774	-4.49868	2.75052
TRIM46	-0.373933	0.437247	-1.65661	0.101087	0.999774	-4.49868	0.771676
OLFML1	-0.297835	5.13416	-1.32836	0.187425	0.999774	-4.4987	0.813472
ZNF441	0.248906	3.0896	1.36922	0.174346	0.999774	-4.49897	1.18831
ZNF586	0.223313	2.00736	1.44297	0.152506	0.999774	-4.49916	1.16741
PLEKHF1	-0.276086	4.41644	-1.32835	0.187426	0.999774	-4.49928	0.825828
TNFAIP8L1	-0.326561	1.55917	-1.48379	0.141365	0.999774	-4.49933	0.797435
GATB	-0.127708	4.0794	-1.33142	0.18642	0.999774	-4.49962	0.915284
NCOA6	-0.180561	5.70767	-1.32649	0.18804	0.999774	-4.49965	0.88236
ZFY	-1.22637	-2.13059	-1.76522	0.080926	0.999774	-4.49981	0.427392
ZC3H7B	-0.131342	7.06582	-1.3283	0.187446	0.999774	-4.49981	0.912982
ACE	-0.267082	4.03945	-1.33266	0.186014	0.999774	-4.49985	0.830998
ZNF202	0.195812	3.39225	1.35482	0.178872	0.999774	-4.4999	1.14537
TNFAIP8L3	-0.305473	3.52616	-1.36227	0.17652	0.999774	-4.50007	0.809177
STXBP3	0.117149	5.35398	1.32591	0.18823	0.999774	-4.50014	1.08459
SERPINI1	0.757055	0.261657	2.0412	0.0441649	0.999774	-4.50025	1.69004
FAM122B	0.191254	4.3221	1.32904	0.187202	0.999774	-4.50031	1.14176
TIMM10	0.217837	3.66139	1.3381	0.184243	0.999774	-4.50053	1.16299
CPSF1	-0.131008	6.0891	-1.32488	0.188572	0.999774	-4.50054	0.913193
S100A3	-0.242288	2.4585	-1.39281	0.167116	0.999774	-4.5006	0.845404
EGF	1.51034	-3.11941	2.52377	0.013368	0.999774	-4.50066	2.84878
SALL1	-0.257469	3.69303	-1.33984	0.183678	0.999774	-4.50076	0.836554
RPS26	0.282902	5.29143	1.32448	0.188705	0.999774	-4.50084	1.21664
LINC01140	-0.98572	-1.76633	-2.11123	0.0375304	0.999774	-4.50107	0.504974
SLC37A4	0.201519	2.81757	1.36116	0.176867	0.999774	-4.50135	1.14991
TSHZ1	-0.188403	5.17805	-1.32294	0.189213	0.999774	-4.50159	0.877577
SMIM10L2B	0.767113	-0.752043	1.90543	0.0599232	0.999774	-4.50168	1.70186
TRIM62	0.200123	2.69427	1.3804	0.170889	0.999774	-4.50175	1.1488
SMIM11A	-1.62378	-3.19257	-2.43987	0.0166567	0.999774	-4.50176	0.324485
C20orf24	-0.351565	2.14226	-1.42039	0.158956	0.999774	-4.5018	0.783733
POLR3GL	0.198065	3.3789	1.34407	0.182312	0.999774	-4.50182	1.14716
B3GNT7	-1.04582	-2.08383	-2.15063	0.0341911	0.999774	-4.50193	0.484369
ZNF619	-0.281641	2.12274	-1.4237	0.157997	0.999774	-4.50202	0.822655
CCNJ	0.233611	2.96544	1.38286	0.170137	0.999774	-4.50254	1.17577
LHX2	-1.12769	-1.71352	-2.12411	0.0364089	0.999774	-4.50263	0.457648
APC	-0.213338	5.34155	-1.321	0.189856	0.999774	-4.50273	0.862539
SORD	0.225717	1.88899	1.43844	0.153783	0.999774	-4.50308	1.16936
RNF182	0.370126	1.80167	1.48478	0.141103	0.999774	-4.50309	1.29247
MED31	0.245168	2.01418	1.43238	0.155507	0.999774	-4.50312	1.18523
HHIPL1	-0.216378	3.62503	-1.33417	0.185522	0.999774	-4.50317	0.860723
POM121C	-0.1472	4.33132	-1.32489	0.188567	0.999774	-4.50332	0.903001
ZNF667-AS1	-0.221339	2.94645	-1.33334	0.185792	0.999774	-4.50336	0.857769
CUZD1	0.733419	-1.19938	1.97474	0.0513689	0.999774	-4.50361	1.66257
CRADD	0.156548	2.86896	1.35344	0.179312	0.999774	-4.50381	1.11462
ZBED3	-0.206434	3.13579	-1.33103	0.186549	0.999774	-4.50391	0.866677
MPP4	1.02431	-1.35816	2.04398	0.0438836	0.999774	-4.50395	2.03398
ALPK3	-1.16865	-1.99253	-2.1657	0.0329834	0.999774	-4.50426	0.444838
ANKRD65	-0.43854	0.0795111	-1.62012	0.108712	0.999774	-4.5043	0.737881
CCDC81	-1.35033	-2.23857	-2.34705	0.0211208	0.999774	-4.50438	0.392203
DPYSL3	-0.172667	7.86861	-1.32281	0.189256	0.999774	-4.5044	0.887201
THAP9	0.236008	1.55989	1.47715	0.143133	0.999774	-4.50447	1.17773
HS6ST3	-1.60472	-3.8585	-2.64899	0.00953762	0.999774	-4.50457	0.328799
LOC105375666	-0.776562	-1.21328	-1.93707	0.0558788	0.999774	-4.50474	0.583756
LOC103344931	-0.249197	2.41868	-1.38986	0.168007	0.999774	-4.50492	0.841365
OSTCP1	1.14337	-2.17086	2.35857	0.0205144	0.999774	-4.50498	2.20896
ALS2CR12	1.14172	-2.32381	2.44063	0.0166242	0.999774	-4.50499	2.20644
ANKS1A	-0.190342	3.96233	-1.32411	0.188826	0.999774	-4.5051	0.876398
CXorf57	0.379961	0.663933	1.62117	0.108486	0.999774	-4.50517	1.30131
TWF1	-0.174421	6.73564	-1.31789	0.190891	0.999774	-4.50531	0.886123
LSM5	0.178498	4.13678	1.32043	0.190047	0.999774	-4.5054	1.1317
SRD5A3-AS1	0.422225	-0.289444	1.75675	0.0823683	0.999774	-4.50555	1.33999
HELB	-0.336332	1.01439	-1.52605	0.13051	0.999774	-4.50559	0.792053
WDR4	-0.192931	2.5908	-1.391	0.167662	0.999774	-4.5059	0.874827
MB21D1	-0.265703	2.28143	-1.39677	0.165924	0.999774	-4.50591	0.831793
CFAP46	-0.984036	-2.48961	-2.15468	0.0338626	0.999774	-4.50603	0.505563
CHRNB1	-0.288371	1.53551	-1.44789	0.151131	0.999774	-4.50618	0.818826
MHENCR	-0.595621	-0.127125	-1.69273	0.0939724	0.999774	-4.50628	0.661759
GLRX3	0.133202	5.64221	1.31387	0.192236	0.999774	-4.50646	1.09673
HCLS1	0.460313	2.16431	1.42463	0.157729	0.999774	-4.50653	1.37584
TTN	0.366512	1.85641	1.46944	0.145208	0.999774	-4.50658	1.28923
LINC01011	-0.715895	-1.34062	-1.94139	0.0553452	0.999774	-4.50661	0.608827
NIT2	0.164324	4.78918	1.31413	0.192148	0.999774	-4.50662	1.12064
TMEM11	-0.152914	4.46661	-1.31378	0.192267	0.999774	-4.50717	0.899432
ADCK5	0.261555	2.38385	1.37725	0.171858	0.999774	-4.50729	1.19877
CBR3-AS1	-0.679219	-0.515838	-1.81198	0.0733313	0.999774	-4.50733	0.624503
ATXN2L	-0.135502	6.77982	-1.31285	0.192577	0.999774	-4.50747	0.910353
CCDC184	-1.06154	-2.05366	-2.12585	0.0362598	0.999774	-4.50755	0.47912
RNF20	-0.150212	5.83317	-1.31172	0.192957	0.999774	-4.50758	0.901118
MIR503HG	0.482534	2.34413	1.38477	0.169553	0.999774	-4.5076	1.3972
ZNF609	-0.204434	5.47227	-1.31164	0.192984	0.999774	-4.50765	0.867879
RPL13AP3	0.600207	-0.0950545	1.72527	0.0879177	0.999774	-4.50775	1.51593
RRAGC	0.151337	5.68435	1.31135	0.193082	0.999774	-4.50779	1.1106
CES4A	0.488316	0.531538	1.61796	0.109178	0.999774	-4.50784	1.40281
LRSAM1	-0.153332	4.29199	-1.3122	0.192796	0.999774	-4.50809	0.899172
HUWE1	-0.213493	8.06889	-1.3154	0.191723	0.999774	-4.50826	0.862447
SLCO3A1	-0.18088	4.05818	-1.31677	0.191267	0.999774	-4.5083	0.882165
LOC100507156	1.32688	-1.98679	2.27652	0.0251909	0.999774	-4.5083	2.50859
FAM27C	-1.44799	-3.96469	-2.25808	0.0263627	0.999774	-4.50832	0.366532
DGCR8	0.185137	4.83166	1.31174	0.192951	0.999774	-4.50834	1.13693
GPAT3	0.895036	-0.486483	1.87638	0.0638499	0.999774	-4.5084	1.85966
TRAF4	0.2148	4.13419	1.31826	0.190768	0.999774	-4.50848	1.16054
MIR155HG	0.819692	-0.612419	1.89381	0.0614689	0.999774	-4.50855	1.76503
ARHGAP6	-0.272169	2.69192	-1.34363	0.182453	0.999774	-4.50887	0.828074
THAP8	-0.187652	3.23873	-1.31491	0.191887	0.999774	-4.50898	0.878034
GPALPP1	-0.110489	4.2073	-1.31237	0.192741	0.999774	-4.50899	0.926274
STIP1	-0.127676	6.81529	-1.30953	0.193694	0.999774	-4.50899	0.915304
DNM2	-0.10178	6.56867	-1.30903	0.193863	0.999774	-4.50909	0.931883
HHLA3	-0.247632	2.72196	-1.33123	0.186481	0.999774	-4.50916	0.842278
FBXO42	-0.117542	4.46556	-1.30944	0.193725	0.999774	-4.50945	0.921757
TRIM3	0.189255	4.14821	1.31409	0.192162	0.999774	-4.50948	1.14017
APOO	0.250529	1.8337	1.43225	0.155543	0.999774	-4.50972	1.18964
TUBGCP4	-0.207272	3.32091	-1.32422	0.188789	0.999774	-4.50982	0.866174
NABP2	-0.115365	4.34544	-1.30881	0.193937	0.999774	-4.50985	0.923149
NUMBL	-0.140936	5.89456	-1.307	0.194549	0.999774	-4.5101	0.906931
RALGPS1	-0.177673	1.75311	-1.41409	0.160793	0.999774	-4.51012	0.884128
METTL17	0.234013	3.39125	1.32313	0.189149	0.999774	-4.51015	1.1761
PSMD6-AS2	1.29043	-1.84526	2.22676	0.0284639	0.999774	-4.51026	2.44601
BCYRN1	-1.28484	-2.87091	-1.77853	0.0786995	0.999774	-4.51029	0.410415
ZNF345	0.351563	1.06934	1.54127	0.126767	0.999774	-4.5105	1.27594
EFHD2	-0.153042	5.31099	-1.30621	0.194817	0.999774	-4.51052	0.899352
BORCS6	-0.291469	1.77829	-1.40084	0.164708	0.999774	-4.51059	0.81707
NOX5	0.91274	-0.920468	1.91182	0.0590872	0.999774	-4.51085	1.88262
ZBTB6	-0.170797	3.98725	-1.31115	0.193149	0.999774	-4.51105	0.888352
ZNF180	0.195818	2.884	1.34849	0.18089	0.999774	-4.51109	1.14537
USP51	-0.241437	1.77855	-1.40425	0.163692	0.999774	-4.5113	0.845902
NFATC3	-0.272325	4.03406	-1.31038	0.193407	0.999774	-4.5115	0.827984
LINC01963	-0.199953	2.95989	-1.31896	0.190534	0.999774	-4.51151	0.870579
AFMID	-0.162738	2.84589	-1.32789	0.187578	0.999774	-4.51163	0.893328
PRDM16	-0.620311	-0.27886	-1.75147	0.0832776	0.999774	-4.51163	0.650531
XKR6	-0.794753	-1.90133	-2.12559	0.0362818	0.999774	-4.51164	0.576442
POLR2J4	0.707052	-0.601886	1.7585	0.0820677	0.999774	-4.51165	1.63247
RGPD3	1.64113	-2.09159	2.47081	0.0153682	0.999774	-4.51183	3.1191
PPP1R3G	-0.276434	2.55935	-1.37915	0.171273	0.999774	-4.51196	0.825629
HSF2	0.14313	3.77826	1.31199	0.192865	0.999774	-4.51205	1.1043
BBS1	0.834241	-1.15048	2.01273	0.0471374	0.999774	-4.51274	1.78292
VNN1	1.36293	-1.79395	2.30082	0.0237167	0.999774	-4.51284	2.57206
ROPN1L	-0.955421	-2.31907	-1.9557	0.0536084	0.999774	-4.51305	0.515691
LANCL2	0.151905	4.58021	1.30296	0.195919	0.999774	-4.51313	1.11104
SOCS7	-0.204803	3.64741	-1.3128	0.192595	0.999774	-4.51336	0.867657
ZMYM1	-0.154862	3.32577	-1.31453	0.192016	0.999774	-4.51341	0.898218
QRICH2	0.411915	1.01883	1.43316	0.155285	0.999774	-4.5135	1.33045
EAF2	0.582044	-1.25817	1.84556	0.0682514	0.999774	-4.5135	1.49697
ZFAND4	-0.218696	1.83763	-1.38405	0.169774	0.999774	-4.51375	0.859342
ANXA2R	-0.381304	0.0272362	-1.58032	0.117549	0.999774	-4.51378	0.767743
AKAP8	0.166943	4.71456	1.30134	0.196469	0.999774	-4.51381	1.12268
HOXB3	-0.544354	2.71467	-1.36882	0.17447	0.999774	-4.51382	0.685698
TFDP2	-0.169756	5.54149	-1.29963	0.197052	0.999774	-4.514	0.888993
CNKSR1	1.28884	-2.96702	2.42633	0.0172506	0.999774	-4.51402	2.44331
PSME2	0.187213	5.28344	1.2995	0.197099	0.999774	-4.51405	1.13856
RAI2	-1.03666	-2.20333	-2.13374	0.0355892	0.999774	-4.51412	0.487453
INTS10	0.105534	5.1528	1.29932	0.197159	0.999774	-4.51414	1.07589
LOC101927811	0.631556	-1.14869	1.81411	0.0729999	0.999774	-4.51418	1.54923
HIF3A	-0.954681	-1.16882	-1.79365	0.0762347	0.999774	-4.5142	0.515956
LRRIQ3	-1.32294	-2.12682	-2.2156	0.0292471	0.999774	-4.51425	0.399719
ZKSCAN3	-0.304984	1.40911	-1.41541	0.160405	0.999774	-4.51437	0.809451
FRK	-0.730313	-0.19478	-1.78476	0.0776767	0.999774	-4.51463	0.602773
TBC1D7	0.154912	3.14869	1.32171	0.189622	0.999774	-4.51468	1.11335
CASP10	-0.189122	2.7982	-1.31901	0.190518	0.999774	-4.51481	0.877139
LARP1	-0.14583	7.92241	-1.30042	0.196785	0.999774	-4.51496	0.903859
VPS72	-0.153652	4.76184	-1.2976	0.197747	0.999774	-4.51503	0.898972
ELMO3	0.813561	-1.05218	1.84733	0.0679914	0.999774	-4.51516	1.75754
HYAL3	-0.29033	1.00768	-1.48544	0.140929	0.999774	-4.51537	0.817715
ORMDL1	0.1709	4.98255	1.29684	0.198007	0.999774	-4.51543	1.12576
LINC02018	-1.22512	-3.14938	-2.08574	0.039838	0.999774	-4.51543	0.427763
CRTAP	-0.124622	8.8564	-1.31273	0.192619	0.999774	-4.51546	0.917245
LINC01270	-0.660586	-1.00156	-1.83123	0.0703811	0.999774	-4.5155	0.632621
MADCAM1	0.895222	-1.68936	2.02934	0.0453834	0.999774	-4.51556	1.8599
ANXA3	-0.405015	-0.0113916	-1.54551	0.125739	0.999774	-4.51556	0.755228
FAM66C	0.346681	0.56203	1.52557	0.130631	0.999774	-4.51576	1.27163
PPM1F	-0.125744	5.53919	-1.29628	0.1982	0.999774	-4.51577	0.916531
CEP95	0.210365	4.13868	1.29805	0.197594	0.999774	-4.51593	1.15698
NKAPL	0.440938	0.147064	1.58736	0.115944	0.999774	-4.51593	1.35749
ATP6AP2	0.123443	8.28939	1.3018	0.196312	0.999774	-4.51606	1.08933
CAND2	-0.277071	1.56179	-1.41825	0.159577	0.999774	-4.51619	0.825265
LIX1L	-0.134038	5.62713	-1.29548	0.198474	0.999774	-4.51621	0.911278
PCDH10	1.16514	-2.23461	2.21962	0.0289628	0.999774	-4.51636	2.24255
NOTCH4	-0.550877	-1.40062	-1.83356	0.0700314	0.999774	-4.51638	0.682605
ZNF117	0.373641	2.84494	1.32999	0.186891	0.999774	-4.51645	1.29562
FAM225B	0.576415	-1.18436	1.81624	0.07267	0.999774	-4.5167	1.49114
ATP1B1	0.395009	2.48843	1.37092	0.173815	0.999774	-4.51675	1.31495
HIC2	-0.247567	2.01584	-1.42151	0.15863	0.999774	-4.51681	0.842316
PSMA5	0.152135	5.93262	1.29423	0.198905	0.999774	-4.51683	1.11121
PLEKHG3	-0.196923	2.83892	-1.31321	0.192459	0.999774	-4.51685	0.872409
DECR2	0.264498	3.01601	1.3142	0.192126	0.999774	-4.51686	1.20122
RXFP1	-0.921576	0.532217	-1.65986	0.100431	0.999774	-4.51694	0.527932
CNTRL	-0.257362	3.2149	-1.31819	0.190791	0.999774	-4.51696	0.836616
RBM5	0.218171	5.56398	1.29335	0.199207	0.999774	-4.51729	1.16326
FOXL2	-0.356509	2.33322	-1.36477	0.175735	0.999774	-4.51734	0.781052
PPID	-0.129387	4.6663	-1.29307	0.199304	0.999774	-4.51737	0.91422
UBXN4	0.0939172	7.29234	1.29348	0.199163	0.999774	-4.51747	1.06726
KIF17	0.460061	-0.394649	1.57679	0.118359	0.999774	-4.51768	1.3756
OBSCN	-0.238758	1.69274	-1.37079	0.173856	0.999774	-4.51771	0.847474
FBLN7	-0.257276	3.4846	-1.31555	0.191674	0.999774	-4.51775	0.836666
IRF2BP1	-0.156961	4.55733	-1.29251	0.199497	0.999774	-4.51775	0.896912
PLCB3	-0.135312	5.3232	-1.29231	0.199565	0.999774	-4.51781	0.910473
CRELD1	-0.185475	3.96434	-1.29492	0.198666	0.999774	-4.51802	0.87936
OGDH	-0.153809	6.46268	-1.29174	0.199762	0.999774	-4.51809	0.898874
SMAD4	0.0952469	6.07141	1.29133	0.199902	0.999774	-4.51837	1.06825
SPAG4	0.564439	-0.476935	1.65762	0.100883	0.999774	-4.51839	1.47881
FAM69B	0.782833	-1.26116	1.93033	0.0567211	0.999774	-4.5184	1.72051
DMAP1	0.177772	4.30143	1.29232	0.199562	0.999774	-4.51841	1.13114
MIR4712	0.393692	2.80679	1.3409	0.183335	0.999774	-4.51847	1.31375
HSD17B6	0.74054	-1.29261	1.84522	0.0683012	0.999774	-4.51849	1.6708
SLC25A26	0.119895	3.71379	1.29823	0.197532	0.999774	-4.51877	1.08666
TNS2	-0.163944	6.75146	-1.29042	0.200218	0.999774	-4.51879	0.892582
MIR1302-9	-1.37497	-3.98821	-2.09301	0.0391684	0.999774	-4.51918	0.385562
ADAT2	0.277533	1.86873	1.3854	0.16936	0.999774	-4.51922	1.21212
TCTN2	-0.192766	3.72692	-1.29765	0.19773	0.999774	-4.51929	0.874927
ECHDC3	-0.321864	0.486884	-1.45943	0.147936	0.999774	-4.51944	0.800035
GATAD2A	-0.10166	6.38763	-1.289	0.200708	0.999774	-4.51952	0.93196
SPOCK2	-1.19419	-2.86867	-2.22155	0.028827	0.999774	-4.51969	0.437032
MAPK3	-0.148215	6.31448	-1.28833	0.200942	0.999774	-4.51982	0.902366
TAF1D	0.177839	5.52208	1.28838	0.200922	0.999774	-4.51992	1.13119
LINC00622	-1.16901	-3.28865	-2.04618	0.0436623	0.999774	-4.51999	0.444726
ADD1	-0.128133	8.16385	-1.29086	0.200066	0.999774	-4.51999	0.915015
GLUL	-0.118236	7.731	-1.28828	0.200957	0.999774	-4.5201	0.921313
GUCY1A3	-0.620616	-1.12535	-1.598	0.113556	0.999774	-4.52014	0.650393
ANPEP	-0.200415	9.70574	-1.31046	0.193382	0.999774	-4.52034	0.8703
ZNF251	0.241544	3.7515	1.2914	0.199877	0.999774	-4.52058	1.18226
PRICKLE3	-0.169314	2.70457	-1.30825	0.194127	0.999774	-4.52061	0.889265
FRMD6	0.223637	9.15821	1.29351	0.19915	0.999774	-4.52062	1.16767
ANO3	1.02806	-1.5284	1.88832	0.0622107	0.999774	-4.52086	2.03928
PLEC	-0.235164	9.62616	-1.30553	0.195047	0.999774	-4.5209	0.849588
ND1	-0.430216	10.295	-1.32977	0.186962	0.999774	-4.52107	0.74215
CREBBP	-0.22064	6.92578	-1.28561	0.201883	0.999774	-4.52114	0.858185
PAOX	0.257815	1.65162	1.39513	0.166418	0.999774	-4.52124	1.19567
CCDC112	-0.166309	3.041	-1.30092	0.196612	0.999774	-4.52127	0.89112
ARHGEF35	-0.679979	-1.5245	-1.63328	0.105911	0.999774	-4.5214	0.624174
NEDD9	0.444554	3.90575	1.29123	0.199938	0.999774	-4.52172	1.36089
TARDBP	-0.119673	5.62883	-1.28487	0.202142	0.999774	-4.52179	0.920396
ELOVL2	-0.390112	0.840988	-1.42895	0.156488	0.999774	-4.52186	0.763071
TSPYL4	0.160263	4.97401	1.28384	0.202501	0.999774	-4.52203	1.11749
LOC153684	0.379926	0.42897	1.52534	0.130687	0.999774	-4.52216	1.30128
PTMA	-0.222682	7.64336	-1.28556	0.201901	0.999774	-4.52225	0.856971
RYR3	0.622412	-1.09095	1.84136	0.0688698	0.999774	-4.52229	1.53945
GTF2IRD2B	-0.324899	0.491488	-1.55228	0.124113	0.999774	-4.5223	0.798355
PPM1N	0.92622	-1.96338	1.94753	0.0545941	0.999774	-4.52233	1.90029
LOC101929140	-0.696458	-1.63307	-1.86112	0.0659977	0.999774	-4.52236	0.617085
NLRC4	0.827489	-1.60386	1.88116	0.0631892	0.999774	-4.52266	1.77459
CWF19L1	0.113685	3.61227	1.28996	0.200377	0.999774	-4.5227	1.08199
MELTF-AS1	-0.478576	-0.432994	-1.57157	0.119567	0.999774	-4.52273	0.717685
HERC2	-0.181791	6.28989	-1.28253	0.202955	0.999774	-4.52299	0.881608
PSMD12	0.133322	5.85512	1.2825	0.202969	0.999774	-4.523	1.09682
LOC283922	0.695557	-0.719876	1.8031	0.074726	0.999774	-4.52307	1.61951
TTYH3	-0.153268	7.86042	-1.28226	0.203052	0.999774	-4.5232	0.899211
UCN	0.711937	-1.72833	1.79689	0.0757139	0.999774	-4.52339	1.638
TDRD9	-0.808509	-0.555955	-1.80013	0.0751966	0.999774	-4.52347	0.570972
ZNF462	-0.257745	1.82738	-1.33314	0.185858	0.999774	-4.52359	0.836394
EHD3	-0.242339	5.27947	-1.2806	0.203632	0.999774	-4.52361	0.845374
ELL2	0.224863	7.06955	1.28038	0.203707	0.999774	-4.52371	1.16867
EMC9	0.261128	1.95454	1.36313	0.17625	0.999774	-4.52381	1.19842
PEX1	0.176975	3.65004	1.28624	0.201664	0.999774	-4.52381	1.13051
KIF27	-0.275647	1.04609	-1.4421	0.152751	0.999774	-4.52383	0.82608
CPVL	0.787549	-2.55515	1.72543	0.0878895	0.999774	-4.52393	1.72614
ATP6	-0.395232	10.0391	-1.30822	0.194136	0.999774	-4.52405	0.760367
JDP2	-0.197038	6.49484	-1.27989	0.20388	0.999774	-4.52405	0.87234
LINC00894	1.03906	-1.68541	1.8715	0.0645303	0.999774	-4.5241	2.05489
MYLK4	0.460154	0.390911	1.60669	0.111633	0.999774	-4.52414	1.37569
KLF2	-0.388815	3.04926	-1.28358	0.20259	0.999774	-4.52427	0.763757
PADI2	1.17442	-4.53844	2.30162	0.0236698	0.999774	-4.52428	2.25702
FSCN1	-0.168722	7.84973	-1.28031	0.203731	0.999774	-4.52434	0.889631
NNAT	1.4198	-2.31592	2.23323	0.0280183	0.999774	-4.52439	2.67549
CHRM3	1.1472	-3.68639	2.08044	0.0403336	0.999774	-4.5244	2.21483
LNP1	0.274357	0.950804	1.44682	0.151429	0.999774	-4.52445	1.20946
LINC01021	0.571244	0.651963	1.53059	0.129385	0.999774	-4.52453	1.4858
CLEC3B	-0.765072	3.11222	-1.34938	0.180605	0.999774	-4.5246	0.588424
MFHAS1	-0.17364	4.55982	-1.27824	0.204459	0.999774	-4.52477	0.886603
SAMD4B	-0.13157	7.17628	-1.27759	0.204686	0.999774	-4.52507	0.912838
ZNF44	0.22041	2.38733	1.32874	0.187298	0.999774	-4.52508	1.16506
NDNF	-0.683186	2.48258	-1.48932	0.139907	0.999774	-4.52516	0.622789
TSPOAP1-AS1	0.910271	-1.75073	1.92141	0.0578508	0.999774	-4.52527	1.8794
LINC01144	1.2134	-2.08669	2.11782	0.0369531	0.999774	-4.52528	2.31883
RTN4IP1	0.187385	1.90328	1.35776	0.177942	0.999774	-4.5254	1.1387
UCP3	-0.631956	-1.41318	-1.70882	0.0909385	0.999774	-4.52556	0.645301
LRP11	-0.12351	6.29289	-1.27693	0.204917	0.999774	-4.52575	0.917952
LOC101929719	1.11415	-1.42559	1.94098	0.0553966	0.999774	-4.52577	2.16467
ANKRD55	-1.02637	-2.7293	-1.94206	0.0552639	0.999774	-4.52578	0.490943
ABL1	-0.138158	7.94705	-1.27664	0.205021	0.999774	-4.52583	0.908679
LOC440311	-0.504761	-0.00466276	-1.50531	0.135753	0.999774	-4.52584	0.704777
ANKRD33	-1.24316	-3.25885	-2.11739	0.0369903	0.999774	-4.52588	0.422446
CDR1	1.48157	-2.22626	2.24026	0.0275408	0.999774	-4.52589	2.79253
SLC35E2	-0.452269	0.490734	-1.52354	0.131137	0.999774	-4.5259	0.730892
ZNF432	0.276547	3.0969	1.29726	0.197864	0.999774	-4.52599	1.21129
ZNF624	-0.255803	2.42772	-1.30666	0.194665	0.999774	-4.52603	0.837521
ND5	-0.412059	11.5838	-1.34203	0.182969	0.999774	-4.52611	0.75155
INO80C	0.326637	1.18142	1.41296	0.161124	0.999774	-4.52613	1.25409
CDC25B	-0.197935	6.59975	-1.27558	0.205393	0.999774	-4.52615	0.871798
ZGPAT	0.26172	1.64254	1.38703	0.168864	0.999774	-4.52626	1.19891
PTPRE	0.487724	1.50621	1.46295	0.146972	0.999774	-4.52632	1.40223
MRPL30	-0.101891	4.06323	-1.27518	0.205534	0.999774	-4.52635	0.931811
DLX2	-0.638935	-0.292501	-1.62848	0.106926	0.999774	-4.52639	0.642187
LOC284023	0.36279	1.47506	1.40149	0.164514	0.999774	-4.52646	1.28591
TFB1M	0.18961	2.25067	1.32345	0.189044	0.999774	-4.52648	1.14046
GALNT18	1.07483	-0.833403	2.07655	0.0407	0.999774	-4.52655	2.10647
SLC24A3	1.28205	-3.28326	2.25367	0.0266506	0.999774	-4.52659	2.43185
NUCB2	-0.155839	6.96624	-1.27443	0.205799	0.999774	-4.52662	0.89761
SRSF10	0.120417	6.186	1.27531	0.205488	0.999774	-4.52664	1.08705
ZNF444	-0.178847	3.92802	-1.27472	0.205695	0.999774	-4.52679	0.883409
NTN5	-1.11415	-2.8113	-2.05743	0.0425443	0.999774	-4.52689	0.461963
MIR646HG	1.35222	-3.0471	2.35393	0.0207569	0.999774	-4.52695	2.55305
NICN1	0.176303	3.25335	1.28361	0.202581	0.999774	-4.52698	1.12998
ZNF433	0.242596	0.93315	1.41168	0.161499	0.999774	-4.52718	1.18312
TSNAXIP1	0.514134	-0.102787	1.57078	0.119749	0.999774	-4.52739	1.42814
PP7080	0.215235	2.15111	1.33071	0.186654	0.999774	-4.52751	1.16089
CTAGE7P	-2.07748	-3.6484	-2.50099	0.0141978	0.999774	-4.52753	0.236929
EMB	-1.07589	-2.37641	-1.95413	0.0537966	0.999774	-4.5277	0.474378
GABRE	0.424283	3.15399	1.28074	0.203581	0.999774	-4.52771	1.34191
ATP1A1-AS1	0.522103	-0.587786	1.69969	0.0926501	0.999774	-4.52777	1.43605
FOSB	-1.50229	1.48859	-1.45815	0.148288	0.999774	-4.52793	0.352993
SEC14L1	-0.121645	5.93729	-1.27298	0.206309	0.999774	-4.52799	0.919139
CTBP2	-0.107071	5.4016	-1.27296	0.206319	0.999774	-4.52801	0.928471
RAB33B	-0.190194	3.91313	-1.27225	0.206568	0.999774	-4.52806	0.876488
ZNF100	0.254938	2.12794	1.34536	0.181896	0.999774	-4.52812	1.19328
FAHD2A	-0.144582	2.88017	-1.2813	0.203388	0.999774	-4.52813	0.904641
NCS1	-0.135927	6.20242	-1.27238	0.206521	0.999774	-4.52815	0.910085
MARCH1	0.848956	-0.598633	1.74624	0.0841874	0.999774	-4.52821	1.8012
NKPD1	-1.86064	-3.38057	-2.36196	0.0203388	0.999774	-4.52839	0.275354
FAR2	-0.249949	2.54877	-1.30065	0.196706	0.999774	-4.52842	0.840926
NHLRC4	-0.734196	-1.77816	-1.7098	0.0907558	0.999774	-4.52847	0.601153
ARAP1	-0.144878	6.8085	-1.27062	0.207147	0.999774	-4.52865	0.904456
ND4	-0.416984	11.9787	-1.34749	0.181213	0.999774	-4.5287	0.748989
PSMA2	0.223713	2.51239	1.30302	0.195899	0.999774	-4.52884	1.16774
TRAPPC5	-0.350668	-0.00845863	-1.51975	0.132085	0.999774	-4.52886	0.784221
NDST1-AS1	1.86715	-4.26976	2.54218	0.0127295	0.999774	-4.52889	3.64811
BSCL2	-0.31521	1.10197	-1.41265	0.161214	0.999774	-4.52892	0.803734
SLC25A4	0.179051	3.36243	1.27419	0.205884	0.999774	-4.529	1.13214
PMS2CL	-0.270842	1.54917	-1.30213	0.196201	0.999774	-4.52931	0.828836
P2RX7	-0.330539	1.70428	-1.31639	0.191392	0.999774	-4.52945	0.795239
RIMS3	0.862764	-1.4061	1.74439	0.0845114	0.999774	-4.52975	1.81852
PIGT	-0.157261	7.67244	-1.26789	0.208113	0.999774	-4.52986	0.896726
FBXW4	0.120626	4.82666	1.26815	0.208023	0.999774	-4.5299	1.08721
NXPH3	-0.349981	1.50996	-1.37882	0.171376	0.999774	-4.52995	0.784594
VAMP4	0.172671	5.45689	1.26858	0.207869	0.999774	-4.52997	1.12714
NOL9	-0.18946	3.73113	-1.27062	0.207145	0.999774	-4.53003	0.876934
TINAGL1	1.1975	-2.88381	2.0894	0.0394996	0.999774	-4.53019	2.29342
SHISA9	1.35359	-3.72846	2.19732	0.0305703	0.999774	-4.53044	2.55548
ABCD3	0.119958	5.21833	1.26717	0.208371	0.999774	-4.53047	1.0867
NPM2	1.43024	-3.89736	2.2299	0.0282468	0.999774	-4.5305	2.69492
MYO9B	-0.154018	6.88894	-1.26707	0.208406	0.999774	-4.53056	0.898744
ABCF3	-0.120415	5.48013	-1.26748	0.20826	0.999774	-4.53071	0.919923
CMTM1	-0.4158	0.361247	-1.48127	0.142033	0.999774	-4.53075	0.749604
ACP7	-1.84838	-3.26253	-2.54821	0.0125263	0.999774	-4.53075	0.277704
ROBO4	0.962529	-0.721457	1.78028	0.0784121	0.999774	-4.53082	1.94872
TCHH	-0.760187	-2.18462	-1.79014	0.0768011	0.999774	-4.53087	0.59042
SRSF7	0.189102	5.75606	1.2672	0.20836	0.999774	-4.53091	1.14005
KAZN	-0.189989	4.69589	-1.26613	0.20874	0.999774	-4.53093	0.876613
LOC442028	-1.2328	-3.25308	-1.83716	0.069493	0.999774	-4.53109	0.425491
MUSK	-0.710367	-2.5881	-1.75144	0.0832834	0.999774	-4.5311	0.611165
SRP14-AS1	-0.244542	1.42135	-1.33282	0.185963	0.999774	-4.53114	0.844084
SRY	-0.923669	-3.99256	-2.09617	0.0388797	0.999774	-4.53117	0.527167
UBL7-AS1	0.356189	-0.121582	1.55173	0.124243	0.999774	-4.53119	1.28004
CATSPERE	0.645179	-0.502598	1.62833	0.106957	0.999774	-4.53125	1.56393
SBSN	-0.352947	4.92686	-1.26614	0.208737	0.999774	-4.53128	0.782983
ZNF570	-0.177653	2.9345	-1.27609	0.205213	0.999774	-4.5313	0.88414
HOXB4	-0.608426	1.5489	-1.45818	0.14828	0.999774	-4.53138	0.655912
HNRNPL	0.107601	6.44324	1.26616	0.20873	0.999774	-4.53138	1.07744
PLIN4	-0.606278	0.118035	-1.52851	0.129901	0.999774	-4.53173	0.656889
ZMIZ1	-0.199842	7.65747	-1.26342	0.209708	0.999774	-4.5318	0.870646
ZNF839	-0.242378	1.7186	-1.33782	0.184332	0.999774	-4.5319	0.845351
TLE1	-0.173027	4.68783	-1.26334	0.209735	0.999774	-4.53198	0.88698
ZNF337	0.428525	0.308515	1.50137	0.136768	0.999774	-4.53203	1.34586
GPR78	1.42778	-3.10644	2.13628	0.035376	0.999774	-4.5321	2.69033
CYB5D1	-0.625868	-1.25874	-1.74094	0.0851192	0.999774	-4.53211	0.64803
GPSM1	-0.120214	5.75345	-1.26503	0.209132	0.999774	-4.53211	0.920051
LOC100507053	0.450706	1.741	1.35122	0.180019	0.999774	-4.53214	1.36671
COL9A3	1.86932	-3.32133	2.29815	0.023875	0.999774	-4.53214	3.6536
SERTAD3	0.189079	4.51529	1.26254	0.210022	0.999774	-4.53221	1.14004
SLC44A5	-1.26663	-3.29856	-2.09729	0.0387774	0.999774	-4.53229	0.415629
EIF3CL	0.519011	2.218	1.44545	0.151811	0.999774	-4.53229	1.43297
GRIK1	1.45971	-2.74918	2.14954	0.0342795	0.999774	-4.53232	2.75053
MICALCL	1.71817	-1.85972	2.32578	0.0222823	0.999774	-4.53242	3.29018
PTPRU	-0.211354	5.69843	-1.26382	0.209563	0.999774	-4.53278	0.863726
MIR143	0.423988	0.412876	1.46278	0.147019	0.999774	-4.53278	1.34163
MBNL3	-0.271551	3.85562	-1.26423	0.20942	0.999774	-4.53313	0.828428
RNF157	-0.43104	2.6541	-1.31472	0.191952	0.999774	-4.53314	0.741727
TMEM92-AS1	-1.16094	-2.27033	-2.10774	0.0378398	0.999774	-4.53351	0.44722
CPXM1	-0.396155	3.71328	-1.26159	0.210364	0.999774	-4.53357	0.759881
IRF2BP2	-0.145041	6.1782	-1.26169	0.210326	0.999774	-4.53364	0.904354
HDAC7	-0.0858112	6.97206	-1.25973	0.21103	0.999774	-4.53381	0.942255
FUT2	-0.952811	-2.49027	-1.89586	0.0611931	0.999774	-4.53383	0.516625
TPTEP1	-0.472089	0.917848	-1.49304	0.13893	0.999774	-4.53397	0.72092
ARHGAP11B	-0.378671	0.900645	-1.37681	0.171993	0.999774	-4.53409	0.769146
LINC00852	-0.884189	-1.91218	-1.795	0.0760169	0.999774	-4.53412	0.541792
LYL1	-0.936846	-1.93671	-1.82111	0.0719202	0.999774	-4.53414	0.522374
TRAPPC6B	0.123434	4.76716	1.25908	0.211264	0.999774	-4.53414	1.08932
CEP128	-0.327884	1.57112	-1.34868	0.180831	0.999774	-4.53419	0.796704
LENG9	-0.17773	2.14757	-1.27711	0.204854	0.999774	-4.53431	0.884093
NEFM	1.25245	-2.95888	2.04915	0.0433648	0.999774	-4.53448	2.38246
WNK1	-0.195658	7.85696	-1.25748	0.211838	0.999774	-4.53453	0.873174
KLF14	0.750953	-0.738744	1.80701	0.0741089	0.999774	-4.53468	1.6829
GDF6	1.11354	-0.531508	1.50332	0.136265	0.999774	-4.53469	2.16376
CARD14	1.00489	-2.45615	1.94501	0.0549018	0.999774	-4.53473	2.00679
VIM-AS1	0.39845	-0.171962	1.58069	0.117465	0.999774	-4.53474	1.31809
HOXA2	-1.52327	-2.93926	-2.18048	0.0318355	0.999774	-4.53476	0.347896
EMSY	-0.165403	4.29299	-1.25649	0.212196	0.999774	-4.53502	0.891679
ZNF235	0.27953	1.09019	1.40101	0.164656	0.999774	-4.53503	1.2138
LINC01670	-0.844564	-3.0343	-1.71043	0.0906378	0.999774	-4.5351	0.556879
PRRT3-AS1	0.62318	-1.12363	1.6772	0.0969806	0.999774	-4.53518	1.54027
KAT14	-0.134415	3.74471	-1.25609	0.212339	0.999774	-4.53521	0.911039
ZNF547	0.375471	0.911322	1.41214	0.161363	0.999774	-4.53534	1.29726
HOXC10	0.561354	-1.20792	1.30356	0.195715	0.999774	-4.53534	1.47565
TCERG1	0.167961	5.3834	1.25735	0.211886	0.999774	-4.53555	1.12347
TTTY15	-0.987378	-2.94764	-1.70365	0.0919034	0.999774	-4.53555	0.504394
PITRM1-AS1	0.904915	-1.63231	1.80534	0.0743716	0.999774	-4.53561	1.87243
STAM-AS1	0.88599	-2.24533	1.89892	0.0607853	0.999774	-4.53565	1.84803
NPPA	1.71416	-3.39181	2.27328	0.0253933	0.999774	-4.53567	3.28106
LARS2	-0.151859	4.16056	-1.25496	0.21275	0.999774	-4.53569	0.90009
CFAP70	0.62806	-0.551098	1.62025	0.108684	0.999774	-4.53575	1.54549
RAB24	0.217496	1.90835	1.30266	0.196021	0.999774	-4.53579	1.16271
CCDC85C	0.340872	1.82469	1.35066	0.180197	0.999774	-4.53581	1.26652
NADK	-0.107545	5.59364	-1.25778	0.211733	0.999774	-4.53583	0.928166
TDRP	0.449098	0.221378	1.41762	0.159761	0.999774	-4.53585	1.36519
KLHL38	-0.81688	-2.49405	-1.69402	0.0937262	0.999774	-4.53586	0.567668
ACAD10	-0.16567	3.97907	-1.25461	0.212873	0.999774	-4.5359	0.891514
MLANA	-0.927408	-2.08903	-1.89849	0.0608427	0.999774	-4.53592	0.525802
NSD1	-0.212529	6.05744	-1.25751	0.211829	0.999774	-4.536	0.863023
MTFP1	-0.89069	-2.43369	-1.94064	0.0554377	0.999774	-4.53605	0.539356
ACOT4	-0.501963	-0.553465	-1.57059	0.119794	0.999774	-4.53616	0.706145
DDX60L	0.202485	4.91724	1.25435	0.212968	0.999774	-4.53641	1.15068
HSD17B1	-0.213606	0.844785	-1.37677	0.172005	0.999774	-4.5365	0.862379
LINC02384	-0.834823	-3.14457	-1.80116	0.0750332	0.999774	-4.53658	0.560652
FAM53B	-0.150518	3.59546	-1.25339	0.213316	0.999774	-4.53661	0.900927
CASC4	-0.118216	7.16739	-1.25321	0.21338	0.999774	-4.53665	0.921326
EIF4E2	0.0916766	5.7909	1.256	0.212373	0.999774	-4.53669	1.06561
DZIP1	-0.12701	5.83367	-1.25592	0.212403	0.999774	-4.53677	0.915727
HECTD2	0.227058	3.82126	1.25428	0.212995	0.999774	-4.53684	1.17045
NYAP1	-1.22808	-1.2117	-1.77287	0.0796405	0.999774	-4.53686	0.426885
ARIH2OS	-0.344531	-0.0937532	-1.45641	0.148767	0.999774	-4.53686	0.787564
CYTB	-0.397995	11.3709	-1.29771	0.197711	0.999774	-4.53708	0.758912
FBXL22	-0.784636	-1.73043	-1.7062	0.0914265	0.999774	-4.5371	0.580498
PROCA1	0.470122	-0.330544	1.5898	0.115395	0.999774	-4.53714	1.38523
MT1L	-0.536833	-0.467302	-1.52635	0.130437	0.999774	-4.53723	0.689283
SULT4A1	0.853503	-1.51585	1.77086	0.0799769	0.999774	-4.53735	1.80688
FRG1CP	-0.201778	2.10144	-1.28319	0.202727	0.999774	-4.53738	0.869479
LOC100996419	-0.581088	-0.998412	-1.64455	0.103559	0.999774	-4.53751	0.66846
KRT18	1.01043	-0.916573	1.67746	0.0969301	0.999774	-4.53755	2.01451
RPS27L	0.218544	7.10608	1.25142	0.214032	0.999774	-4.53755	1.16356
HNRNPDL	0.195664	7.28041	1.25117	0.214122	0.999774	-4.53774	1.14525
ZRANB2	0.160228	5.46724	1.25328	0.213357	0.999774	-4.53781	1.11746
COQ8B	-0.134448	3.85969	-1.25014	0.214497	0.999774	-4.53784	0.911018
TMEM147-AS1	0.36148	1.35257	1.34639	0.181565	0.999774	-4.53784	1.28474
AFG3L1P	0.355787	2.23313	1.28526	0.202007	0.999774	-4.53791	1.27968
HOXB5	-0.767559	0.268558	-1.5228	0.131321	0.999774	-4.53794	0.58741
POMP	0.190998	6.3327	1.25261	0.2136	0.999774	-4.53806	1.14155
ATP8B3	-0.347667	0.703019	-1.39155	0.167495	0.999774	-4.53813	0.785854
GLYATL1	1.42946	-2.73318	2.15588	0.0337661	0.999774	-4.53816	2.69347
SET	-0.0891652	7.56701	-1.24919	0.214843	0.999774	-4.53825	0.940067
LINC00304	1.30886	-2.1081	1.94691	0.0546695	0.999774	-4.53827	2.47747
SMG1P5	-0.94844	-1.93801	-1.80737	0.074052	0.999774	-4.53832	0.518193
SPATS2L	-0.108995	6.85769	-1.25025	0.214457	0.999774	-4.53838	0.927234
PLAC9P1	-1.38387	-3.64824	-2.16009	0.0334289	0.999774	-4.53842	0.38319
TMEM191C	-1.27152	-4.03679	-2.01994	0.0463688	0.999774	-4.53863	0.414222
RHBDL3	-0.967663	-2.27324	-1.85254	0.0672321	0.999774	-4.53879	0.511334
POLR2J3	-0.81682	-1.12208	-1.47044	0.144936	0.999774	-4.53882	0.567692
MPRIP	-0.140378	7.55959	-1.24819	0.215206	0.999774	-4.53886	0.907282
IFT140	-0.141045	4.81049	-1.24975	0.214637	0.999774	-4.53891	0.906862
UTP23	0.156922	4.62297	1.24841	0.215124	0.999774	-4.539	1.11491
ABCE1	0.123887	6.21984	1.25129	0.214079	0.999774	-4.53905	1.08967
MEG3	0.505276	5.91873	1.25104	0.214168	0.999774	-4.53912	1.4194
C5orf38	-0.228097	3.20634	-1.24899	0.214913	0.999774	-4.53916	0.85376
RGS12	-0.111338	4.03523	-1.24697	0.215649	0.999774	-4.53921	0.925729
RALGAPA1	0.202726	3.27645	1.25548	0.212562	0.999774	-4.53928	1.15087
RRP1B	-0.121515	5.46359	-1.25047	0.214376	0.999774	-4.53935	0.919222
ZC3H14	-0.107572	5.75105	-1.25089	0.214223	0.999774	-4.53937	0.928149
MKNK2	-0.212621	6.13119	-1.2504	0.214401	0.999774	-4.53937	0.862968
FKBP9P1	0.266337	2.75862	1.29858	0.197411	0.999774	-4.53942	1.20275
GPR88	1.37652	-4.07156	2.19372	0.0308371	0.999774	-4.53943	2.59641
SLC33A1	-0.149786	5.47313	-1.25051	0.214361	0.999774	-4.53947	0.901384
PARVB	-0.122626	5.39837	-1.25009	0.214515	0.999774	-4.53948	0.918514
ZNF229	-0.147154	3.3002	-1.24893	0.214935	0.999774	-4.53948	0.90303
SP5	-1.79437	-4.01711	-2.39483	0.0187054	0.999774	-4.53952	0.288298
EXPH5	-0.761407	-0.900063	-1.5781	0.118057	0.999774	-4.53968	0.589921
ARID1B	-0.144995	6.18283	-1.24999	0.21455	0.999774	-4.53972	0.904382
CDK7	0.157048	4.4827	1.24667	0.215761	0.999774	-4.53975	1.115
APOBEC3F	-0.230406	1.3347	-1.31554	0.191676	0.999774	-4.54008	0.852395
TCEAL6	1.31821	-2.87111	2.15697	0.0336781	0.999774	-4.54009	2.49357
ZNF774	-0.345259	-0.096893	-1.43257	0.155451	0.999774	-4.54015	0.787167
TANC1	0.202353	5.14769	1.24679	0.215715	0.999774	-4.54035	1.15057
ZMYM3	-0.159416	5.02961	-1.24788	0.215317	0.999774	-4.54037	0.895388
TRHDE-AS1	-0.918475	-2.20885	-1.69266	0.0939868	0.999774	-4.54042	0.529068
ADAP2	1.07097	-2.62312	1.89841	0.0608525	0.999774	-4.54044	2.10085
NDUFA6-AS1	-0.424598	-0.380342	-1.49641	0.138053	0.999774	-4.54053	0.745047
ZNF554	0.260074	1.42814	1.35309	0.179423	0.999774	-4.54064	1.19754
STBD1	-0.282048	0.751348	-1.40541	0.163348	0.999774	-4.54066	0.822423
PPA2	0.122582	4.76956	1.24572	0.216106	0.999774	-4.54069	1.08868
PTGER2	-0.395866	2.4364	-1.33967	0.183731	0.999774	-4.54073	0.760033
TRPM3	-1.01882	-2.87977	-1.88461	0.0627168	0.999774	-4.54078	0.493521
RASGRP3	-0.357082	1.12234	-1.40502	0.163465	0.999774	-4.54085	0.780742
CHCHD1	0.224028	3.95609	1.24315	0.217049	0.999774	-4.54088	1.16799
TIGD3	1.17985	-2.46827	2.03062	0.0452509	0.999774	-4.54092	2.26554
CTNNA1	-0.0970953	8.68234	-1.24382	0.216802	0.999774	-4.54093	0.934913
SVIL-AS1	-0.168399	4.25578	-1.24288	0.217146	0.999774	-4.54104	0.88983
FNBP1	-0.12271	6.11449	-1.24702	0.215633	0.999774	-4.54112	0.918461
NINJ2	-0.316721	0.776916	-1.35796	0.177877	0.999774	-4.54132	0.802893
EDRF1	0.230196	3.63422	1.24532	0.216254	0.999774	-4.54133	1.17299
[truncated: 13,315 more rows]

## Sheet: 0N 15 min 8Gy
genes	logFC	AveExpr	t	P.Value	adj.P.Val	B	FC
[truncated: 15,001 more rows]

## Sheet: 0N 2h 2Gy
genes	logFC	AveExpr	t	P.Value	adj.P.Val	B	FC
[truncated: 15,001 more rows]

[truncated: 23 more sheets: 0N 2h 5Gy, 0N 2h 8Gy, 0N 24h 2Gy, 0N 24h 5Gy, 0N 24h 8Gy, 2N 24h 2Gy, 2N 24h 5Gy, 2N 24h 8Gy, 1N 24h 2Gy, 1N 24h 5Gy, 1N 24h 8Gy, 2N 15 min 2Gy, 2N 15 min 5Gy, 2N 15 min 8Gy, 1N 15 min 2Gy, 1N 15min 5Gy, 1N 15min 8Gy, 2N 2h 2Gy, 2N 2h 5Gy, 2N 2h 8Gy …]
